# Supplementary material for: Changes in SUMO-modified proteins in Epstein-Barr virus infection identifies reciprocal regulation of TRIM24/28/33 complexes and the lytic switch BZLF1
Source: PLoS Pathog. 2023 Jul 6;19(7):e1011477. doi: 10.1371/journal.ppat.1011477 (PMC10353822; doi:10.1371/journal.ppat.1011477)
Supplement: S1 Table — (XLSX) [file ppat.1011477.s001.xlsx]

## Sheet: Details
	GG_K_SUMO_Sites				WCE_Protein_data				GGK_Phospho_Sites				WCE_Phospho_Sites
	Header	Details			Header	Details			Header	Details			Header	Details
	id	MaxQuant ID number for the GG-K containing peptide			Protein IDs	Identifier(s) of protein(s) contained in the protein group. They are sorted by number of identified peptides in descending order.			id	MaxQuant ID number for the peptide			id	MaxQuant ID number for the peptide
	Sequence window	Sequence window surrounding the modified lysine			Majority protein IDs	These are the IDs of those proteins that have at least half of the peptides that the leading protein has.			Peptide Name	Unique name given to each peptide			Peptide Name	Unique name given to each peptide
	Viral protein	Indicator of origin from EBV			Peptide counts (all)	Number of peptides associated with each protein in protein group, occurring in the order as the protein IDs occur in the 'Protein IDs' column. Here distinct peptide sequences are counted. Modified forms or different charges are counted as one peptide.			Proteins	Identifier(s) of protein(s) from which the peptide is derived			Proteins	Identifier(s) of protein(s) from which the peptide is derived
	Known SUMO2 site (see 'Known sites" sheet")	Identified in previous proteomics studies as a SUMO2 modified lysine			Peptide counts (unique)	Number of peptides associated with each protein in protein group, occurring in the order as the protein IDs occur in the 'Protein IDs' column. Here distinct peptide sequences are counted. Modified forms or different charges are counted as one peptide.			Leading proteins	The identifiers of the proteins in the proteinGroups file, with this protein as best match, this particular peptide is associated with.			Modified Amino acid	Amino acid identified as most probable acceptor
	Known SUMO1 site (see 'Known sites" sheet")	Identified in previous proteomics studies as a SUMO1 modified lysine			Protein names	Name(s) of protein(s) contained within the group.			Gene names	Gene names			Positions within proteins	Position in protein of the modified amino acid
	Known site_SUMO (Phosphosite)	Listed on Phosphosite.org as a SUMO site			Gene names	Name(s) of the gene(s) associated to the protein(s) contained within the group.			Fasta headers	Fasta headers			Localization prob	Liklihood of correct site assignment (range 0-1)
	Protein_Site	Short name to indicate the protein and site of modification			Fasta headers	Fasta headers(s) of protein(s) contained within the group.			Modidfied Amino acid	Amino acid identified as most probable acceptor			PEP	The posterior error probability (PEP) of the best identified modified peptide containing this site.
	Log2 ratio S1 12h/S1 0h	Log2 GGK peptide intensity ratios for the indicated comparisons. If multiple evidences for the same site were gathered, these values will represent the average of all ratios.			Number of proteins	Number of proteins contained within the group. This corresponds to the number of entries in the column 'Protein IDs'.			Position within protein	Position in protein of the modified amino acid			Score	The Andromeda score of the best identified modified peptide containing this site.
	Log2 ratio S1 24h/S1 0h				Peptides	The total number of peptide sequences associated with the protein group (i.e. for all the proteins in the group).			Localization prob	Liklihood of correct site assignment (range 0-1)			Mass error [ppm]	Mass error of the recalibrated mass-over-charge value of the precursor ion in comparison to the predicted monoisotopic mass of the identified peptide sequence.
	Log2 ratio S2 12h/S2 0h				Unique peptides	The total number of unique peptides associated with the protein group (i.e. these peptides are not shared with another protein group).			PEP	The posterior error probability (PEP) of the best identified modified peptide containing this site.			Score>60 Mass Error<1ppm	Cutoff for inclusion in Table S2
	Log2 ratio S2 24h/S2 0h				Sequence coverage [%]	Percentage of the sequence that is covered by the identified peptides of the best protein sequence contained in the group.			Score	The Andromeda score of the best identified modified peptide containing this site.			Number of Phospho (STY)	Different numbers of Phospho (ST) on peptides that this site is involved in.
	Log2 ratio S1 0h/S2 0h				Unique sequence coverage [%]	Percentage of the sequence that is covered by the identified unique peptides of the best protein sequence contained in the group.			Mass error [ppm]	Mass error of the recalibrated mass-over-charge value of the precursor ion in comparison to the predicted monoisotopic mass of the identified peptide sequence.			Sequence window	Amino acid sequence surrounding the modified amino acid
	Log2 ratio S1 12h/S2 12h				Mol. weight [kDa]	Molecular weight of the leading protein sequence contained in the protein group.			Score>60 and Mass error<1ppm	Cutoff for inclusion in Table S2			Phospho (STY) Probabilities	Likelihood of a sepcific amino acid being the real acceptor (range 0-1)
	Log2 ratio S1 24h/S2 24h				Sequence length	The length of the leading protein sequence contained in the group.			Number of Phospho (STY)	Different numbers of Phospho (ST) on peptides that this site is involved in.			Ratio mod/base	Overall ratio of the intensity of the modified peptide over the unmodified peptide across all samples
	neg. Log10 p-value S1 12h/S1 0h	-log10 of student's t-test result for the indicated comparisons			Sequence lengths	The length of all sequences of the proteins contained in the group.			Sequence window	Amino acid sequence surrounding the modified amino acid			Normalized Intensity_SUMO1 t0 r1	Normalized peptide intensity in each sample analysed
	neg. Log10 p-value S1 24h/S1 0h				Q-value	This is the ratio of reverse to forward protein groups.			Phospho (STY) Probabilities	Likelihood of a sepcific amino acid being the real acceptor (range 0-1)			Normalized Intensity_SUMO1 t0 r2
	neg. Log10 p-value S2 12h/S2 24h				Score	Protein score which is derived from peptide posterior error probabilities.			Ratio mod/base	Overall ratio of the intensity of the modified peptide over the unmodified peptide across all samples			Normalized Intensity_SUMO1 t0 r3
	neg. Log10 p-value S2 24h/S2 0h				id	A unique (consecutive) identifier for each row in the proteinGroups table, which is used to cross-link the information in this file with the information stored in the other files.			Normalized Intensity_SUMO1 t0 r1	Normalized peptide intensity in each sample analysed			Normalized Intensity_SUMO1 t12 r1
	neg. Log10 p-value S1 0h/S2 0h				ZR_LFQ Int. S1 t0 r1	Label Freee quantification intensity with zero values replaced in Perseus			Normalized Intensity_SUMO1 t0 r2				Normalized Intensity_SUMO1 t12 r2
	neg. Log10 p-value S1 12h/S2 12h				ZR_LFQ Int. S1 t0 r2				Normalized Intensity_SUMO1 t0 r3				Normalized Intensity_SUMO1 t12 r3
	neg. Log10 p-value S1 24h/S2 24h				ZR_LFQ Int. S1 t0 r3				Normalized Intensity_SUMO1 t12 r1				Normalized Intensity_SUMO1 t24 r1
	ratio-Intensity score 0v12h_S1	Score that takes account of fold change and peptide intensity: Squareroot(fold change squared) x (log10 intensity for the peptide-minumum log10 peptide intensity for the sample)			ZR_LFQ Int. S1 t12 r1				Normalized Intensity_SUMO1 t12 r2				Normalized Intensity_SUMO1 t24 r2
	ratio-Intensity score 0v24h_S1				ZR_LFQ Int. S1 t12 r2				Normalized Intensity_SUMO1 t12 r3				Normalized Intensity_SUMO1 t24 r3
	ratio-Intensity score 0v12h_S2				ZR_LFQ Int. S1 t12 r3				Normalized Intensity_SUMO1 t24 r1				Normalized Intensity_SUMO2 t0 r1
	ratio-Intensity score 0v24h_S2				ZR_LFQ Int. S1 t24 r1				Normalized Intensity_SUMO1 t24 r2				Normalized Intensity_SUMO2 t0 r2
	Log10 Int. 0+12h S1	Sum of the average of the peptide intensity in both indicated conditions			ZR_LFQ Int. S1 t24 r2				Normalized Intensity_SUMO1 t24 r3				Normalized Intensity_SUMO2 t0 r3
	Log10 Int. 0+24h S1				ZR_LFQ Int. S1 t24 r3				Normalized Intensity_SUMO2 t0 r1				Normalized Intensity_SUMO2 t12 r1
	Log10 Int. 0+12h S2				ZR_LFQ Int. S2 t0 r1				Normalized Intensity_SUMO2 t0 r2				Normalized Intensity_SUMO2 t12 r2
	Log10 Int. 0+24h S2				ZR_LFQ Int. S2 t0 r2				Normalized Intensity_SUMO2 t0 r3				Normalized Intensity_SUMO2 t12 r3
	SUMO slope (Fold change per hour)	Slope based on the fold change over all three time-points			ZR_LFQ Int. S2 t0 r3				Normalized Intensity_SUMO2 t12 r1				Normalized Intensity_SUMO2 t24 r1
	shortlisted S1 12h/S1 0h	Met statistical cutoff for the indicated comparison			ZR_LFQ Int. S2 t12 r1				Normalized Intensity_SUMO2 t12 r2				Normalized Intensity_SUMO2 t24 r2
	shortlisted S1 24h/S1 0h				ZR_LFQ Int. S2 t12 r2				Normalized Intensity_SUMO2 t12 r3				Normalized Intensity_SUMO2 t24 r3
	shortlisted S2 12h/S2 0h				ZR_LFQ Int. S2 t12 r3				Normalized Intensity_SUMO2 t24 r1
	shortlisted S2 24h/S2 0h				ZR_LFQ Int. S2 t24 r1				Normalized Intensity_SUMO2 t24 r2
	Sum of S1_0h_01	Sum of all GG-K peptide intensities for that site (Includes zero-replaced values)			ZR_LFQ Int. S2 t24 r2				Normalized Intensity_SUMO2 t24 r3
	Sum of S1_0h_02				ZR_LFQ Int. S2 t24 r3
	Sum of S1_0h_03				Log2 12h/0h SUMO1	Intensity ratios for the indicated comparisons
	Sum of S1_12h_01				Log2 12h/0h SUMO2
	Sum of S1_12h_02				Log2 24h/0h SUMO1
	Sum of S1_12h_03				Log2 24h/0h SUMO2
	Sum of S1_24h_01				Virus protein	Catergorical indicator for virus protein
	Sum of S1_24h_02				f-test SUMO1 0h v 12h	f-test results for the indicated comparisons
	Sum of S1_24h_03				f-test SUMO2 0h v 12h
	Sum of S2_0h_01				f-test SUMO1 0h v 24h
	Sum of S2_0h_02				f-test SUMO2 0h v 24h
	Sum of S2_0h_03				neg. log10, p-value SUMO1 0h v 12h	-Log10 p-values for the indicated comparisons
	Sum of S2_12h_01				neg. log10, p-value SUMO2 0h v 12h
	Sum of S2_12h_02				Sum -log10 p-value 12h	Sum of the two previous columns
	Sum of S2_12h_03				neg. log10, p-value SUMO1 0h v 24h	-Log10 p-values for the indicated comparisons
	Sum of S2_24h_01				neg. log10, p-value SUMO2 0h v 24h
	Sum of S2_24h_02				Sum -log10 p-value 24h	Sum of the two previous columns
	Sum of S2_24h_03
	Position	Position of modified lysine in the protein
	Protein	Protein ID
	Protein names	Protein name
	Gene names	Gene name
	Fasta headers	FASTA header
	id_WCE	MaxQuant protein group ID	Data from whole cell extract analysis
	SUMO1 cells significantly chnaged_WCE	Met statistical cutoff for the indicated comparison (24h data)
	SUMO2 cells significantly chnaged_WCE
	Shortlisted in both_WCE	Shortlisted as differing for both SUMO1 and SUMO2 cells data
	Neg. Log t-test p-value SUMO1 cells _WCE	Statistical data for the indicated comparisons
	T-test statistic SUMO1 cells_WCE
	Neg. Log t-test p-value SUMO2 cells _WCE
	T-test statistic SUMO2 cells_WCE
	Log2 24/0 SUMO1_WCE	Intensity ratio for 24h v 0h comparisons
	Log2 24/0 SUMO2_WCE
	Average 24/0 change_WCE	Average intensity ratio for both cell lines
	Average Log2 24/0 (GG-K data)	Average intensity data for GG-K peptide data
	Data for both WCE and GG-K	Indicator that data was acquired in both GG-K peptide analyisis and whole cell extracts
	Protein_Site	Unique identifier for the site

## Sheet: GGK_SUMO_Sites
id	Sequence window	Viral protein	Known SUMO2 site (see 'Known sites" sheet)	Known SUMO1 site (see 'Known sites" sheet)	Known site_SUMO (Phosphosite)	Detected co-modified with phosphorylated residue	Protein_Site	Log2 ratio S1 12h/S1 0h	Log2 ratio S2 12h/S2 0h	Log2 ratio S1 24h/S1 0h	Log2 ratio S2 24h/S2 0h	neg. log10, p-value SUMO1 0h v 12h	neg. log10, p-value SUMO2 0h v 12h	Sum -log10 p-value 12h	neg. log10, p-value SUMO1 0h v 24h	neg. log10, p-value SUMO2 0h v 24h	Sum -log10 p-value 24h	SUMO slope (Fold change per hour)	Sum of S1_0h_01	Sum of S1_0h_02	Sum of S1_0h_03	Sum of S1_12h_01	Sum of S1_12h_02	Sum of S1_12h_03	Sum of S1_24h_01	Sum of S1_24h_02	Sum of S1_24h_03	Sum of S2_0h_01	Sum of S2_0h_02	Sum of S2_0h_03	Sum of S2_12h_01	Sum of S2_12h_02	Sum of S2_12h_03	Sum of S2_24h_01	Sum of S2_24h_02	Sum of S2_24h_03	f-test SUMO1 0h v 12h	f-test SUMO2 0h v 12h	f-test SUMO1 0h v 24h	f-test SUMO2 0h v 24h	Position	Protein	Protein names	Gene names	Fasta headers	id (WCE data)	Log2 12/0 SUMO1 (WCE data)	Log2 12/0 SUMO2 (WCE data)	Average 12/0 change (WCE data)
432	YCRIEKAADLGVMECKASAALSVPREEQNER	+					EBV_BORF2-K741	-0.870556	-0.0620944	1.76139	3.25917	0.801632	0.0447354	0.846367	0.738455	1.12359	1.86205	-0.0624075	731375	1.50369e+06	751322	435877	583579	613905	5.44249e+06	566274	4.11583e+06	1.7892e+06	1.1035e+06	662703	831684	1.49816e+06	1.07578e+06	1.66454e+07	1.11133e+07	6.28193e+06	0.089423	0.521606	0.0591818	0.0236828	741	EBV_AFY97844.1_BORF2_[Human_gammaherpesvirus_4]	EBV_AFY97844.1_BORF2_[Human_gammaherpesvirus_4]	EBV_BORF2	EBV_AFY97844.1_BORF2_[Human_gammaherpesvirus_4]	1096	0.870541	2.81677	1.84365
433	PLSVGPYEAFTGPVAKAQDVGAVEAHVVCSV	+					EBV_BMRF1-K228	-0.549878	0.0484954	2.37964	2.34618	1.44441	0.0373472	1.48176	1.11981	0.760067	1.87988	0.00139413	640511	702838	652575	326364	538716	498291	5.06054e+06	2.9684e+06	2.358e+06	583047	418146	292236	268016	441428	628202	3.56999e+06	2.37406e+06	632743	0.158287	0.791891	0.00108732	0.0193101	228	EBV_AFY97846.1_BMRF1_[Human_gammaherpesvirus_4]	EBV_AFY97846.1_BMRF1_[Human_gammaherpesvirus_4]	EBV_BMRF1	EBV_AFY97846.1_BMRF1_[Human_gammaherpesvirus_4]	1098	2.5695	1.81194	2.19072
434	SNTALERPLAVQLARKRTSSEARQKQKHPKK	+				+	EBV_BMRF1-K380	-0.34611	0.0148872	5.07772	2.35019	0.560421	0.0147838	0.575205	0.890692	2.51902	3.40971	0.113647	791152	810174	997743	447522	899033	698141	5.11791e+07	2.30828e+07	1.35118e+07	1.27194e+06	1.09158e+06	724031	857408	1.39301e+06	869162	5.70603e+06	6.04818e+06	3.989e+06	0.406091	0.909065	6.80234e-05	0.120368	380	EBV_AFY97846.1_BMRF1_[Human_gammaherpesvirus_4]	EBV_AFY97846.1_BMRF1_[Human_gammaherpesvirus_4]	EBV_BMRF1	EBV_AFY97846.1_BMRF1_[Human_gammaherpesvirus_4]	1098	2.5695	1.81194	2.19072
435	VTTYTSGEACLTLDYKPLSVGPYEAFTGPVA	+					EBV_BMRF1-K212	-0.401053	-0.369916	3.29936	3.01738	0.419121	0.324449	0.74357	1.33187	3.72742	5.05929	0.0117494	433036	609691	654524	618895	465633	200809	6.90515e+06	6.47078e+06	3.33314e+06	1.17085e+06	1.01715e+06	620539	589582	443635	1.14011e+06	8.10595e+06	7.99994e+06	6.63465e+06	0.469209	0.74816	0.00719333	0.213879	212	EBV_AFY97846.1_BMRF1_[Human_gammaherpesvirus_4]	EBV_AFY97846.1_BMRF1_[Human_gammaherpesvirus_4]	EBV_BMRF1	EBV_AFY97846.1_BMRF1_[Human_gammaherpesvirus_4]	1098	2.5695	1.81194	2.19072
436	VVITPTSASFVIPRKKWDLQDKTVTLHRSPL	+					EBV_BSLF2/BMLF1-K92	0.118002	0.149961	2.86286	2.63788	0.0728931	0.20004	0.272934	2.38006	1.26876	3.64882	0.00937445	1.5532e+06	464974	1.00625e+06	1.62463e+06	902412	755155	9.35081e+06	5.98019e+06	6.67043e+06	949225	719518	584137	612333	1.01142e+06	875909	4.59602e+06	6.38229e+06	3.04396e+06	0.844882	0.905381	0.170818	0.0241181	92	EBV_AFY97849.1_BSLF2/BMLF1_[Human_gammaherpesvirus_4]	EBV_AFY97849.1_BSLF2/BMLF1_[Human_gammaherpesvirus_4]	EBV_BSLF2/BMLF1	EBV_AFY97849.1_BSLF2/BMLF1_[Human_gammaherpesvirus_4]	1101	4.98137	3.94661	4.46399
437	AVKALREMADTVIPQKEEAAICGQMDLNHPP	+					EBV_BRLF1-K530	-0.428108	0.00121118	2.59381	1.75145	0.414928	0.000819416	0.415748	1.89262	0.885235	2.77785	0.0350983	980266	1.0691e+06	1.09103e+06	296538	1.08146e+06	956047	7.30125e+06	5.2091e+06	6.44794e+06	1.24022e+06	648415	442976	600934	953168	779471	933811	4.1772e+06	2.73948e+06	0.0379603	0.306574	0.00619749	0.121841	530	EBV_AFY97858.1_BRLF1_[Human_gammaherpesvirus_4]	EBV_AFY97858.1_BRLF1_[Human_gammaherpesvirus_4]	EBV_BRLF1	EBV_AFY97858.1_BRLF1_[Human_gammaherpesvirus_4]	1106	0.545334	-0.608751	-0.0317088
438	____MMDPNSTSEDVKFTPDPYQVPFVQAFD	+				+	EBV_BZLF1-K12	6.01485	3.76717	4.63611	7.76707	0.37521	0.601283	0.976494	0.424394	0.384462	0.808856	-0.130457	1.6456e+07	3.2366e+07	1.54061e+08	1.29577e+10	9.29206e+07	6.82306e+07	7.6138e+07	4.33404e+08	4.53536e+09	6.81829e+07	1.21076e+07	1.83317e+07	3.10083e+08	9.49329e+08	8.33705e+07	2.10481e+10	4.22274e+08	1.26577e+07	0.000205006	0.00932606	0.00184408	1.30593e-05	12	EBV_AFY97859.1_BZLF1_[Human_gammaherpesvirus_4]	EBV_AFY97859.1_BZLF1_[Human_gammaherpesvirus_4]	EBV_BZLF1	EBV_AFY97859.1_BZLF1_[Human_gammaherpesvirus_4]	1107	8.57703	8.26897	8.423
439	APQPAPAAAPARRTRKPLQPESLEECDSELE	+					EBV_BZLF1-K161	1.79398	2.2076	4.47006	5.13058	0.564407	1.35689	1.9213	1.22629	1.8884	3.11469	-0.0275216	1.12838e+06	1.00572e+06	611627	273343	5.35073e+06	3.89727e+06	3.01273e+07	1.4454e+07	1.62713e+07	7.16557e+06	7.91996e+06	7.83341e+06	4.60575e+07	3.4531e+07	2.52755e+07	2.70567e+08	3.17811e+08	2.14504e+08	0.0210979	0.00313951	0.00198192	0.000127439	161	EBV_AFY97859.1_BZLF1_[Human_gammaherpesvirus_4]	EBV_AFY97859.1_BZLF1_[Human_gammaherpesvirus_4]	EBV_BZLF1	EBV_AFY97859.1_BZLF1_[Human_gammaherpesvirus_4]	1107	8.57703	8.26897	8.423
440	RGKGYVRVSVDTPDLKREGPLNVKVGMTLLD	+					EBV_LF2-K250	0.3828	1.32116	0.501266	3.38495	0.191047	0.395798	0.586845	0.636828	2.96854	3.60537	-0.120153	334401	479238	500604	53233.1	895560	764808	752011	384992	723250	1.27665e+06	475287	558545	4.33504e+06	661852	776268	7.14982e+06	9.68863e+06	7.29805e+06	0.0765321	0.0852239	0.328137	0.174539	250	EBV_AFY97898.1_LF2_[Human_gammaherpesvirus_4]	EBV_AFY97898.1_LF2_[Human_gammaherpesvirus_4]	EBV_LF2	EBV_AFY97898.1_LF2_[Human_gammaherpesvirus_4]	1134	1.24302	2.31948	1.78125
441	KERLYSGNLVAIPSLKQEVAVGQSASVRVPL	+					EBV_single-stranded_DNA_binding_protein_BALF2-K173	-1.13915	-0.664023	2.6096	3.71096	1.25291	0.555526	1.80844	2.26069	3.35801	5.6187	-0.0458898	1.24482e+06	879265	1.51678e+06	439308	877406	336342	5.74134e+06	9.53743e+06	6.94276e+06	769334	428954	887205	280711	293703	741774	1.04483e+07	9.1036e+06	7.75789e+06	0.89296	0.902066	0.0529328	0.060683	173	EBV_AFY97903.1_single-stranded_DNA_binding_protein_BALF2_[Human_gammaherpesvirus_4]	EBV_AFY97903.1_single-stranded_DNA_binding_protein_BALF2_[Human_gammaherpesvirus_4]	HHV4_single-stranded_DNA_binding_protein_BALF2	EBV_AFY97903.1_single-stranded_DNA_binding_protein_BALF2_[Human_gammaherpesvirus_4]	1138	3.15512	2.86307	3.00909
0	__________MEDYTKIEKIGEGTYGVVYKG		+		+		CDK1-K6	-0.577133	0.676183	-1.26163	2.73825	0.424426	0.419148	0.843574	1.05264	1.44864	2.50128	-0.166661	1.26833e+06	1.52601e+06	2.66025e+06	420645	1.87132e+06	1.36422e+06	579078	533430	1.16246e+06	466557	763646	568384	1.66435e+06	641255	568368	3.86069e+06	5.23727e+06	2.9033e+06	0.994126	0.114443	0.36644	0.032578	6	E5RIU6	Cyclin-dependent kinase 1	CDK1;CDC2	tr|E5RIU6|E5RIU6_HUMAN Cyclin-dependent kinase 1 (Fragment) OS=Homo sapiens OX=9606 GN=CDK1 PE=1 SV=2;tr|A0A087WZZ9|A0A087WZZ9_HUMAN Cyclin-dependent kinase 1 OS=Homo sapiens OX=9606 GN=CDK1 PE=1 SV=1;tr|A0A024QZP7|A0A024QZP7_HUMAN Cell division cycle 2, G	2162	-0.099715	-0.107412	-0.103564
1	PVVGVRKKVRGPEQIKQEVESEEEKPDRMDI		+	+			CSRP2BP-K410	-0.439143	-1.35528	-1.29806	-1.69685	0.300622	2.2766	2.57722	1.86627	3.07103	4.93729	0.0166164	3.9845e+07	3.56709e+07	5.26884e+07	3.70688e+06	5.09496e+07	3.99035e+07	2.08133e+07	2.02887e+07	1.10353e+07	6.38956e+07	7.97196e+07	8.21024e+07	4.14715e+07	2.27456e+07	2.40066e+07	2.14693e+07	2.47098e+07	2.34457e+07	0.228223	0.943999	0.555522	0.0530347	410	A0A075B6H4	Cysteine-rich protein 2-binding protein	CSRP2BP	tr|A0A075B6H4|A0A075B6H4_HUMAN Cysteine-rich protein 2-binding protein OS=Homo sapiens OX=9606 GN=KAT14 PE=1 SV=1;sp|Q9H8E8|CSR2B_HUMAN Cysteine-rich protein 2-binding protein OS=Homo sapiens OX=9606 GN=KAT14 PE=1 SV=3	nd	nd	nd	nd
2	RGQAEVRAKAGQARVKQESVGVFACKNKWQP		+	+	+		BCORL1-K528	1.07423	-0.0474146	-0.0438515	0.817392	0.332118	0.0433765	0.375494	0.011241	0.666942	0.678183	-0.0358852	4.96993e+06	1.13128e+07	1.01985e+07	2.68596e+06	1.10832e+07	4.19899e+07	2.35562e+07	1.6614e+06	470854	1.0145e+06	823770	613202	768879	1.09973e+06	503602	669037	1.59764e+06	2.05336e+06	0.0521434	0.62231	0.12713	0.149784	528	H7C4B2	BCL-6 corepressor-like protein 1	BCORL1	tr|H7C4B2|H7C4B2_HUMAN BCL-6 corepressor-like protein 1 (Fragment) OS=Homo sapiens OX=9606 GN=BCORL1 PE=1 SV=1;tr|A0A075B6Q3|A0A075B6Q3_HUMAN BCL-6 corepressor-like protein 1 (Fragment) OS=Homo sapiens OX=9606 GN=BCORL1 PE=1 SV=1;sp|Q5H9F3|BCORL_HUMAN BCL-	nd	nd	nd	nd
5	AVAVLQAHQAKEAAQKAVNSATGVPTV____						PABPC1-K511	0.321214	0.557376	1.41691	0.253093	0.536142	0.656321	1.19246	0.800863	0.319178	1.12004	0.0484923	978899	911640	947096	850472	1.32362e+06	1.3712e+06	1.90675e+06	3.95435e+06	1.71575e+06	429705	714451	428227	541297	1.02885e+06	743761	701089	722044	450771	0.0269492	0.623379	0.00146904	0.91218	511	A0A087WTT1	Polyadenylate-binding protein;Polyadenylate-binding protein 1	PABPC1	tr|A0A087WTT1|A0A087WTT1_HUMAN Polyadenylate-binding protein OS=Homo sapiens OX=9606 GN=PABPC1 PE=1 SV=1;tr|E7EQV3|E7EQV3_HUMAN Polyadenylate-binding protein OS=Homo sapiens OX=9606 GN=PABPC1 PE=1 SV=1;tr|E7ERJ7|E7ERJ7_HUMAN Polyadenylate-binding protein O	2278	-0.410911	-0.26039	-0.33565
7	AQQPAPAPAPLGTPVKQENSFSSCQLSQQPL		+		+		MKL1-K576	0.0112795	0.297108	1.78582	3.8243	0.00329489	0.547996	0.551291	1.00337	0.789421	1.79279	-0.0849365	2.33896e+07	4.99596e+06	2.0107e+06	2.38771e+06	1.67434e+07	1.15037e+07	4.26562e+07	4.60702e+07	1.60842e+07	997508	1.03087e+06	853596	1.33342e+06	843241	1.36436e+06	1.98732e+07	1.89977e+07	1.95325e+06	0.56496	0.188145	0.664383	0.000173887	576	E7ER32	MKL/myocardin-like protein 1	MKL1;mkl1	tr|E7ER32|E7ER32_HUMAN Myocardin-related transcription factor A OS=Homo sapiens OX=9606 GN=MRTFA PE=1 SV=2;tr|A0A087X287|A0A087X287_HUMAN Myocardin-related transcription factor A OS=Homo sapiens OX=9606 GN=MRTFA PE=1 SV=1;tr|B0QY83|B0QY83_HUMAN Myocardin-r	5791	-0.276534	-0.449544	-0.363039
8	QDTRIEGSVQLSCSVKEEPNVDGQEVAPSSP		+				ZNF446-K167	0.236404	-0.120995	-0.855364	0.218726	0.263387	0.20351	0.466897	0.894273	0.261419	1.15569	-0.0447537	1.05394e+07	8.48367e+06	1.06539e+07	6.59931e+06	1.33388e+07	1.50229e+07	7.93916e+06	1.08681e+06	7.37725e+06	8.88001e+06	1.19682e+07	7.37937e+06	9.14303e+06	9.13283e+06	7.68087e+06	1.25608e+07	1.31652e+07	7.12261e+06	0.139651	0.228955	0.186849	0.661566	167	M0R202	Zinc finger protein 446	ZNF446	tr|M0R202|M0R202_HUMAN Zinc finger protein 446 OS=Homo sapiens OX=9606 GN=ZNF446 PE=1 SV=1;tr|A0A0B4J2G2|A0A0B4J2G2_HUMAN Zinc finger protein 446 OS=Homo sapiens OX=9606 GN=ZNF446 PE=1 SV=1;tr|A0A087WUM8|A0A087WUM8_HUMAN Zinc finger protein 446 OS=Homo sap	nd	nd	nd	nd
9	KGIRNPDHSRALIKEKLTADPDSEIATTSLR;KGIRNPDHSRALIKEKLTADPDSEVATTSLR		+		+		PIAS2-K315	-0.205152	-0.0146966	-0.261117	-0.817014	0.177467	0.0137107	0.191178	0.391544	0.879633	1.27118	0.0231624	978635	803154	943416	351505	1.22445e+06	788019	475289	1.0005e+06	798239	3.60099e+06	7.03591e+06	7.40722e+06	4.33159e+06	6.43172e+06	7.09793e+06	2.11243e+06	4.17878e+06	3.95091e+06	0.0865572	0.642524	0.218749	0.451372	315	O75925	E3 SUMO-protein ligase PIAS2;E3 SUMO-protein ligase PIAS3;E3 SUMO-protein ligase PIAS1	PIAS2;PIAS3;PIAS1	tr|A0A087WUY7|A0A087WUY7_HUMAN E3 SUMO-protein ligase PIAS2 (Fragment) OS=Homo sapiens OX=9606 GN=PIAS2 PE=1 SV=1;sp|O75928|PIAS2_HUMAN E3 SUMO-protein ligase PIAS2 OS=Homo sapiens OX=9606 GN=PIAS2 PE=1 SV=3;tr|B4DGW0|B4DGW0_HUMAN E3 SUMO-protein ligase PI	nd	nd	nd	nd
10	RYPRTLEGLSDLSTIKSSVFSLDGGSSPVEP		+	+			PIAS2-K108	0.99321	0.560335	0.826247	2.06172	0.41405	0.345946	0.759997	0.854453	2.71499	3.56944	-0.0514779	1.07576e+06	3.89674e+06	5.99432e+06	1.39901e+07	2.64703e+06	5.19359e+06	7.34152e+06	6.71564e+06	5.38776e+06	494597	1.20635e+06	275618	777803	1.46358e+06	673276	2.6481e+06	2.8758e+06	2.72791e+06	0.293484	0.875329	0.280898	0.106725	108	A0A087WUY7	E3 SUMO-protein ligase PIAS2	PIAS2	tr|A0A087WUY7|A0A087WUY7_HUMAN E3 SUMO-protein ligase PIAS2 (Fragment) OS=Homo sapiens OX=9606 GN=PIAS2 PE=1 SV=1;sp|O75928|PIAS2_HUMAN E3 SUMO-protein ligase PIAS2 OS=Homo sapiens OX=9606 GN=PIAS2 PE=1 SV=3;tr|K7EJT4|K7EJT4_HUMAN E3 SUMO-protein ligase PI	nd	nd	nd	nd
11	RPKKEAMKVSSQPCTKIESSSVLSKPCSVTV		+		+		PIAS2-K472	0.79125	0.346479	1.55533	0.614781	0.699555	0.758985	1.45854	0.657229	0.874218	1.53145	0.0391893	1.18216e+06	2.52325e+06	4.8029e+06	5.29101e+06	3.29891e+06	6.13434e+06	1.21128e+07	1.06264e+06	1.18305e+07	801053	1.17119e+06	811455	1.19847e+06	1.01173e+06	1.32914e+06	1.83272e+06	1.40251e+06	1.02753e+06	0.774993	0.72846	0.15571	0.429689	472	A0A087WUY7	E3 SUMO-protein ligase PIAS2	PIAS2	tr|A0A087WUY7|A0A087WUY7_HUMAN E3 SUMO-protein ligase PIAS2 (Fragment) OS=Homo sapiens OX=9606 GN=PIAS2 PE=1 SV=1;sp|O75928|PIAS2_HUMAN E3 SUMO-protein ligase PIAS2 OS=Homo sapiens OX=9606 GN=PIAS2 PE=1 SV=3;tr|B4DGW0|B4DGW0_HUMAN E3 SUMO-protein ligase PI	nd	nd	nd	nd
13	RVSSLDTSTHKSSDNKLEETLTREQKEGAFS		+	+			DDX50-K124	-1.22317	-0.562458	0.0475396	-1.11956	0.435169	0.417668	0.852837	0.0222035	0.832711	0.854914	0.0486293	2.05114e+06	1.02019e+07	3.6161e+06	480241	5.4997e+06	817451	5.10043e+06	6.17251e+06	5.12779e+06	1.4449e+06	1.60216e+06	510201	452499	849661	1.10663e+06	392464	745161	499543	0.592297	0.475242	0.0391549	0.171573	124	A0A087WVC1	ATP-dependent RNA helicase DDX50	DDX50	tr|A0A087WVC1|A0A087WVC1_HUMAN ATP-dependent RNA helicase DDX50 OS=Homo sapiens OX=9606 GN=DDX50 PE=1 SV=1;sp|Q9BQ39|DDX50_HUMAN ATP-dependent RNA helicase DDX50 OS=Homo sapiens OX=9606 GN=DDX50 PE=1 SV=1	4682	0.176654	-0.337693	-0.0805194
14	QAEWHDSDWILSVPAKLPEIEEYYDGNTSSN		+				DDX50-K655	-0.637009	1.62057	2.88158	-1.04876	0.333706	0.325182	0.658888	0.672641	0.507549	1.18019	0.163764	846841	1.83172e+06	762072	93799.7	737718	1.38096e+06	433657	1.14403e+07	1.3482e+07	2.91726e+06	1.21216e+06	643395	788080	767041	1.31211e+07	727387	464180	1.11553e+06	0.92101	0.0536603	0.0142516	0.142434	655	A0A087WVC1	ATP-dependent RNA helicase DDX50	DDX50	tr|A0A087WVC1|A0A087WVC1_HUMAN ATP-dependent RNA helicase DDX50 OS=Homo sapiens OX=9606 GN=DDX50 PE=1 SV=1;sp|Q9BQ39|DDX50_HUMAN ATP-dependent RNA helicase DDX50 OS=Homo sapiens OX=9606 GN=DDX50 PE=1 SV=1	4682	0.176654	-0.337693	-0.0805194
16	SAVKKKPKPTNPVEIKEELKSTSPASEKADP		+	+	+		ZMYND8-K640	-0.594468	-0.263496	0.0711768	-0.614948	0.220172	0.421332	0.641504	0.0386979	0.834025	0.872723	0.0285885	1.93498e+07	2.8879e+06	1.44241e+07	2.51241e+06	1.89696e+07	2.79872e+06	1.73965e+07	1.16739e+07	9.44554e+06	9.06603e+06	1.60366e+07	1.26657e+07	1.09216e+07	1.14012e+07	9.14062e+06	6.7645e+06	1.09406e+07	6.9558e+06	0.891674	0.209098	0.3814	0.627786	640	A0A087WVZ6	Protein kinase C-binding protein 1	ZMYND8	tr|A0A087WVZ6|A0A087WVZ6_HUMAN Protein kinase C-binding protein 1 OS=Homo sapiens OX=9606 GN=ZMYND8 PE=1 SV=2;tr|A0A087WV57|A0A087WV57_HUMAN Protein kinase C-binding protein 1 OS=Homo sapiens OX=9606 GN=ZMYND8 PE=1 SV=1;tr|A0A087WYS3|A0A087WYS3_HUMAN Prote	5409	0.337738	-0.147357	0.0951908
18	SPKPFSPQLSAPITTKTDKTSTTGSILNLNL		+				ZMYND8-K500	-0.00637624	-0.00860845	-0.313486	-0.0608743	0.00417086	0.00986327	0.0140341	0.309806	0.0517309	0.361537	-0.0105255	1.07659e+07	1.05829e+07	1.82112e+07	6.78456e+06	1.99525e+07	1.26485e+07	1.45134e+07	1.06991e+07	6.62124e+06	2.57781e+06	2.41024e+06	1.61878e+06	1.71736e+06	2.80577e+06	2.04438e+06	1.40136e+06	3.14245e+06	1.79003e+06	0.606513	0.913777	0.902516	0.478076	500	A0A087WVZ6	Protein kinase C-binding protein 1	ZMYND8	tr|A0A087WVZ6|A0A087WVZ6_HUMAN Protein kinase C-binding protein 1 OS=Homo sapiens OX=9606 GN=ZMYND8 PE=1 SV=2;tr|A0A087WV57|A0A087WV57_HUMAN Protein kinase C-binding protein 1 OS=Homo sapiens OX=9606 GN=ZMYND8 PE=1 SV=1;tr|A0A087WYS3|A0A087WYS3_HUMAN Prote	5409	0.337738	-0.147357	0.0951908
20	KTYEARSRIGLKLKIKQEAGLSKVVHNTALD		+	+	+		GLTSCR1-K1261	0.615093	-1.01794	0.167579	-1.41325	0.415248	0.589337	1.00459	0.0841843	0.730454	0.814638	0.065868	242683	4.9835e+06	4.09191e+06	3.1861e+06	4.91824e+06	6.16778e+06	3.06937e+06	4.83463e+06	2.56182e+06	546182	106336	595551	134458	231938	249928	93351.2	123298	251957	0.522016	0.101045	0.366292	0.178326	1261	A0A087WWH3	Glioma tumor suppressor candidate region gene 1 protein	GLTSCR1	tr|A0A087WWH3|A0A087WWH3_HUMAN BRD4-interacting chromatin-remodeling complex-associated protein OS=Homo sapiens OX=9606 GN=BICRA PE=1 SV=1;sp|Q9NZM4|BICRA_HUMAN BRD4-interacting chromatin-remodeling complex-associated protein OS=Homo sapiens OX=9606 GN=BIC	83	0.164526	-0.296912	-0.0661929
21	TGKRELEVDSQCVRIKTESEEACTEIQLLTT		+				RSBN1-K692	-0.782813	0.426833	-0.403781	0.485334	0.312024	0.208525	0.520549	0.123605	0.40407	0.527676	-0.0370465	2.63674e+06	1.60002e+07	1.96481e+07	2.31788e+06	3.10346e+06	1.68312e+07	2.48589e+07	1.04904e+06	3.03071e+06	4.05219e+06	1.45089e+06	1.32105e+06	1.10085e+06	5.08261e+06	2.99007e+06	3.33177e+06	3.69492e+06	2.52649e+06	0.907406	0.74873	0.629702	0.261844	692	A0A087WWP8	Round spermatid basic protein 1	RSBN1	tr|A0A087WWP8|A0A087WWP8_HUMAN Lysine-specific demethylase 9 OS=Homo sapiens OX=9606 GN=RSBN1 PE=1 SV=1;tr|A0A0C4DGT8|A0A0C4DGT8_HUMAN Lysine-specific demethylase 9 OS=Homo sapiens OX=9606 GN=RSBN1 PE=1 SV=1;sp|Q5VWQ0|RSBN1_HUMAN Lysine-specific demethylas	nd	nd	nd	nd
22	LAQTNAAVGDMVTVVKTEVCSPLRDQEYGQP		+				PRDM11-K24	-0.261548	-0.268831	-1.12085	-0.373542	0.105847	0.310357	0.416204	0.46564	0.368738	0.834378	-0.0311379	1.91791e+07	3.89377e+06	7.80178e+06	4.06424e+06	1.56402e+07	6.05092e+06	4.18489e+06	9.09362e+06	918331	2.64382e+06	5.4755e+06	4.00136e+06	3.28046e+06	3.38745e+06	3.39215e+06	2.20017e+06	4.37835e+06	2.77725e+06	0.755941	0.00397087	0.423377	0.77671	24	E9PJ09	PR domain-containing protein 11	PRDM11	tr|E9PJ09|E9PJ09_HUMAN PR domain-containing protein 11 (Fragment) OS=Homo sapiens OX=9606 GN=PRDM11 PE=1 SV=1;tr|A0A087WWZ6|A0A087WWZ6_HUMAN PR domain-containing protein 11 OS=Homo sapiens OX=9606 GN=PRDM11 PE=1 SV=1;sp|Q9NQV5|PRD11_HUMAN PR domain-contain	nd	nd	nd	nd
23	KLEQENMEKREEIIIKKEVSPEVVRSKLSPS		+	+	+		ZC3H13-K58	0.213968	-0.257443	-0.167436	-1.33806	0.107637	0.30538	0.413017	0.112144	1.24071	1.35286	0.0487758	7.38551e+06	3.15126e+07	3.05773e+07	1.0589e+07	2.61968e+07	4.37968e+07	1.95369e+07	1.74154e+07	2.49102e+07	1.6073e+07	2.45967e+07	2.88402e+07	2.10135e+07	1.28914e+07	2.4245e+07	5.49811e+06	1.66488e+07	5.34796e+06	0.807245	0.89467	0.147961	0.996852	58	A0A087WX14	Zinc finger CCCH domain-containing protein 13	ZC3H13	tr|A0A087WX14|A0A087WX14_HUMAN Zinc finger CCCH domain-containing protein 13 (Fragment) OS=Homo sapiens OX=9606 GN=ZC3H13 PE=1 SV=1;sp|Q5T200|ZC3HD_HUMAN Zinc finger CCCH domain-containing protein 13 OS=Homo sapiens OX=9606 GN=ZC3H13 PE=1 SV=1	3638	0.0633331	-0.029109	0.0171121
24	DVEPPKISSTKNISIKQEPKISSSLPSGNNN		+	+	+		INTS12-K68	0.465961	0.0289446	1.3002	1.15122	0.54431	0.0282091	0.572519	2.20062	1.32247	3.52309	0.00620758	4.5989e+06	5.3172e+06	6.58189e+06	7.42675e+06	4.91203e+06	1.04489e+07	1.63727e+07	1.23014e+07	1.19544e+07	1.02813e+06	1.58949e+06	911637	1.57266e+06	1.09419e+06	933926	3.12046e+06	3.03066e+06	1.68742e+06	0.231885	0.913431	0.286182	0.338703	68	A0A1B0GX90	Integrator complex subunit 12	INTS12	tr|A0A1B0GX90|A0A1B0GX90_HUMAN Integrator complex subunit 12 (Fragment) OS=Homo sapiens OX=9606 GN=INTS12 PE=1 SV=1;tr|C9JDP3|C9JDP3_HUMAN Integrator complex subunit 12 (Fragment) OS=Homo sapiens OX=9606 GN=INTS12 PE=1 SV=1;tr|C9J0M6|C9J0M6_HUMAN Integrato	4452	-0.569181	-1.06726	-0.818221
25	TIVKPLSAIPQPTITKQEVI___________						HNF4A-K445	0.705707	-0.478374	2.11847	-0.41887	0.220432	0.171237	0.391669	0.72925	0.152458	0.881709	0.105723	3.59509e+06	4.70445e+06	9.02452e+07	7.57547e+07	7.98968e+06	7.69764e+07	1.43073e+08	2.51007e+08	3.38344e+07	1.10163e+07	2.38985e+06	3.33525e+07	5.19012e+06	1.3303e+07	1.50696e+07	9.68275e+06	8.25334e+06	1.70398e+07	0.773613	0.196101	0.346524	0.16017	445	A0A087WXV4	Hepatocyte nuclear factor 4-alpha	HNF4A	tr|A0A087WXV4|A0A087WXV4_HUMAN Hepatocyte nuclear factor 4-alpha OS=Homo sapiens OX=9606 GN=HNF4A PE=1 SV=1;sp|P41235|HNF4A_HUMAN Hepatocyte nuclear factor 4-alpha OS=Homo sapiens OX=9606 GN=HNF4A PE=1 SV=3	nd	nd	nd	nd
26	VQLKPGEKPVPVDQTKKEAEPIPETVKPEEK		+				MED6-K208	0.071365	-0.151475	1.49064	-0.513719	0.0295622	0.165278	0.19484	1.86685	0.318656	2.18551	0.0835151	1.44326e+06	6.89397e+06	7.10147e+06	830177	7.026e+06	8.36543e+06	1.2074e+07	1.53114e+07	1.59996e+07	1.00973e+07	1.13358e+07	1.8744e+07	1.08687e+07	1.48517e+07	1.04521e+07	988501	1.58436e+07	1.13085e+07	0.77828	0.424958	0.598301	0.547816	208	G3V4A5	Mediator of RNA polymerase II transcription subunit 6	MED6	tr|G3V4A5|G3V4A5_HUMAN Mediator of RNA polymerase II transcription subunit 6 OS=Homo sapiens OX=9606 GN=MED6 PE=1 SV=1;tr|A0A087WYL7|A0A087WYL7_HUMAN Mediator of RNA polymerase II transcription subunit 6 OS=Homo sapiens OX=9606 GN=MED6 PE=1 SV=1;sp|O75586|	108	-0.0435103	-0.378835	-0.211172
27	PEPKIPDVAPIVSDQKPSVSKSGRKIKGRGT		+	+	+		NKTR-K23	-0.694898	-0.581545	-0.814395	-2.40938	0.43841	0.332422	0.770833	0.683689	1.0046	1.68829	0.0664576	4.16197e+06	1.70539e+06	3.75526e+06	151639	3.16056e+06	2.63221e+06	2.74136e+06	1.78468e+06	945841	2.09812e+06	6.28614e+06	4.65754e+06	298375	4.01232e+06	4.40445e+06	868167	1.07259e+06	514192	0.803623	0.929373	0.635329	0.0351852	23	A0A087WYW3	NK-tumor recognition protein;Putative peptidyl-prolyl cis-trans isomerase	NKTR	tr|A0A087WYW3|A0A087WYW3_HUMAN NK-tumor recognition protein OS=Homo sapiens OX=9606 GN=NKTR PE=1 SV=1;sp|P30414|NKTR_HUMAN NK-tumor recognition protein OS=Homo sapiens OX=9606 GN=NKTR PE=1 SV=2	2524	-0.108953	-0.0445204	-0.0767369
28	SPRKTASQLSENKPVKTEPLRATMAQNENVV		+		+		NKTR-K281	-0.905241	-0.900988	-0.342404	-1.69761	0.935145	0.706203	1.64135	0.423878	0.940306	1.36418	0.0564669	4.59588e+06	3.98836e+06	4.88187e+06	414373	3.03209e+06	3.74368e+06	5.28656e+06	2.17758e+06	3.15694e+06	3.7186e+06	1.00612e+07	7.42226e+06	2.86757e+06	2.59408e+06	5.89249e+06	1.7084e+06	2.28606e+06	2.54206e+06	0.126876	0.496317	0.152259	0.0352948	281	A0A087WYW3	NK-tumor recognition protein;Putative peptidyl-prolyl cis-trans isomerase	NKTR	tr|A0A087WYW3|A0A087WYW3_HUMAN NK-tumor recognition protein OS=Homo sapiens OX=9606 GN=NKTR PE=1 SV=1;sp|P30414|NKTR_HUMAN NK-tumor recognition protein OS=Homo sapiens OX=9606 GN=NKTR PE=1 SV=2	2524	-0.108953	-0.0445204	-0.0767369
29	NLAAPNAATSSAVEVKVLTTVPEMKPQGLRI						NKTR-K949	-0.0123028	-0.397537	-1.04068	-1.53957	0.0156974	0.338687	0.354384	1.01823	1.25704	2.27526	0.0207871	4.53915e+06	2.47635e+06	3.39369e+06	3.23963e+06	3.28958e+06	3.79159e+06	1.71428e+06	1.7047e+06	1.64089e+06	1.37322e+06	2.99955e+06	2.6635e+06	825284	2.31823e+06	2.1981e+06	425614	1.37692e+06	617856	0.160499	0.965527	0.00297582	0.511077	949	A0A087WYW3	NK-tumor recognition protein;Putative peptidyl-prolyl cis-trans isomerase	NKTR	tr|A0A087WYW3|A0A087WYW3_HUMAN NK-tumor recognition protein OS=Homo sapiens OX=9606 GN=NKTR PE=1 SV=1;sp|P30414|NKTR_HUMAN NK-tumor recognition protein OS=Homo sapiens OX=9606 GN=NKTR PE=1 SV=2	2524	-0.108953	-0.0445204	-0.0767369
31	SSNATTSSSEEMRPIKTEPGLSSHYGHSSSV		+				GATA4-K159	0.429975	-2.25633	-1.10572	-2.52663	0.327075	0.86192	1.189	0.800019	0.728265	1.52828	0.0592047	7.18103e+06	3.78834e+06	7.02216e+06	4.48808e+06	7.18821e+06	1.25621e+07	2.9848e+06	5.26132e+06	114002	248407	1.71661e+06	2.1465e+06	488014	253827	118718	195435	315636	202455	0.35659	0.0680934	0.710462	0.00914744	159	E9PKS4	Transcription factor GATA-4	GATA4	tr|E9PKS4|E9PKS4_HUMAN Transcription factor GATA-4 (Fragment) OS=Homo sapiens OX=9606 GN=GATA4 PE=1 SV=1;tr|B3KUF4|B3KUF4_HUMAN Transcription factor GATA-4 OS=Homo sapiens OX=9606 GN=GATA4 PE=1 SV=1;tr|A0A087WZ09|A0A087WZ09_HUMAN Transcription factor GATA-	2675	-0.306989	-0.199137	-0.253063
32	RPPSPGNIRPVKREVKVEPEKKDPEKEPQKV		+		+		MAP7-K407	-3.93288	0.465612	1.59958	4.9307	0.724858	0.283775	1.00863	1.54469	0.380484	1.92517	-0.138797	3.57674e+06	4.45458e+06	180962	280618	105444	151649	7.66822e+06	6.91785e+06	1.03016e+07	206941	79631.2	197703	350139	234843	83755.1	212919	1.42939e+07	263264	0.00323065	0.44036	0.765352	0.00015302	407	A0A087WZ40	Ensconsin	MAP7	tr|A0A087WZ40|A0A087WZ40_HUMAN Ensconsin OS=Homo sapiens OX=9606 GN=MAP7 PE=1 SV=1;sp|Q14244|MAP7_HUMAN Ensconsin OS=Homo sapiens OX=9606 GN=MAP7 PE=1 SV=1	3331	-0.27896	0.152598	-0.0631813
33	VQALEELLPSPNFGVKLETLPLSPGSGAEPD						HNF1B-K42	0.673776	-1.87085	-1.27905	-3.82958	0.48473	0.804368	1.2891	0.76517	0.842517	1.60769	0.106272	1.7789e+07	3.43198e+07	6.09441e+07	8.94038e+07	3.55709e+07	5.5372e+07	1.0145e+07	1.2144e+07	2.42963e+07	2.10535e+08	6.6166e+07	7.51781e+07	5.26195e+07	3.29428e+06	4.0294e+07	1.15297e+07	577366	1.26429e+07	0.780088	0.183055	0.220206	0.0135033	42	E0YMJ8	Hepatocyte nuclear factor 1-beta	HNF1B	tr|E0YMJ8|E0YMJ8_HUMAN HNF1 beta A splice variant 3 OS=Homo sapiens OX=9606 GN=HNF1B PE=1 SV=1;tr|A0A0C4DGS8|A0A0C4DGS8_HUMAN Hepatocyte nuclear factor 1-beta OS=Homo sapiens OX=9606 GN=HNF1B PE=1 SV=1;tr|A0A087WZC2|A0A087WZC2_HUMAN Hepatocyte nuclear fact	nd	nd	nd	nd
34	ETLPLSPGSGAEPDTKPVFHTLTNGHAKGRL						HNF1B-K59	-0.0367201	-0.578995	-1.73037	-1.32927	0.0125861	0.259421	0.272007	0.568079	2.55732	3.1254	-0.0167128	400829	6.85116e+06	5.2953e+06	227613	5.37802e+06	6.62632e+06	1.70147e+06	735195	1.34476e+06	5.68298e+06	6.61388e+06	5.37176e+06	9.30487e+06	404380	2.11865e+06	2.95708e+06	2.45318e+06	1.62133e+06	0.992372	0.0367749	0.0412728	0.957261	59	E0YMJ8	Hepatocyte nuclear factor 1-beta	HNF1B	tr|E0YMJ8|E0YMJ8_HUMAN HNF1 beta A splice variant 3 OS=Homo sapiens OX=9606 GN=HNF1B PE=1 SV=1;tr|A0A0C4DGS8|A0A0C4DGS8_HUMAN Hepatocyte nuclear factor 1-beta OS=Homo sapiens OX=9606 GN=HNF1B PE=1 SV=1;tr|A0A087WZC2|A0A087WZC2_HUMAN Hepatocyte nuclear fact	nd	nd	nd	nd
35	SKKGQSTSRHKKLMFKTEGPDSD________		+		+	+	TP53-K227	-0.575297	0.0760364	-1.68246	-0.179333	0.325237	0.0909303	0.416167	0.795747	0.335834	1.13158	-0.0626305	1.29898e+06	2.81924e+06	5.55379e+06	2.71676e+06	2.59686e+06	1.17772e+06	1.62735e+06	491722	894238	736653	595586	867982	546783	1.01094e+06	761573	787803	573413	581824	0.272349	0.51182	0.133134	0.885459	227	A0A087X1Q1	Cellular tumor antigen p53	TP53	tr|A0A087X1Q1|A0A087X1Q1_HUMAN Cellular tumor antigen p53 OS=Homo sapiens OX=9606 GN=TP53 PE=1 SV=1;tr|A0A087WZU8|A0A087WZU8_HUMAN Cellular tumor antigen p53 OS=Homo sapiens OX=9606 GN=TP53 PE=1 SV=1;sp|P04637|P53_HUMAN Cellular tumor antigen p53 OS=Homo s	nd	nd	nd	nd
36	AISTSEVGTDHKLHLKEDPNLISVNNFEDCS		+				FAM208A-K298	2.81506	-0.0272719	-0.351806	-0.993607	0.393799	0.0127926	0.406592	0.221932	0.523049	0.744981	0.0267417	756792	1.13072e+06	2.36567e+06	2.62431e+07	918486	2.7701e+06	1.36313e+06	1.32549e+06	644192	1.62163e+06	471219	611965	406796	1.19764e+06	1.04973e+06	246228	524567	587619	0.00708903	0.619666	0.375277	0.154642	298	A0A087X0F1	Protein FAM208A	FAM208A	tr|A0A087X0F1|A0A087X0F1_HUMAN Transcription activation suppressor OS=Homo sapiens OX=9606 GN=TASOR PE=1 SV=1;sp|Q9UK61|TASOR_HUMAN Protein TASOR OS=Homo sapiens OX=9606 GN=TASOR PE=1 SV=3	5372	0.534219	0.076987	0.305603
38	TCSWKPVPVKPDMHIKEEPDGPALKRCRTVS		+				ZMIZ2-K660	-1.31934	0.0654906	1.14248	0.913354	0.798584	0.0328437	0.831428	1.24286	2.0124	3.25526	0.00954711	3.37357e+06	7.02591e+06	2.94003e+06	149575	2.28671e+06	2.90909e+06	1.18464e+07	1.08548e+07	6.74726e+06	2.02917e+06	2.06679e+06	2.61968e+06	509304	2.36778e+06	4.15043e+06	4.16795e+06	4.89854e+06	3.58187e+06	0.587482	0.0638383	0.815948	0.401507	660	E7EWM3	Zinc finger MIZ domain-containing protein 2	ZMIZ2	tr|E7EWM3|E7EWM3_HUMAN Zinc finger MIZ domain-containing protein 2 OS=Homo sapiens OX=9606 GN=ZMIZ2 PE=1 SV=1;tr|A0A087X127|A0A087X127_HUMAN Zinc finger MIZ domain-containing protein 2 OS=Homo sapiens OX=9606 GN=ZMIZ2 PE=1 SV=1;sp|Q8NF64|ZMIZ2_HUMAN Zinc f	nd	nd	nd	nd
39	TFTSSKNEELQGNDSKITPSSKELASQKGSV		+	+	+		ZMYM2-K98	-0.405837	0.529077	0.698179	1.57895	0.21135	0.77705	0.9884	0.488558	3.43935	3.92791	-0.0366987	7.46076e+06	4.05426e+06	1.18904e+07	639455	7.59137e+06	9.43554e+06	1.83773e+07	1.38275e+07	5.76948e+06	5.7291e+06	6.46102e+06	4.0553e+06	8.97044e+06	9.12015e+06	5.35164e+06	1.57839e+07	1.74425e+07	1.53071e+07	0.835522	0.500752	0.549381	0.904795	98	A0A087X151	Zinc finger MYM-type protein 2	ZMYM2	tr|A0A087X151|A0A087X151_HUMAN Zinc finger MYM-type protein 2 (Fragment) OS=Homo sapiens OX=9606 GN=ZMYM2 PE=1 SV=1;sp|Q9UBW7|ZMYM2_HUMAN Zinc finger MYM-type protein 2 OS=Homo sapiens OX=9606 GN=ZMYM2 PE=1 SV=1	5295	0.0641909	-0.416797	-0.176303
40	SDSEEGEGLEESADIKGEPHGLENMELRSLE		+	+			REST-K100	-0.274455	-0.370877	-0.0797014	-0.232518	0.195693	0.186374	0.382067	0.388577	0.149549	0.538126	0.00636735	7.5733e+06	8.01748e+06	7.70819e+06	1.60593e+06	9.54297e+06	8.11382e+06	7.98349e+06	7.54253e+06	6.52071e+06	3.19314e+06	1.4684e+07	1.25092e+07	8.73472e+06	1.27233e+07	2.04014e+06	9.55994e+06	1.02528e+07	6.05055e+06	0.00577816	0.877758	0.168676	0.239788	100	L0B3M6	RE1-silencing transcription factor	REST	tr|L0B3M6|L0B3M6_HUMAN RE1-silencing transcription factor variant E1a/E2/E5 OS=Homo sapiens OX=9606 GN=REST PE=1 SV=1;tr|A0A1W2PQA1|A0A1W2PQA1_HUMAN RE1-silencing transcription factor OS=Homo sapiens OX=9606 GN=REST PE=1 SV=1;tr|L0B1V4|L0B1V4_HUMAN RE1-sil	nd	nd	nd	nd
41	LLENIKRKVTSVSTLKSEDIKIRQDSVTKLL		+		+		HSF1-K50	-0.520248	1.72567	1.17219	3.31816	0.268668	0.940316	1.20898	1.26748	2.0536	3.32108	-0.0894156	1.41126e+06	1.55716e+06	3.38282e+06	910606	624753	2.89306e+06	6.23054e+06	3.74028e+06	4.3419e+06	541190	464758	411068	1.79556e+06	769352	2.12163e+06	5.53057e+06	4.24228e+06	4.36035e+06	0.883179	0.017026	0.833699	0.0167211	50	A0A087X1F9	Heat shock factor protein 1	HSF1	tr|A0A087X1F9|A0A087X1F9_HUMAN Heat shock factor protein 1 (Fragment) OS=Homo sapiens OX=9606 GN=HSF1 PE=1 SV=1;tr|E9PI02|E9PI02_HUMAN Heat shock factor protein 1 (Fragment) OS=Homo sapiens OX=9606 GN=HSF1 PE=1 SV=8;tr|E9PMQ6|E9PMQ6_HUMAN Heat shock factor	nd	nd	nd	nd
42	ILYLQPFLAKLQSPIKEENTTAVEEIGRTEM		+		+		MBIP-K52	-0.57621	-0.543442	-1.35252	-1.23051	0.375263	1.28115	1.65641	1.57751	1.97993	3.55744	-0.00508356	9.05016e+06	5.47837e+06	6.34367e+06	59489.7	7.49107e+06	6.44891e+06	3.26053e+06	3.39063e+06	1.52256e+06	4.27923e+06	3.97111e+06	4.48315e+06	3.84077e+06	2.42766e+06	2.46843e+06	799889	2.49312e+06	2.13357e+06	0.353165	0.186287	0.477153	0.154127	52	S4R3Y0	MAP3K12-binding inhibitory protein 1	MBIP	tr|S4R3Y0|S4R3Y0_HUMAN MAP3K12-binding inhibitory protein 1 (Fragment) OS=Homo sapiens OX=9606 GN=MBIP PE=1 SV=8;tr|S4R3P6|S4R3P6_HUMAN MAP3K12-binding inhibitory protein 1 (Fragment) OS=Homo sapiens OX=9606 GN=MBIP PE=1 SV=1;tr|S4R3N2|S4R3N2_HUMAN MAP3K12	146	0.166978	-0.508918	-0.17097
43	AVDPNRAVPLRKRKVKAMEVDIEERPKELVR		+	+			NOP16-K74	0.0736851	0.198424	-1.09211	-0.138915	0.0490932	0.183488	0.232581	0.673995	0.137614	0.811609	-0.0397165	2.51806e+06	7.06537e+06	8.2335e+06	8.08612e+06	6.92546e+06	3.73897e+06	3.00302e+06	2.68614e+06	2.66831e+06	889786	709283	1.31019e+06	952094	805405	1.58072e+06	928946	583606	1.12965e+06	0.714357	0.71831	0.00774801	0.890366	74	D6RIC3	Nucleolar protein 16	NOP16	tr|D6RIC3|D6RIC3_HUMAN Nucleolar protein 16 OS=Homo sapiens OX=9606 GN=NOP16 PE=1 SV=1;tr|A0A0C4DGU5|A0A0C4DGU5_HUMAN Nucleolar protein 16 OS=Homo sapiens OX=9606 GN=NOP16 PE=1 SV=1;tr|A0A087X2G6|A0A087X2G6_HUMAN Nucleolar protein 16 OS=Homo sapiens OX=960	nd	nd	nd	nd
44	PRQQESAKSATLPYIKQEEFSPRSQNSQPEG		+	+	+		NCOR1-K1013	0.377727	0.279333	0.322312	1.91139	0.135439	0.116357	0.251796	0.183326	0.520813	0.704139	-0.0662117	5.03672e+06	444681	9.03879e+06	1.49039e+06	5.38148e+06	1.19941e+07	6.62321e+06	6.31194e+06	5.21991e+06	631229	1.1102e+06	537404	1.85817e+06	593516	313982	5.61453e+06	2.59608e+06	361731	0.79214	0.244718	0.0570593	0.0268007	1013	A0A088AWL3	Nuclear receptor corepressor 1	NCOR1	tr|A0A088AWL3|A0A088AWL3_HUMAN Nuclear receptor corepressor 1 OS=Homo sapiens OX=9606 GN=NCOR1 PE=1 SV=1;sp|O75376|NCOR1_HUMAN Nuclear receptor corepressor 1 OS=Homo sapiens OX=9606 GN=NCOR1 PE=1 SV=2	1922	-0.207072	0.00782895	-0.0996218
45	LEGVQDDLFWLTFEGKPLEDQLPLGEYGLKP						ISG15-K121	1.02237	-0.0412047	1.93271	1.21382	0.704542	0.0227063	0.727248	2.19969	0.860299	3.05999	0.0299538	603602	359518	1.16587e+06	734449	1.43726e+06	2.15282e+06	2.12056e+06	3.07379e+06	2.93355e+06	1.61284e+06	592942	1.36364e+06	1.88354e+06	571075	1.0143e+06	3.47966e+06	3.61985e+06	1.17981e+06	0.507428	0.776173	0.784591	0.26179	121	A0A096LNZ9	Ubiquitin-like protein ISG15	ISG15	tr|A0A096LNZ9|A0A096LNZ9_HUMAN Ubiquitin-like protein ISG15 (Fragment) OS=Homo sapiens OX=9606 GN=ISG15 PE=1 SV=6;tr|A0A096LPJ4|A0A096LPJ4_HUMAN Ubiquitin-like protein ISG15 OS=Homo sapiens OX=9606 GN=ISG15 PE=1 SV=1;sp|P05161|ISG15_HUMAN Ubiquitin-like pr	161	-0.253808	0.348368	0.0472798
46	DEEEKEAQLGVKSVDKKVESAKESLKFGRTD						FAM21A-K656	1.38885	0.240548	-1.24873	-0.0580201	0.82192	0.297534	1.11945	0.638712	0.090569	0.729281	-0.0496127	677614	3.65504e+06	3.42288e+06	1.02919e+07	2.85442e+06	7.16304e+06	893862	1.94939e+06	420433	844192	498840	690066	542433	863347	996207	595573	707990	649395	0.328695	0.709647	0.365197	0.191055	656	F8W7U3	WASH complex subunit FAM21C;WASH complex subunit FAM21A	FAM21A;FAM21C	tr|F8W7U3|F8W7U3_HUMAN WASH complex subunit 2A OS=Homo sapiens OX=9606 GN=WASHC2A PE=1 SV=1;tr|J3KP36|J3KP36_HUMAN WASH complex subunit 2C OS=Homo sapiens OX=9606 GN=WASHC2C PE=1 SV=3;tr|E7ESD2|E7ESD2_HUMAN WASH complex subunit 2A OS=Homo sapiens OX=9606 G	971	0.0242012	0.0421319	0.0331666
47	EEEKEAQLGVKSVDKKVESAKESLKFGRTDV						FAM21A-K657	1.32176	0.965008	-1.48403	0.367012	0.813234	1.50887	2.32211	0.832713	0.312093	1.14481	-0.0771269	1.04679e+06	3.65504e+06	3.42288e+06	1.02919e+07	2.85442e+06	7.16304e+06	584649	1.94939e+06	370448	695532	404024	371992	889699	829543	1.15333e+06	637742	898293	361788	0.260003	0.965479	0.520755	0.612574	657	F8W7U3	WASH complex subunit FAM21C;WASH complex subunit FAM21A	FAM21A;FAM21C	tr|F8W7U3|F8W7U3_HUMAN WASH complex subunit 2A OS=Homo sapiens OX=9606 GN=WASHC2A PE=1 SV=1;tr|J3KP36|J3KP36_HUMAN WASH complex subunit 2C OS=Homo sapiens OX=9606 GN=WASHC2C PE=1 SV=3;tr|E7ESD2|E7ESD2_HUMAN WASH complex subunit 2A OS=Homo sapiens OX=9606 G	971	0.0242012	0.0421319	0.0331666
48	IKMHEKRNTKQKNDEKTPQGAVPAYLLDREG		+				NSA2-K80	-0.173074	-0.20967	-0.118125	-2.64514	0.0682171	0.103324	0.171541	0.0703464	0.681164	0.75151	0.105292	427018	1.43976e+06	730137	331852	402543	1.56894e+06	949084	484603	959070	7.93892e+06	753986	1.0917e+07	6.75401e+06	5.59203e+06	4.61133e+06	627256	613912	1.89363e+06	0.71778	0.080888	0.427691	0.0388164	80	A0A0A0MQZ6	Ribosome biogenesis protein NSA2 homolog	NSA2	tr|A0A0A0MQZ6|A0A0A0MQZ6_HUMAN Ribosome biogenesis protein NSA2 homolog OS=Homo sapiens OX=9606 GN=NSA2 PE=1 SV=1;sp|O95478|NSA2_HUMAN Ribosome biogenesis protein NSA2 homolog OS=Homo sapiens OX=9606 GN=NSA2 PE=1 SV=1	2056	-0.0268814	-0.375446	-0.201164
52	DNITRQNQFYDTQVIKQENESGYERRPLEME		+	+	+		HNRNPUL1-K17	0.166295	0.411631	0.813282	0.266932	0.141818	0.445463	0.587282	0.849145	0.479472	1.32862	0.0227646	6.05357e+07	2.35337e+07	6.77512e+07	4.86896e+07	4.77598e+07	7.39195e+07	1.19711e+08	8.02135e+07	6.68555e+07	3.85583e+07	4.23398e+07	3.16441e+07	3.18306e+07	7.13527e+07	4.65191e+07	5.67257e+07	4.29476e+07	3.57426e+07	0.562668	0.137305	0.853859	0.411169	17	M0QYZ0	Heterogeneous nuclear ribonucleoprotein U-like protein 1	HNRNPUL1	tr|M0QYZ0|M0QYZ0_HUMAN Heterogeneous nuclear ribonucleoprotein U-like protein 1 (Fragment) OS=Homo sapiens OX=9606 GN=HNRNPUL1 PE=1 SV=1;tr|A0A0A0MRA5|A0A0A0MRA5_HUMAN Heterogeneous nuclear ribonucleoprotein U-like protein 1 OS=Homo sapiens OX=9606 GN=HNRN	4754	0.266901	-0.192532	0.0371845
53	EELESTVAHIQDLTEKLGMISSPEAKLQLQY						SYNE2-K3349	-0.830804	0.176904	1.89908	-0.288759	0.420037	0.124447	0.544484	1.87867	0.189705	2.06837	0.0911602	1.42688e+06	448793	514320	135947	542463	665280	2.20697e+06	3.1286e+06	3.57853e+06	887220	1.37211e+06	433971	1.42319e+06	913187	708280	391332	1.02964e+06	783777	0.408594	0.762181	0.758965	0.64029	3349	G3V5X4	Nesprin-2	SYNE2	tr|G3V5X4|G3V5X4_HUMAN Nesprin-2 OS=Homo sapiens OX=9606 GN=SYNE2 PE=1 SV=1;tr|A0A0A0MRE3|A0A0A0MRE3_HUMAN Nesprin-2 OS=Homo sapiens OX=9606 GN=SYNE2 PE=1 SV=1;sp|Q8WXH0|SYNE2_HUMAN Nesprin-2 OS=Homo sapiens OX=9606 GN=SYNE2 PE=1 SV=3	4324	0.235289	0.525729	0.380509
54	EEEEEEKKKAAVVVSKSGSLKKRKQNEAAKE		+				NOLC1-K588	-0.366915	0.365033	-0.193863	0.833987	0.5299	0.506657	1.03656	0.422846	0.788567	1.21141	-0.0428271	4.06953e+06	3.34032e+06	3.89118e+06	2.79998e+06	1.82968e+06	4.1336e+06	3.34011e+06	2.53584e+06	4.00411e+06	396035	676547	732156	639694	987259	697390	1.40344e+06	1.2432e+06	570499	0.194937	0.96675	0.421835	0.284993	588	A0A0A0MRM9	Nucleolar and coiled-body phosphoprotein 1	NOLC1	tr|A0A0A0MRM9|A0A0A0MRM9_HUMAN Nucleolar and coiled-body phosphoprotein 1 (Fragment) OS=Homo sapiens OX=9606 GN=NOLC1 PE=1 SV=1;sp|Q14978|NOLC1_HUMAN Nucleolar and coiled-body phosphoprotein 1 OS=Homo sapiens OX=9606 GN=NOLC1 PE=1 SV=2	185	-0.180244	-0.11868	-0.149462
55	KTKKMVATTKPKATAKAALSLPAKQAPQGSR		+				NOLC1-K461	0.0586791	0.0818964	0.00509736	0.257395	0.0466123	0.105193	0.151805	0.00364582	0.316395	0.320041	-0.0105124	1.70363e+06	2.88207e+06	4.94892e+06	3.68367e+06	3.01909e+06	3.22765e+06	3.35583e+06	3.20868e+06	3.00385e+06	800908	819812	697499	1.00538e+06	521567	926671	1.29391e+06	653668	823435	0.0820945	0.120872	0.0228936	0.0758259	461	A0A0A0MRM9	Nucleolar and coiled-body phosphoprotein 1	NOLC1	tr|A0A0A0MRM9|A0A0A0MRM9_HUMAN Nucleolar and coiled-body phosphoprotein 1 (Fragment) OS=Homo sapiens OX=9606 GN=NOLC1 PE=1 SV=1;sp|Q14978|NOLC1_HUMAN Nucleolar and coiled-body phosphoprotein 1 OS=Homo sapiens OX=9606 GN=NOLC1 PE=1 SV=2	185	-0.180244	-0.11868	-0.149462
56	NEAAKEAETPQAKKIKLQTPNTFPKRKKGEK		+	+	+		NOLC1-K613	-0.102251	-0.132588	-0.042755	0.152101	0.108155	0.0736874	0.181843	0.0447435	0.115386	0.16013	-0.00811901	1.98106e+07	3.46798e+07	3.94032e+07	2.37871e+07	2.66151e+07	3.7067e+07	3.62392e+07	2.34855e+07	3.14271e+07	3.65998e+06	7.15479e+06	9.10208e+06	1.83394e+06	9.63249e+06	6.7016e+06	9.2616e+06	8.87187e+06	3.99788e+06	0.637647	0.65774	0.568119	0.938374	613	A0A0A0MRM9	Nucleolar and coiled-body phosphoprotein 1	NOLC1	tr|A0A0A0MRM9|A0A0A0MRM9_HUMAN Nucleolar and coiled-body phosphoprotein 1 (Fragment) OS=Homo sapiens OX=9606 GN=NOLC1 PE=1 SV=1;sp|Q14978|NOLC1_HUMAN Nucleolar and coiled-body phosphoprotein 1 OS=Homo sapiens OX=9606 GN=NOLC1 PE=1 SV=2	185	-0.180244	-0.11868	-0.149462
57	EPPKNQKPKITPVTVKAQTKAPPKPARAAPK		+	+	+		NOLC1-K192	-0.469985	-0.0202864	-0.23991	-0.162914	1.36478	0.0289934	1.39378	0.718285	0.240568	0.958853	-0.00320815	1.09519e+08	1.22294e+08	1.26558e+08	8.17981e+07	7.13149e+07	1.05621e+08	1.14458e+08	8.05107e+07	1.08499e+08	2.26957e+07	3.05533e+07	3.24332e+07	2.14903e+07	3.3519e+07	2.94766e+07	1.81391e+07	3.19346e+07	2.64592e+07	0.405595	0.831855	0.386178	0.712138	192	A0A0A0MRM9	Nucleolar and coiled-body phosphoprotein 1	NOLC1	tr|A0A0A0MRM9|A0A0A0MRM9_HUMAN Nucleolar and coiled-body phosphoprotein 1 (Fragment) OS=Homo sapiens OX=9606 GN=NOLC1 PE=1 SV=1;sp|Q14978|NOLC1_HUMAN Nucleolar and coiled-body phosphoprotein 1 OS=Homo sapiens OX=9606 GN=NOLC1 PE=1 SV=2;tr|S4R3C2|S4R3C2_HUM	185	-0.180244	-0.11868	-0.149462
58	AKVPERKLQANGPVAKKAKKKASSSDSEDSS		+				NOLC1-K75	-0.472398	-0.271133	-0.374531	1.59098	0.535609	0.130244	0.665853	0.41828	0.629998	1.04828	-0.0818961	2.35365e+06	4.52467e+06	2.98078e+06	1.63117e+06	2.97472e+06	2.50021e+06	2.50577e+06	1.83717e+06	3.26193e+06	132082	465034	272094	443051	138960	138276	635803	319643	1.66308e+06	0.542147	0.949938	0.578562	0.107224	75	A0A0A0MRM9	Nucleolar and coiled-body phosphoprotein 1	NOLC1	tr|A0A0A0MRM9|A0A0A0MRM9_HUMAN Nucleolar and coiled-body phosphoprotein 1 (Fragment) OS=Homo sapiens OX=9606 GN=NOLC1 PE=1 SV=1;sp|Q14978|NOLC1_HUMAN Nucleolar and coiled-body phosphoprotein 1 OS=Homo sapiens OX=9606 GN=NOLC1 PE=1 SV=2;tr|S4R3C2|S4R3C2_HUM	185	-0.180244	-0.11868	-0.149462
59	AGTTKNSSNKPAVTTKSPAVKPAAAPKQPVG		+				NOLC1-K405	-1.20049	-0.288834	-0.451342	-0.37178	0.630949	0.412665	1.04361	0.295749	0.543896	0.839645	-0.00331508	2.10606e+06	714409	2.83896e+06	51072	1.56262e+06	848882	1.53013e+06	1.82046e+06	788509	558573	956002	697164	583623	487003	739822	538648	569199	601448	0.658594	0.571386	0.391217	0.0473244	405	A0A0A0MRM9	Nucleolar and coiled-body phosphoprotein 1	NOLC1	tr|A0A0A0MRM9|A0A0A0MRM9_HUMAN Nucleolar and coiled-body phosphoprotein 1 (Fragment) OS=Homo sapiens OX=9606 GN=NOLC1 PE=1 SV=1;sp|Q14978|NOLC1_HUMAN Nucleolar and coiled-body phosphoprotein 1 OS=Homo sapiens OX=9606 GN=NOLC1 PE=1 SV=2;tr|S4R349|S4R349_HUM	185	-0.180244	-0.11868	-0.149462
60	NSSNKPAVTTKSPAVKPAAAPKQPVGGGQKL		+				NOLC1-K410	0.141391	-0.374538	-1.47089	-0.366885	0.0889035	0.315915	0.404819	0.947944	0.647199	1.59514	-0.0460002	6.20256e+06	2.15655e+07	1.7883e+07	1.17157e+07	2.51679e+07	1.3468e+07	3.2421e+06	7.6317e+06	5.59525e+06	1.9881e+06	1.74288e+06	1.46206e+06	623156	2.27334e+06	1.10917e+06	1.64937e+06	1.47328e+06	904320	0.907919	0.175765	0.139544	0.627235	410	A0A0A0MRM9	Nucleolar and coiled-body phosphoprotein 1	NOLC1	tr|A0A0A0MRM9|A0A0A0MRM9_HUMAN Nucleolar and coiled-body phosphoprotein 1 (Fragment) OS=Homo sapiens OX=9606 GN=NOLC1 PE=1 SV=1;sp|Q14978|NOLC1_HUMAN Nucleolar and coiled-body phosphoprotein 1 OS=Homo sapiens OX=9606 GN=NOLC1 PE=1 SV=2;tr|S4R349|S4R349_HUM	185	-0.180244	-0.11868	-0.149462
61	AVTTKSPAVKPAAAPKQPVGGGQKLLTRKAD		+				NOLC1-K416	0.307169	0.188462	-1.28628	0.886951	0.124723	0.160417	0.285139	0.531457	0.273976	0.805432	-0.0905513	2.8497e+06	284390	1.62927e+06	1.96598e+06	542949	3.38467e+06	870635	896476	185899	168837	295576	105814	252656	233857	163289	71293.7	806837	176371	0.898413	0.38405	0.179566	0.111465	416	A0A0A0MRM9	Nucleolar and coiled-body phosphoprotein 1	NOLC1	tr|A0A0A0MRM9|A0A0A0MRM9_HUMAN Nucleolar and coiled-body phosphoprotein 1 (Fragment) OS=Homo sapiens OX=9606 GN=NOLC1 PE=1 SV=1;sp|Q14978|NOLC1_HUMAN Nucleolar and coiled-body phosphoprotein 1 OS=Homo sapiens OX=9606 GN=NOLC1 PE=1 SV=2	185	-0.180244	-0.11868	-0.149462
62	SDSSSEDEPPKNQKPKITPVTVKAQTKAPPK		+				NOLC1-K185	-0.587337	0.307604	-0.389496	0.864292	1.86177	0.671641	2.53341	1.36745	0.840575	2.20802	-0.0522412	7.98892e+06	9.56749e+06	9.17083e+06	6.90292e+06	5.08483e+06	5.80111e+06	7.86514e+06	6.09114e+06	6.44719e+06	1.42418e+06	1.33046e+06	1.94048e+06	2.22539e+06	1.93125e+06	1.65428e+06	1.48645e+06	3.44437e+06	3.61639e+06	0.89136	0.860946	0.867288	0.143135	185	A0A0A0MRM9	Nucleolar and coiled-body phosphoprotein 1	NOLC1	tr|A0A0A0MRM9|A0A0A0MRM9_HUMAN Nucleolar and coiled-body phosphoprotein 1 (Fragment) OS=Homo sapiens OX=9606 GN=NOLC1 PE=1 SV=1;sp|Q14978|NOLC1_HUMAN Nucleolar and coiled-body phosphoprotein 1 OS=Homo sapiens OX=9606 GN=NOLC1 PE=1 SV=2;tr|S4R3C2|S4R3C2_HUM	185	-0.180244	-0.11868	-0.149462
64	RGAAGDWGERANQVLKFTKGKSFRHEKTKKK		+	+	+		NOLC1-K672	-1.77897	-0.364277	-1.06557	0.426366	2.21422	0.488229	2.70245	1.20582	0.650265	1.85609	-0.062164	7.05271e+06	9.27505e+06	6.74387e+06	948626	2.75352e+06	3.02072e+06	5.86487e+06	3.93739e+06	1.22099e+06	537635	977350	935417	789989	509417	604210	1.15454e+06	838841	1.29958e+06	0.799697	0.514008	0.518863	0.970344	672	A0A0A0MRM9	Nucleolar and coiled-body phosphoprotein 1	NOLC1	tr|A0A0A0MRM9|A0A0A0MRM9_HUMAN Nucleolar and coiled-body phosphoprotein 1 (Fragment) OS=Homo sapiens OX=9606 GN=NOLC1 PE=1 SV=1;sp|Q14978|NOLC1_HUMAN Nucleolar and coiled-body phosphoprotein 1 OS=Homo sapiens OX=9606 GN=NOLC1 PE=1 SV=2	185	-0.180244	-0.11868	-0.149462
65	DIYSFWLKSAKVPERKLQANGPVAKKAKKKA		+	+	+		NOLC1-K66	-0.851948	0.151578	-0.216694	0.60403	0.804105	0.103693	0.907798	0.200109	0.500738	0.700847	-0.0341968	1.0478e+07	2.47868e+07	2.66375e+07	1.4198e+07	9.85651e+06	1.02416e+07	1.84097e+07	1.64567e+07	1.84027e+07	4.10699e+06	937619	4.45642e+06	3.18432e+06	2.90453e+06	4.46475e+06	3.18698e+06	6.29883e+06	4.95535e+06	0.137517	0.311006	0.0318775	0.786536	66	A0A0A0MRM9	Nucleolar and coiled-body phosphoprotein 1	NOLC1	tr|A0A0A0MRM9|A0A0A0MRM9_HUMAN Nucleolar and coiled-body phosphoprotein 1 (Fragment) OS=Homo sapiens OX=9606 GN=NOLC1 PE=1 SV=1;sp|Q14978|NOLC1_HUMAN Nucleolar and coiled-body phosphoprotein 1 OS=Homo sapiens OX=9606 GN=NOLC1 PE=1 SV=2;tr|S4R3C2|S4R3C2_HUM	185	-0.180244	-0.11868	-0.149462
67	VGEVEEVEELEEETAKEEPADFPVEQPEEN_		+	+			ZNF326-K479	-0.193175	-0.140789	-0.764234	-1.00649	0.142209	0.166861	0.309069	2.01563	1.99013	4.00576	0.0100939	3.52654e+07	3.95154e+07	4.44024e+07	9.63501e+06	4.39437e+07	5.06683e+07	1.91624e+07	2.38647e+07	2.71439e+07	1.96506e+08	2.51358e+08	2.59893e+08	1.36532e+08	2.11616e+08	2.93804e+08	8.86278e+07	1.17417e+08	1.46246e+08	0.0827509	0.321052	0.869998	0.824515	479	A0A0A0MRN4	DBIRD complex subunit ZNF326	ZNF326	tr|A0A0A0MRN4|A0A0A0MRN4_HUMAN DBIRD complex subunit ZNF326 OS=Homo sapiens OX=9606 GN=ZNF326 PE=1 SV=1;sp|Q5BKZ1|ZN326_HUMAN DBIRD complex subunit ZNF326 OS=Homo sapiens OX=9606 GN=ZNF326 PE=1 SV=2	3577	0.172453	-0.0860552	0.0431991
68	AQCSGLSWVVALPQVKQEKADTQDEWTPGTA		+	+	+		MBD1-K468	0.615371	1.83537	0.893833	-1.32193	0.165103	0.300527	0.46563	0.232201	0.333834	0.566034	0.0923235	1.97854e+07	1.40571e+07	3.69724e+07	9.09398e+07	486552	1.70585e+07	2.07974e+07	854198	1.0993e+08	1.32074e+07	1.18911e+06	1.82367e+06	856702	1.00006e+06	5.6027e+07	3.35608e+06	395038	2.73693e+06	0.115562	0.0864867	0.0809097	0.101261	468	A0A0A0MS90	Methyl-CpG-binding domain protein 1	MBD1	tr|A0A0A0MS90|A0A0A0MS90_HUMAN Methyl-CpG-binding domain protein 1 OS=Homo sapiens OX=9606 GN=MBD1 PE=1 SV=1;sp|Q9UIS9|MBD1_HUMAN Methyl-CpG-binding domain protein 1 OS=Homo sapiens OX=9606 GN=MBD1 PE=1 SV=2	199	0.288977	0.265682	0.277329
69	PGCPSKAVDPGLPSVKQEPPDPEEDKEENKD		+	+	+	+	MBD1-K173	0.997674	-0.0391765	1.33954	0.146139	1.25651	0.0458666	1.30237	1.5746	0.215022	1.78962	0.049725	3.36512e+08	1.68839e+08	5.98869e+08	6.84534e+08	8.46555e+08	6.73793e+08	1.02438e+09	1.05141e+09	7.18663e+08	8.70144e+07	7.24156e+07	1.28548e+08	7.96256e+07	8.97463e+07	1.10891e+08	1.12262e+08	9.09373e+07	1.15478e+08	0.332538	0.461622	0.841908	0.346746	173	K7EN65	Methyl-CpG-binding domain protein 1	MBD1	tr|A0A0A0MS90|A0A0A0MS90_HUMAN Methyl-CpG-binding domain protein 1 OS=Homo sapiens OX=9606 GN=MBD1 PE=1 SV=1;sp|Q9UIS9|MBD1_HUMAN Methyl-CpG-binding domain protein 1 OS=Homo sapiens OX=9606 GN=MBD1 PE=1 SV=2;tr|K7EN65|K7EN65_HUMAN Methyl-CpG-binding domain	199	0.288977	0.265682	0.277329
70	DPEEDKEENKDDSASKLAPEEEAGGAGTPVI;DPEEDKEENKDDSASKLAPEEEITEIFSLGG		+	+		+	MBD1-K193	0.433202	0.371122	0.323373	0.461948	0.217006	0.746049	0.963055	0.41244	0.660063	1.0725	-0.00577395	8.35861e+06	7.45948e+06	7.95596e+06	2.91431e+06	1.87904e+07	1.03957e+07	1.15597e+07	1.18942e+07	6.29345e+06	1.65724e+06	2.74031e+06	1.73032e+06	2.52216e+06	2.87689e+06	2.52649e+06	2.08787e+06	2.89697e+06	3.4557e+06	0.00641042	0.203207	0.040279	0.87306	193	K7EN65	Methyl-CpG-binding domain protein 1	MBD1	tr|A0A0A0MS90|A0A0A0MS90_HUMAN Methyl-CpG-binding domain protein 1 OS=Homo sapiens OX=9606 GN=MBD1 PE=1 SV=1;sp|Q9UIS9|MBD1_HUMAN Methyl-CpG-binding domain protein 1 OS=Homo sapiens OX=9606 GN=MBD1 PE=1 SV=2;tr|K7EN65|K7EN65_HUMAN Methyl-CpG-binding domain	199	0.288977	0.265682	0.277329
71	PPAEFIYYCVDEDELKRLLPSVWSESEDGAG		+				MBD1-K33	-2.42912	-0.148555	0.357969	-0.433676	0.668722	0.161863	0.830585	0.154412	0.651533	0.805945	0.0329852	521124	4.18768e+06	6.13133e+06	324708	796966	891100	8.07527e+06	4.00424e+06	1.81341e+06	646629	870520	896395	627246	1.04721e+06	502932	763994	360032	662896	0.0224449	0.376489	0.891213	0.598343	33	K7EN65		MBD1	tr|A0A0A0MS90|A0A0A0MS90_HUMAN Methyl-CpG-binding domain protein 1 OS=Homo sapiens OX=9606 GN=MBD1 PE=1 SV=1;tr|K7EN65|K7EN65_HUMAN Methyl-CpG-binding domain protein 1 (Fragment) OS=Homo sapiens OX=9606 GN=MBD1 PE=1 SV=1;tr|K7EPZ6|K7EPZ6_HUMAN Methyl-CpG-b	199	0.288977	0.265682	0.277329
72	LATRTAQPDHTQAPTKQEAGGGFVLPPPGTD		+	+			MBD1-K90	0.543453	0.158477	1.24882	0.255976	0.221842	0.891553	1.1134	1.28619	0.205333	1.49152	0.0413685	3.03232e+07	2.50406e+08	3.73702e+08	4.55356e+07	5.34658e+08	3.7361e+08	5.28743e+08	5.8813e+08	4.38362e+08	5.86012e+07	5.5624e+07	5.18114e+07	6.0577e+07	5.7763e+07	6.69747e+07	3.33132e+07	9.78677e+07	6.70905e+07	0.654982	0.684045	0.316462	0.0219764	90	K7EN65	Methyl-CpG-binding domain protein 1	MBD1	tr|A0A0A0MS90|A0A0A0MS90_HUMAN Methyl-CpG-binding domain protein 1 OS=Homo sapiens OX=9606 GN=MBD1 PE=1 SV=1;sp|Q9UIS9|MBD1_HUMAN Methyl-CpG-binding domain protein 1 OS=Homo sapiens OX=9606 GN=MBD1 PE=1 SV=2;tr|K7EMA9|K7EMA9_HUMAN Methyl-CpG-binding domain	199	0.288977	0.265682	0.277329
76	EQAKQLVKSGAISAIKAETKNSGFKRSRTLE		+	+	+		NELFE-K78	0.137789	0.050145	1.95071	-0.0172146	0.133538	0.0327301	0.166268	1.53708	0.00891729	1.54599	0.0819969	1.33077e+06	1.10537e+06	1.43064e+06	1.03131e+06	1.1207e+06	2.10231e+06	6.15163e+06	4.95697e+06	3.83906e+06	654777	1.63259e+06	799511	627733	1.26661e+06	1.30172e+06	1.4498e+06	1.23524e+06	365230	0.14579	0.68145	0.0406712	0.915586	78	A2ABK4	Negative elongation factor E	NELFE	tr|A2ABK4|A2ABK4_HUMAN Negative elongation factor E (Fragment) OS=Homo sapiens OX=9606 GN=NELFE PE=1 SV=1;tr|A0A0G2JI50|A0A0G2JI50_HUMAN Negative elongation factor E (Fragment) OS=Homo sapiens OX=9606 GN=NELFE PE=1 SV=1;tr|E9PD43|E9PD43_HUMAN Negative elon	2368	-0.0692008	0.0776826	0.0042409
77	EQPPPLQPPQQSIRVKEEQYLGHEGPGGAVS		+	+	+		ELMSAN1-K42	0.949507	-0.24692	2.61782	1.32078	0.625743	0.323168	0.948911	2.04084	0.425885	2.46673	0.0540431	1.48197e+06	674664	2.61372e+06	1.28884e+06	3.69474e+06	4.22899e+06	1.07426e+07	1.19672e+07	6.57161e+06	1.08861e+06	1.11677e+06	1.41198e+06	651425	1.40416e+06	992745	6.13496e+06	2.02038e+06	880889	0.557799	0.368471	0.212007	0.00836489	42	A0A0A0MSU2	ELM2 and SANT domain-containing protein 1	ELMSAN1	tr|A0A0A0MSU2|A0A0A0MSU2_HUMAN ELM2 and SANT domain-containing protein 1 (Fragment) OS=Homo sapiens OX=9606 GN=ELMSAN1 PE=1 SV=6;tr|A0A1C7CYX1|A0A1C7CYX1_HUMAN ELM2 and SANT domain-containing protein 1 OS=Homo sapiens OX=9606 GN=ELMSAN1 PE=1 SV=1;sp|Q6PJG2	385	0.2019	-0.0976781	0.0521112
78	________MNLQAQPKAQNKRKRCLFGGQEP		+		+		ELMSAN1-K8	0.0566199	0.352555	2.07354	-0.119444	0.0464125	0.362285	0.408698	2.18629	0.117636	2.30392	0.0913741	1.21172e+06	535083	784449	766142	1.17719e+06	689240	4.51459e+06	3.05007e+06	3.08983e+06	1.31409e+06	714579	963685	764531	1.66343e+06	1.39274e+06	605976	1.20296e+06	945650	0.740381	0.598019	0.288009	0.994207	8	A0A0A0MSU2	ELM2 and SANT domain-containing protein 1	ELMSAN1	tr|A0A0A0MSU2|A0A0A0MSU2_HUMAN ELM2 and SANT domain-containing protein 1 (Fragment) OS=Homo sapiens OX=9606 GN=ELMSAN1 PE=1 SV=6;tr|A0A1C7CYX1|A0A1C7CYX1_HUMAN ELM2 and SANT domain-containing protein 1 OS=Homo sapiens OX=9606 GN=ELMSAN1 PE=1 SV=1;sp|Q6PJG2	385	0.2019	-0.0976781	0.0521112
79	AAGGDGAEAPAKKDVKGSYVSIHSSGFRDFL		+				DDX39B-K36	-0.135111	0.34355	-0.332662	-0.196804	0.142082	0.239189	0.381271	0.534806	0.0998883	0.634694	-0.00566075	8.49012e+06	1.33463e+07	1.09629e+07	6.01958e+06	1.05138e+07	1.33337e+07	1.10237e+07	6.93984e+06	8.08146e+06	2.10777e+07	2.32062e+06	1.94791e+07	1.77897e+07	2.17654e+07	1.48511e+07	1.33235e+07	1.65073e+07	7.57892e+06	0.604628	0.200403	0.859059	0.318417	36	A0A0G2JHN7	Spliceosome RNA helicase DDX39B	DDX39B	tr|A0A0G2JHN7|A0A0G2JHN7_HUMAN Spliceosome RNA helicase DDX39B (Fragment) OS=Homo sapiens OX=9606 GN=DDX39B PE=1 SV=4;tr|F6U6E2|F6U6E2_HUMAN Spliceosome RNA helicase DDX39B (Fragment) OS=Homo sapiens OX=9606 GN=DDX39B PE=1 SV=1;tr|F6S2B7|F6S2B7_HUMAN Splic	3297	0.0799561	0.144851	0.112404
80	EVETAAGGDGAEAPAKKDVKGSYVSIHSSGF		+				DDX39B-K32	1.15869	-0.386116	-1.11086	-0.602194	0.962345	0.318466	1.28081	0.457694	0.566655	1.02435	-0.0211944	197107	1.6968e+07	1.4971e+07	1.89698e+07	2.17443e+07	3.10315e+07	4.89049e+06	2.92437e+06	7.06476e+06	4.21782e+07	5.53953e+07	5.22539e+07	6.73069e+07	2.32039e+07	2.41351e+07	2.63367e+07	5.75301e+07	1.48321e+07	0.644552	0.139693	0.0972531	0.177989	32	A0A0G2JHN7	Spliceosome RNA helicase DDX39B	DDX39B	tr|A0A0G2JHN7|A0A0G2JHN7_HUMAN Spliceosome RNA helicase DDX39B (Fragment) OS=Homo sapiens OX=9606 GN=DDX39B PE=1 SV=4;tr|F6U6E2|F6U6E2_HUMAN Spliceosome RNA helicase DDX39B (Fragment) OS=Homo sapiens OX=9606 GN=DDX39B PE=1 SV=1;tr|F6S2B7|F6S2B7_HUMAN Splic	3297	0.0799561	0.144851	0.112404
83	QDSENNLLKNNLLNTKLEKSLEEKNESLTEH		+	+	+		SCAF11-K616	-1.05799	-0.032805	-0.833483	-0.508063	0.485454	0.0278918	0.513346	0.40203	0.566142	0.968172	-0.0135592	661808	3.40509e+06	4.75821e+06	523466	1.03183e+06	2.68341e+06	1.92047e+06	1.60427e+06	1.42767e+06	972354	471049	1.06947e+06	560378	979495	916502	547294	511019	708652	0.452904	0.662387	0.0282168	0.193829	616	A0A0A0MTP7	Protein SCAF11	SCAF11	tr|A0A0A0MTP7|A0A0A0MTP7_HUMAN Protein SCAF11 OS=Homo sapiens OX=9606 GN=SCAF11 PE=1 SV=1;tr|F8VXG7|F8VXG7_HUMAN Protein SCAF11 OS=Homo sapiens OX=9606 GN=SCAF11 PE=1 SV=1;sp|Q99590|SCAFB_HUMAN Protein SCAF11 OS=Homo sapiens OX=9606 GN=SCAF11 PE=1 SV=2	1218	0.0773973	-0.348981	-0.135792
84	DLNTALPVRQTASIFKQPVTKITNHPSNKVK		+		+		MBD3-K53	1.75517	1.40534	3.6948	3.56019	0.933696	0.476347	1.41004	0.461753	2.41118	2.87294	0.00560862	685211	796315	1.5155e+06	1.15438e+06	3.89488e+06	5.06771e+06	953381	5.61159e+06	3.22443e+07	487951	686284	6.39238e+06	1.18148e+07	644454	7.58325e+06	2.54695e+07	2.58282e+07	3.79557e+07	0.0959094	0.522368	0.00142457	0.364096	53	A0A0A0MTS6	Methyl-CpG-binding domain protein 3	MBD3	tr|A0A0A0MTS6|A0A0A0MTS6_HUMAN Methyl-CpG-binding domain protein 3 OS=Homo sapiens OX=9606 GN=MBD3 PE=1 SV=1;tr|K7EIE8|K7EIE8_HUMAN Methyl-CpG binding domain protein 3, isoform CRA_b OS=Homo sapiens OX=9606 GN=MBD3 PE=1 SV=1;sp|O95983|MBD3_HUMAN Methyl-CpG	nd	nd	nd	nd
85	TSTMPITGQLSAAVEKNPGVWLNTTQPLCKA		+				MBD3-K146	-1.31174	1.06418	0.958465	1.33693	0.498812	0.743572	1.24238	0.365543	0.256702	0.622244	-0.0157693	596227	567906	2.30347e+06	129298	482895	784683	4.41269e+06	776235	1.54947e+06	429551	768549	3.67084e+06	2.7103e+06	3.4939e+06	3.97668e+06	402905	404116	1.14926e+07	0.196442	0.228035	0.424203	0.143742	146	A0A0A0MTS6	Methyl-CpG-binding domain protein 3	MBD3	tr|A0A0A0MTS6|A0A0A0MTS6_HUMAN Methyl-CpG-binding domain protein 3 OS=Homo sapiens OX=9606 GN=MBD3 PE=1 SV=1;tr|K7EIE8|K7EIE8_HUMAN Methyl-CpG binding domain protein 3, isoform CRA_b OS=Homo sapiens OX=9606 GN=MBD3 PE=1 SV=1;sp|O95983|MBD3_HUMAN Methyl-CpG	nd	nd	nd	nd
86	AFDIAEELVKTMDLPKGLQGVGPGCTDETLL						MBD3-K107	-0.0689352	0.570693	1.64592	1.99529	0.026708	0.271134	0.297842	0.701799	1.26173	1.96353	-0.014557	707966	666465	644017	92603.1	482728	1.34894e+06	3.08742e+06	617530	2.61174e+06	380960	1.48159e+06	446801	854853	1.97325e+06	601827	1.65376e+06	3.21941e+06	4.33411e+06	0.00507858	0.834164	0.0012252	0.347372	107	A0A0A0MTS6	Methyl-CpG-binding domain protein 3	MBD3	tr|A0A0A0MTS6|A0A0A0MTS6_HUMAN Methyl-CpG-binding domain protein 3 OS=Homo sapiens OX=9606 GN=MBD3 PE=1 SV=1;tr|K7EIE8|K7EIE8_HUMAN Methyl-CpG binding domain protein 3, isoform CRA_b OS=Homo sapiens OX=9606 GN=MBD3 PE=1 SV=1;sp|O95983|MBD3_HUMAN Methyl-CpG	nd	nd	nd	nd
87	GETKVYVGNLGTGAGKGELERAFSYYGPLRT		+		+		SRSF7-K24	-1.07288	-0.250774	-1.50508	-0.549134	1.11191	0.123163	1.23507	2.1141	0.363996	2.4781	-0.0398312	2.66203e+06	3.53297e+06	2.82853e+06	216381	1.90213e+06	2.17101e+06	1.61814e+06	901283	659656	7.50554e+06	1.05226e+07	2.60913e+06	7.25985e+06	1.269e+06	8.81564e+06	2.8753e+06	6.13226e+06	5.09655e+06	0.319942	0.997711	0.924835	0.295856	24	A0A0B4J1Z1	Serine/arginine-rich splicing factor 7	SRSF7	tr|A0A0B4J1Z1|A0A0B4J1Z1_HUMAN Serine/arginine-rich-splicing factor 7 OS=Homo sapiens OX=9606 GN=SRSF7 PE=1 SV=1;tr|C9JAB2|C9JAB2_HUMAN Serine/arginine-rich-splicing factor 7 OS=Homo sapiens OX=9606 GN=SRSF7 PE=1 SV=1;sp|Q16629|SRSF7_HUMAN Serine/arginine-	243	0.0358711	-0.150367	-0.0572479
88	GRTGNSEKETALPSTKAEFTSPPSLFKTGLP		+	+	+	+	FIP1L1-K254	-0.499093	-0.551719	-0.398176	-1.00823	0.321601	0.720587	1.04219	0.293653	1.24472	1.53837	0.0254188	3.04896e+07	1.02325e+07	2.31257e+07	4.49497e+06	1.98371e+07	2.08435e+07	2.33013e+07	1.51936e+07	9.95385e+06	1.74162e+07	3.26933e+07	2.35024e+07	1.49544e+07	2.10904e+07	1.41738e+07	9.41286e+06	1.37134e+07	1.34704e+07	0.887927	0.390472	0.601544	0.179613	254	A0A0B4J203	Pre-mRNA 3'-end-processing factor FIP1	FIP1L1	tr|A0A0B4J203|A0A0B4J203_HUMAN Uncharacterized protein OS=Homo sapiens OX=9606 PE=3 SV=1;sp|Q6UN15|FIP1_HUMAN Pre-mRNA 3'-end-processing factor FIP1 OS=Homo sapiens OX=9606 GN=FIP1L1 PE=1 SV=1	3814	-0.0181236	-0.0288131	-0.0234684
90	IKTGGRVYGTTGTKVKGVDLDAPGSINGVPL						FIP1L1-K137	1.55464	-3.87435	2.01351	-4.18992	0.535261	0.423941	0.959202	0.309368	0.43025	0.739618	0.258476	1.32914e+06	1.33091e+06	2.06299e+06	3.55392e+06	1.54859e+06	8.77191e+06	401338	1.77729e+07	895762	2.72556e+07	1.33076e+06	2.23729e+06	899907	648334	553547	399288	697550	592018	0.025432	0.000295975	0.00365521	0.00021131	137	A0A0B4J203	Pre-mRNA 3'-end-processing factor FIP1	FIP1L1	tr|A0A0B4J203|A0A0B4J203_HUMAN Uncharacterized protein OS=Homo sapiens OX=9606 PE=3 SV=1;sp|Q6UN15|FIP1_HUMAN Pre-mRNA 3'-end-processing factor FIP1 OS=Homo sapiens OX=9606 GN=FIP1L1 PE=1 SV=1	3814	-0.0181236	-0.0288131	-0.0234684
91	YVPVAPPTPAWQPEIKPEPAWHDQDETSSVK		+		+		LARP1-K73	-2.0177	0.593867	1.96989	1.62741	1.08984	1.30744	2.39728	1.01578	0.366719	1.3825	0.0142703	3.9005e+06	1.39572e+06	5.11559e+06	599734	578257	1.39322e+06	2.24146e+07	1.11191e+07	7.25352e+06	2.11405e+06	2.49875e+06	1.48248e+06	3.32075e+06	3.25662e+06	2.62216e+06	3.19711e+06	818345	1.48163e+07	0.113123	0.723157	0.109589	0.00934197	73	H0YAN4	La-related protein 1	LARP1	tr|H0YAN4|H0YAN4_HUMAN La-related protein 1 (Fragment) OS=Homo sapiens OX=9606 GN=LARP1 PE=1 SV=1;tr|E5RH50|E5RH50_HUMAN La-related protein 1 (Fragment) OS=Homo sapiens OX=9606 GN=LARP1 PE=1 SV=8;tr|A0A0B4J210|A0A0B4J210_HUMAN La-related protein 1 (Fragmen	3801	-0.715936	-0.686725	-0.701331
92	SPGRSPMQAVHPVHVKEEPLDPEEAEGPLSL		+		+	+	FOXP1-K449	-0.528456	-0.222423	0.229261	-4.72053	0.318153	0.105658	0.423811	0.279258	1.36877	1.64803	0.206241	1.04731e+07	1.71584e+07	2.08516e+07	121197	1.52116e+07	1.82803e+07	1.49913e+07	2.38912e+07	1.7951e+07	2.31512e+07	2.01579e+07	1.08218e+07	2.75053e+07	386664	1.85049e+07	555701	683579	813890	0.453092	0.356304	0.852091	0.000805641	449	A0A3B3IS87	Forkhead box protein P1	FOXP1	tr|A0A3B3IS87|A0A3B3IS87_HUMAN Forkhead box protein P1 (Fragment) OS=Homo sapiens OX=9606 GN=FOXP1 PE=1 SV=1;tr|H0Y882|H0Y882_HUMAN Forkhead box protein P1 (Fragment) OS=Homo sapiens OX=9606 GN=FOXP1 PE=1 SV=2;tr|A0A0B4J2F3|A0A0B4J2F3_HUMAN Forkhead box pr	nd	nd	nd	nd
93	NPHASTNGQLSVHTPKRESLSHEEHPHSHPL		+				FOXP1-K100	-1.21843	0.461125	-0.896823	0.731778	0.787134	0.161881	0.949015	0.529956	0.376625	0.906582	-0.0678584	2.14231e+06	5.9116e+06	5.07978e+06	147845	3.24915e+06	2.24722e+06	4.7341e+06	1.7325e+06	587090	608011	1.25915e+06	1.06573e+06	566849	3.01e+06	460602	720855	1.16364e+06	2.9861e+06	0.779579	0.102033	0.921819	0.143974	100	A0A3B3IS87	Forkhead box protein P1	FOXP1	tr|A0A3B3IS87|A0A3B3IS87_HUMAN Forkhead box protein P1 (Fragment) OS=Homo sapiens OX=9606 GN=FOXP1 PE=1 SV=1;tr|H0Y882|H0Y882_HUMAN Forkhead box protein P1 (Fragment) OS=Homo sapiens OX=9606 GN=FOXP1 PE=1 SV=2;tr|A0A0B4J2F3|A0A0B4J2F3_HUMAN Forkhead box pr	nd	nd	nd	nd
94	_MAEAPQQQLGIPVVKLEKELPWGRGREDPS		+	+			ZSCAN25-K15	0.917159	-0.602764	-1.00303	-2.12901	0.215852	0.158158	0.37401	0.677237	0.3841	1.06134	0.0469158	4.78942e+06	5.44715e+06	2.50154e+06	2.04686e+07	2.60078e+06	985229	868930	4.33945e+06	1.14731e+06	9.53835e+06	1.39676e+06	518265	1.21384e+06	1.53824e+06	4.78986e+06	558162	1.04704e+06	1.0132e+06	0.0400766	0.273044	0.78262	0.0060082	15	A0A0C4DFN0		ZSCAN25	tr|A0A0C4DFN0|A0A0C4DFN0_HUMAN Zinc finger and SCAN domain-containing protein 25 OS=Homo sapiens OX=9606 GN=ZSCAN25 PE=1 SV=1	nd	nd	nd	nd
96	TPEPVGSDAGDKNATKAGDDEPEYEDGRGFG		+	+			DNMT3A-K53	-0.947031	-0.259129	-0.0149087	-0.794807	0.927418	1.36675	2.29416	0.0144006	1.53071	1.54511	0.0324958	707266	1.3646e+06	861828	312938	753737	455030	766600	960234	1.1767e+06	3.2941e+06	3.50377e+06	3.9432e+06	3.03082e+06	3.07476e+06	2.86958e+06	1.26258e+06	2.65407e+06	2.27472e+06	0.599953	0.19226	0.525405	0.349932	53	A0A0C4DG02	DNA (cytosine-5)-methyltransferase 3A	DNMT3A	tr|A0A0C4DG02|A0A0C4DG02_HUMAN DNA (cytosine-5)-methyltransferase 3A OS=Homo sapiens OX=9606 GN=DNMT3A PE=1 SV=1;tr|F8WE91|F8WE91_HUMAN DNA (cytosine-5)-methyltransferase 3A OS=Homo sapiens OX=9606 GN=DNMT3A PE=1 SV=1;sp|Q9Y6K1|DNM3A_HUMAN DNA (cytosine-5)	nd	nd	nd	nd
97	PKIIQQNKKETSPQVKGEEMPAGKDQEASRG		+		+		REXO4-K22	-0.54118	-0.0681572	-1.30575	-0.265505	0.887455	0.0394012	0.926857	1.75899	0.209808	1.9688	-0.0433436	1.09055e+07	1.09679e+07	8.67713e+06	9.93607e+06	5.99489e+06	5.06363e+06	6.72791e+06	2.17001e+06	3.46008e+06	918074	1.46868e+06	2.01705e+06	974657	847580	2.37836e+06	786724	1.8618e+06	1.01504e+06	0.405782	0.589967	0.471548	0.969683	22	A0A0C4DG22	RNA exonuclease 4	REXO4	tr|A0A0C4DG22|A0A0C4DG22_HUMAN RNA exonuclease 4 (Fragment) OS=Homo sapiens OX=9606 GN=REXO4 PE=1 SV=1;sp|Q9GZR2|REXO4_HUMAN RNA exonuclease 4 OS=Homo sapiens OX=9606 GN=REXO4 PE=1 SV=2	4842	0.112236	-0.342716	-0.11524
98	IRKVVDPETGRTRLIKGDGEVLEEIVTKERH		+		+		ARL6IP4-K132	0.636748	0.687728	3.28651	1.10622	0.320227	1.20364	1.52387	3.24458	1.22662	4.4712	0.0908453	169553	461062	189429	406244	728158	140618	2.42676e+06	2.46616e+06	3.10865e+06	214813	156091	147391	263383	225888	345570	350101	257345	508347	0.469111	0.528232	0.306518	0.154127	132	F8WEP2	ADP-ribosylation factor-like protein 6-interacting protein 4	ARL6IP4	tr|F8WEP2|F8WEP2_HUMAN ADP-ribosylation factor-like protein 6-interacting protein 4 OS=Homo sapiens OX=9606 GN=ARL6IP4 PE=1 SV=1;tr|A0A0C4DH18|A0A0C4DH18_HUMAN ADP-ribosylation factor-like protein 6-interacting protein 4 OS=Homo sapiens OX=9606 GN=ARL6IP4	263	0.228111	-0.412153	-0.0920214
99	REEQRKKAMENIGELKKEIEEMKQGKKWSLE		+		+		DDX46-K186	0.0533351	-0.225222	0.716977	-0.225288	0.0361664	0.129362	0.165529	0.837552	0.151601	0.989153	0.039261	1.65417e+06	5.8589e+06	6.40966e+06	6.08971e+06	3.94964e+06	4.40773e+06	9.00782e+06	7.09197e+06	6.78549e+06	1.91845e+06	1.82697e+06	1.80917e+06	702585	2.98754e+06	1.06162e+06	989391	2.81053e+06	951606	0.316023	0.00454358	0.353062	0.00607199	186	A0A0C4DG89	Probable ATP-dependent RNA helicase DDX46	DDX46	tr|A0A0C4DG89|A0A0C4DG89_HUMAN Probable ATP-dependent RNA helicase DDX46 OS=Homo sapiens OX=9606 GN=DDX46 PE=1 SV=1;sp|Q7L014|DDX46_HUMAN Probable ATP-dependent RNA helicase DDX46 OS=Homo sapiens OX=9606 GN=DDX46 PE=1 SV=2;tr|D6RJA6|D6RJA6_HUMAN DEAD (Asp-	3861	0.267188	-0.170182	0.048503
100	RRSWKNAEDRMALANKPLRRFKQEPEDELPE		+				KDM2B-K252	-0.454119	-0.550113	1.40324	-0.274362	0.363392	0.337815	0.701207	0.377712	0.169408	0.54712	0.0699	1.00777e+06	681313	1.51876e+06	1.08944e+06	342685	909463	1.3785e+06	810954	6.29513e+06	4.03087e+06	4.23905e+06	4.71674e+06	255350	5.46882e+06	3.14528e+06	3.66371e+06	6.21635e+06	857520	0.920348	0.0356072	0.0384253	0.0338395	252	A0A0C4DGG3	Lysine-specific demethylase 2B	KDM2B	tr|A0A0C4DGG3|A0A0C4DGG3_HUMAN Lysine-specific demethylase 2B OS=Homo sapiens OX=9606 GN=KDM2B PE=1 SV=1;sp|Q8NHM5|KDM2B_HUMAN Lysine-specific demethylase 2B OS=Homo sapiens OX=9606 GN=KDM2B PE=1 SV=1	nd	nd	nd	nd
101	AEDRMALANKPLRRFKQEPEDELPEAPPKTR		+	+	+		KDM2B-K258	1.21988	-0.123066	0.743654	0.41583	0.758991	0.169925	0.928916	0.657573	1.51336	2.17093	0.0136593	3.89805e+06	9.84639e+06	6.08353e+06	8.1964e+06	1.29044e+07	2.50838e+07	8.41316e+06	8.66301e+06	1.6124e+07	3.50423e+06	4.18991e+06	3.36998e+06	3.68415e+06	4.28118e+06	2.19411e+06	5.31706e+06	4.38521e+06	5.05799e+06	0.213009	0.28678	0.640905	0.910683	258	A0A0C4DGG3	Lysine-specific demethylase 2B	KDM2B	tr|A0A0C4DGG3|A0A0C4DGG3_HUMAN Lysine-specific demethylase 2B OS=Homo sapiens OX=9606 GN=KDM2B PE=1 SV=1;sp|Q8NHM5|KDM2B_HUMAN Lysine-specific demethylase 2B OS=Homo sapiens OX=9606 GN=KDM2B PE=1 SV=1	nd	nd	nd	nd
102	QRTENSLANENQQPIKSEPESEGEEPKRPPG		+	+		+	KDM2B-K342	2.11402	-0.28898	0.344998	-0.655405	1.15486	0.0882009	1.24306	0.118577	0.295738	0.414315	0.0416835	197573	154295	1.21843e+06	1.96219e+06	3.45625e+06	1.37932e+06	144865	904640	945014	1.87631e+06	625852	609858	174857	2.11235e+06	259928	400406	1.26802e+06	307392	0.480338	0.611525	0.718073	0.694227	342	A0A0C4DGG3	Lysine-specific demethylase 2B	KDM2B	tr|A0A0C4DGG3|A0A0C4DGG3_HUMAN Lysine-specific demethylase 2B OS=Homo sapiens OX=9606 GN=KDM2B PE=1 SV=1;sp|Q8NHM5|KDM2B_HUMAN Lysine-specific demethylase 2B OS=Homo sapiens OX=9606 GN=KDM2B PE=1 SV=1	nd	nd	nd	nd
103	VEPPEGEEKVEKAEVKERTEEPMETEPKGAA		+	+			CHD4-K974	1.17184	1.60891	2.03549	0.569944	0.71621	1.03072	1.74693	3.25167	0.449249	3.70092	0.0610644	942698	493902	904539	1.74576e+06	2.81622e+06	712582	3.46282e+06	3.31491e+06	2.82005e+06	460788	523314	530074	1.87259e+06	1.88915e+06	856811	1.09907e+06	760120	388551	0.105988	0.00831279	0.706666	0.0228446	974	A0A2R8Y4X2	Chromodomain-helicase-DNA-binding protein 4	CHD4	tr|A0A2R8Y4X2|A0A2R8Y4X2_HUMAN Chromodomain-helicase-DNA-binding protein 4 (Fragment) OS=Homo sapiens OX=9606 GN=CHD4 PE=1 SV=1;tr|A0A2R8YD40|A0A2R8YD40_HUMAN Chromodomain-helicase-DNA-binding protein 4 (Fragment) OS=Homo sapiens OX=9606 GN=CHD4 PE=1 SV=1;	274	-0.0327523	-0.0256043	-0.0291783
104	VPPAEDGIKIEENSLKEEESIEGEKEVKSTA		+	+	+		CHD4-K922	0.326105	0.943459	1.52093	1.49748	0.347405	0.96217	1.30958	2.0376	1.90237	3.93997	0.000977097	1.52676e+06	3.42466e+06	3.5772e+06	2.50552e+06	4.37186e+06	3.81428e+06	7.00151e+06	9.9598e+06	7.51369e+06	2.30256e+06	5.63426e+06	5.25796e+06	6.42203e+06	7.1801e+06	1.17732e+07	1.51207e+07	9.81443e+06	1.23201e+07	0.825846	0.568453	0.685999	0.641762	922	A0A2R8Y4X2	Chromodomain-helicase-DNA-binding protein 4	CHD4	tr|A0A2R8Y4X2|A0A2R8Y4X2_HUMAN Chromodomain-helicase-DNA-binding protein 4 (Fragment) OS=Homo sapiens OX=9606 GN=CHD4 PE=1 SV=1;tr|A0A2R8YD40|A0A2R8YD40_HUMAN Chromodomain-helicase-DNA-binding protein 4 (Fragment) OS=Homo sapiens OX=9606 GN=CHD4 PE=1 SV=1;	274	-0.0327523	-0.0256043	-0.0291783
105	IVVEDKEEKKEEEEKKEVMLQNGETPKDLND		+	+	+		CHD4-K1020	0.490853	1.13112	0.757907	1.31555	0.631634	1.15776	1.78939	0.865119	1.48934	2.35446	-0.0232353	1.15313e+06	3.35015e+06	2.64889e+06	3.5953e+06	3.57475e+06	2.88072e+06	5.07591e+06	4.03519e+06	2.98347e+06	1.11029e+06	705766	2.84448e+06	2.94278e+06	4.12532e+06	3.13979e+06	3.38223e+06	4.40093e+06	3.81682e+06	0.232247	0.474407	0.930013	0.336691	1020	A0A2R8Y4X2	Chromodomain-helicase-DNA-binding protein 4	CHD4	tr|A0A2R8Y4X2|A0A2R8Y4X2_HUMAN Chromodomain-helicase-DNA-binding protein 4 (Fragment) OS=Homo sapiens OX=9606 GN=CHD4 PE=1 SV=1;tr|A0A2R8YD40|A0A2R8YD40_HUMAN Chromodomain-helicase-DNA-binding protein 4 (Fragment) OS=Homo sapiens OX=9606 GN=CHD4 PE=1 SV=1;	274	-0.0327523	-0.0256043	-0.0291783
106	ETEPKGAADVEKVEEKSAIDLTPIVVEDKEE		+	+	+		CHD4-K997	0.843097	2.44055	2.01543	3.42917	0.357165	0.376136	0.733301	0.863983	0.706404	1.57039	-0.0589058	1.62884e+06	609555	2.7009e+06	5.23796e+06	411838	3.21078e+06	3.38234e+06	1.18557e+07	4.73153e+06	1.49654e+06	660520	277043	832227	831480	1.15498e+07	1.55208e+07	9.54472e+06	1.15374e+06	0.313993	0.0201063	0.100233	0.0148198	997	A0A2R8Y4X2	Chromodomain-helicase-DNA-binding protein 4	CHD4	tr|A0A2R8Y4X2|A0A2R8Y4X2_HUMAN Chromodomain-helicase-DNA-binding protein 4 (Fragment) OS=Homo sapiens OX=9606 GN=CHD4 PE=1 SV=1;tr|A0A2R8YD40|A0A2R8YD40_HUMAN Chromodomain-helicase-DNA-binding protein 4 (Fragment) OS=Homo sapiens OX=9606 GN=CHD4 PE=1 SV=1;	274	-0.0327523	-0.0256043	-0.0291783
107	AIECTQAPAPASEDEKVVVEPPEGEEKVEKA		+	+			CHD4-K956	0.467437	0.0300146	2.05185	1.31257	0.252077	0.0117523	0.263829	0.761807	3.25375	4.01556	0.0308033	1.16689e+06	1.15956e+06	732047	322852	2.38059e+06	1.5254e+06	3.37072e+06	7.23275e+06	2.07819e+06	3.12545e+06	4.56485e+06	3.39168e+06	1.37205e+06	8.03163e+06	1.91125e+06	9.03754e+06	9.78895e+06	8.69926e+06	0.109649	0.0822032	0.0170887	0.693145	956	A0A2R8Y4X2	Chromodomain-helicase-DNA-binding protein 4	CHD4	tr|A0A2R8Y4X2|A0A2R8Y4X2_HUMAN Chromodomain-helicase-DNA-binding protein 4 (Fragment) OS=Homo sapiens OX=9606 GN=CHD4 PE=1 SV=1;tr|A0A2R8YD40|A0A2R8YD40_HUMAN Chromodomain-helicase-DNA-binding protein 4 (Fragment) OS=Homo sapiens OX=9606 GN=CHD4 PE=1 SV=1;	274	-0.0327523	-0.0256043	-0.0291783
108	KLERPPETPTVDPTVKYERQPEYLDATGGTL		+	+	+		CHD4-K45	-0.0988996	0.438624	1.23322	0.520016	0.0578105	0.858949	0.916759	1.55127	1.23355	2.78482	0.0297167	4.35744e+06	6.12013e+06	5.76318e+06	2.33651e+06	3.69306e+06	9.13514e+06	9.08909e+06	1.63769e+07	1.27145e+07	2.38048e+07	3.22777e+07	2.83585e+07	2.88986e+07	4.51717e+07	4.03736e+07	4.1418e+07	4.66218e+07	3.30463e+07	0.125725	0.409131	0.122776	0.554198	45	A0A2R8Y4X2	Chromodomain-helicase-DNA-binding protein 4	CHD4	tr|A0A2R8Y4X2|A0A2R8Y4X2_HUMAN Chromodomain-helicase-DNA-binding protein 4 (Fragment) OS=Homo sapiens OX=9606 GN=CHD4 PE=1 SV=1;tr|A0A2R8YD40|A0A2R8YD40_HUMAN Chromodomain-helicase-DNA-binding protein 4 (Fragment) OS=Homo sapiens OX=9606 GN=CHD4 PE=1 SV=1;	274	-0.0327523	-0.0256043	-0.0291783
109	MKVKDEYSERDENVLKSEPMGNAEEPEIPYS		+				IKZF3-K73	-1.54975	-0.678902	-1.14181	-1.16643	1.94701	0.688923	2.63593	2.02498	1.2992	3.32418	0.001026	1.70458e+06	2.35842e+06	2.50275e+06	371568	766730	1.10436e+06	1.13414e+06	918916	922478	2.03908e+06	1.54583e+06	1.00571e+06	1.1714e+06	487484	1.20861e+06	668831	805362	571029	0.852975	0.763222	0.154923	0.0985986	73	A0A0C4DGN9	Zinc finger protein Aiolos	IKZF3	tr|A0A0C4DGN9|A0A0C4DGN9_HUMAN Zinc finger protein Aiolos OS=Homo sapiens OX=9606 GN=IKZF3 PE=1 SV=1;sp|Q9UKT9|IKZF3_HUMAN Zinc finger protein Aiolos OS=Homo sapiens OX=9606 GN=IKZF3 PE=1 SV=2	nd	nd	nd	nd
110	KEQLRVPAVPPGVRIKEEPVSEEGEEDEEQE		+	+	+	+	POLR3E-K462	0.177343	-0.0371727	1.04485	2.06287	0.0664483	0.0276364	0.0940847	0.914728	0.503219	1.41795	-0.0424175	4.1382e+06	2.7116e+06	1.47499e+07	2.83266e+06	7.82209e+06	1.37701e+07	1.37091e+07	1.41787e+07	1.66755e+07	1.07938e+06	360839	1.18142e+06	883560	701620	969771	7.74875e+06	2.27768e+06	927176	0.818732	0.171336	0.111016	0.0301939	462	A0A0C4DH01	DNA-directed RNA polymerase III subunit RPC5	POLR3E	tr|A0A0C4DH01|A0A0C4DH01_HUMAN DNA-directed RNA polymerase III subunit RPC5 OS=Homo sapiens OX=9606 GN=POLR3E PE=1 SV=1;sp|Q9NVU0|RPC5_HUMAN DNA-directed RNA polymerase III subunit RPC5 OS=Homo sapiens OX=9606 GN=POLR3E PE=1 SV=1	nd	nd	nd	nd
111	NEAGDSSQDEAEDDVKQITVRFSRPESEQAR		+				POLR3E-K135	0.536045	-0.170321	1.34009	0.072788	0.310462	0.164869	0.475331	1.56706	0.0458644	1.61292	0.0528041	2.80594e+06	1.82282e+06	845559	850316	3.88657e+06	3.20083e+06	5.68953e+06	4.53157e+06	3.63804e+06	3.59624e+06	5.3907e+06	3.13708e+06	4.93179e+06	2.28581e+06	3.55635e+06	4.80775e+06	6.34705e+06	1.5966e+06	0.549572	0.894956	0.951848	0.388948	135	A0A0C4DH01	DNA-directed RNA polymerase III subunit RPC5	POLR3E	tr|A0A0C4DH01|A0A0C4DH01_HUMAN DNA-directed RNA polymerase III subunit RPC5 OS=Homo sapiens OX=9606 GN=POLR3E PE=1 SV=1;sp|Q9NVU0|RPC5_HUMAN DNA-directed RNA polymerase III subunit RPC5 OS=Homo sapiens OX=9606 GN=POLR3E PE=1 SV=1	nd	nd	nd	nd
112	PPRERFELGDGRKPVKEEKMEERDLLSDLQD		+				CDK11A-K217	-0.455168	-0.787407	-2.28559	-0.721428	0.281133	0.751156	1.03229	0.992073	0.629378	1.62145	-0.0651733	2.12433e+07	3.2274e+07	6.64324e+06	1.61638e+07	1.01111e+07	1.76078e+07	6.69915e+06	2.8344e+06	2.80549e+06	8.80189e+06	1.41558e+07	9.88553e+06	1.08902e+07	4.58999e+06	3.54867e+06	6.04157e+06	1.14358e+07	2.44197e+06	0.174698	0.673543	0.0589068	0.562211	217	Q5QPR4		CDK11A;CDK11B	tr|Q5QPR4|Q5QPR4_HUMAN Cyclin-dependent kinase 11A OS=Homo sapiens OX=9606 GN=CDK11A PE=1 SV=1;tr|A0A0D9SEI3|A0A0D9SEI3_HUMAN Cyclin-dependent kinase 11B OS=Homo sapiens OX=9606 GN=CDK11B PE=1 SV=1;tr|Q5QPR3|Q5QPR3_HUMAN Cyclin-dependent kinase 11A OS=Homo	290	0.0260157	-0.114251	-0.0441176
113	YTRPTPVQKHAIPIIKEKRDLMACAQTGSGK		+		+		DDX3X-K215	0.570235	1.17686	0.481158	0.177333	0.440718	0.427651	0.868369	0.230492	0.0827206	0.313212	0.0126594	863616	3.42355e+06	3.92354e+06	3.20796e+06	3.1635e+06	5.8195e+06	902470	4.22649e+06	6.33206e+06	1.88837e+06	785608	450804	615763	1.69751e+06	4.75136e+06	1.92407e+06	618906	990502	0.923777	0.21906	0.528923	0.888391	215	A0A2R8YDH3	ATP-dependent RNA helicase DDX3X	DDX3X	tr|A0A2R8YDH3|A0A2R8YDH3_HUMAN ATP-dependent RNA helicase DDX3X OS=Homo sapiens OX=9606 GN=DDX3X PE=1 SV=1;tr|A0A2R8Y5G6|A0A2R8Y5G6_HUMAN ATP-dependent RNA helicase DDX3X OS=Homo sapiens OX=9606 GN=DDX3X PE=1 SV=1;tr|F6S8Q4|F6S8Q4_HUMAN ATP-dependent RNA h	295	-0.272671	-0.312221	-0.292446
114	LFGEGFSPLLPVQTIKEEEIQPGEEMPHLAR		+		+		FOXM1-K186	1.27358	1.21285	1.23004	0.84759	0.446829	0.242137	0.688966	0.635922	0.287824	0.923746	0.0159353	782125	743689	2.23503e+06	6.30449e+06	1.50775e+06	1.27998e+06	761718	3.936e+06	4.12422e+06	1.06759e+06	816304	327268	230684	291271	4.60339e+06	2.90691e+06	725219	346829	0.164753	0.0440961	0.33676	0.138189	186	H0YG99	Forkhead box protein M1	FOXM1	tr|H0YG99|H0YG99_HUMAN Forkhead box protein M1 (Fragment) OS=Homo sapiens OX=9606 GN=FOXM1 PE=1 SV=1;tr|A0A0D9SFF0|A0A0D9SFF0_HUMAN Forkhead box protein M1 OS=Homo sapiens OX=9606 GN=FOXM1 PE=1 SV=1;sp|Q08050|FOXM1_HUMAN Forkhead box protein M1 OS=Homo sap	nd	nd	nd	nd
116	EELGSARRSGEVTLTKGDPGSLEEWETVVGD		+	+			EHMT2-K253	-0.711562	-0.427667	-1.3613	-1.64287	0.353666	0.234837	0.588503	0.674759	0.674753	1.34951	0.0117319	8.78152e+06	2.42068e+07	7.96633e+06	1.86652e+06	1.29944e+07	1.01484e+07	6.96868e+06	7.4301e+06	1.54206e+06	716113	3.87406e+06	4.04286e+06	2.16033e+06	3.16201e+06	1.096e+06	954794	734172	1.0755e+06	0.570567	0.466245	0.227039	0.0169192	253	A0A0G2JIS2	Histone-lysine N-methyltransferase EHMT2	EHMT2	tr|A0A0G2JIS2|A0A0G2JIS2_HUMAN Histone-lysine N-methyltransferase EHMT2 OS=Homo sapiens OX=9606 GN=EHMT2 PE=1 SV=1;tr|A2ABF8|A2ABF8_HUMAN Histone-lysine N-methyltransferase EHMT2 OS=Homo sapiens OX=9606 GN=EHMT2 PE=1 SV=1;tr|A0A0G2JIR1|A0A0G2JIR1_HUMAN His	308	0.0551348	-0.056546	-0.000705583
117	DKSTGKANKITITNDKGRLSKEEIERMVQEA;DKSTGKENKITITNDKGRLSKEDIERMVQEA;DKSTGKVNKITITNDKGRLSKEEIERMVLDA		+		+		HSPA1B-K508	-0.270411	1.07127	1.00452	1.57683	0.490523	1.52626	2.01678	0.608546	1.85125	2.45979	-0.0238461	1.38534e+06	1.03817e+06	1.39227e+06	933982	869941	1.35968e+06	4.0424e+06	1.3372e+06	2.27594e+06	847115	1.84455e+06	2.71524e+06	4.29825e+06	3.42356e+06	3.63964e+06	4.0982e+06	5.68457e+06	6.34676e+06	0.732984	0.383924	0.0425331	0.791143	508	A0A0G2JIW1	Heat shock 70 kDa protein 1B;Heat shock 70 kDa protein 1A;Heat shock 70 kDa protein 6;Heat shock cognate 71 kDa protein;Heat shock-related 70 kDa protein 2;Heat shock 70 kDa protein 1-like	HSPA1B;HSPA1A;HSPA6;HSPA8;HSPA2;HSPA1L	tr|A0A0G2JIW1|A0A0G2JIW1_HUMAN Heat shock 70 kDa protein 1B OS=Homo sapiens OX=9606 GN=HSPA1B PE=1 SV=1;sp|P0DMV9|HS71B_HUMAN Heat shock 70 kDa protein 1B OS=Homo sapiens OX=9606 GN=HSPA1B PE=1 SV=1;sp|P0DMV8|HS71A_HUMAN Heat shock 70 kDa protein 1A OS=Hom	309	-0.14323	-0.0277403	-0.085485
120	AAGDKWKPPQGTDSIKMENGQSTAAKLGLPP		+		+		PUF60-K80	-0.939718	0.607039	0.216112	0.137226	0.324382	0.129311	0.453693	0.0918882	0.0278001	0.119688	0.00328694	1.02391e+06	1.76307e+07	7.02357e+06	922356	7.0164e+06	5.44814e+06	1.39978e+07	9.74075e+06	6.08913e+06	673363	621260	8.22587e+06	1.27927e+07	974133	734075	9.23291e+06	517021	720600	0.248073	0.574335	0.362745	0.87243	80	E9PL19	Poly(U)-binding-splicing factor PUF60	PUF60	tr|E9PL19|E9PL19_HUMAN Poly(U)-binding-splicing factor PUF60 (Fragment) OS=Homo sapiens OX=9606 GN=PUF60 PE=1 SV=1;tr|E9PMU7|E9PMU7_HUMAN Poly(U)-binding-splicing factor PUF60 (Fragment) OS=Homo sapiens OX=9606 GN=PUF60 PE=1 SV=1;tr|E9PN18|E9PN18_HUMAN Pol	325	-0.113107	0.0278902	-0.0426085
124	DETDLANLGDVASDGKKEPSDKAVKKDGSAS		+	+			MATR3-K692	-0.319822	-0.307798	-0.245808	-1.06154	0.155111	0.377035	0.532146	0.161176	1.14812	1.3093	0.0339887	5.1513e+07	1.73667e+07	7.21885e+07	7.46476e+06	4.41588e+07	6.13958e+07	5.19126e+07	3.12823e+07	3.57741e+07	5.24887e+07	8.89843e+07	7.06401e+07	3.59491e+07	6.36302e+07	7.17813e+07	3.20899e+07	3.62224e+07	3.33157e+07	0.994891	0.971146	0.266247	0.0266966	692	A0A0R4J2E8	Matrin-3	MATR3;DKFZp686L22104	tr|A0A0R4J2E8|A0A0R4J2E8_HUMAN Matrin-3 OS=Homo sapiens OX=9606 GN=MATR3 PE=1 SV=1;sp|P43243|MATR3_HUMAN Matrin-3 OS=Homo sapiens OX=9606 GN=MATR3 PE=1 SV=2;tr|D6REM6|D6REM6_HUMAN Matrin-3 OS=Homo sapiens OX=9606 GN=MATR3 PE=1 SV=1;tr|B3KM87|B3KM87_HUMAN c	605	-0.413362	0.201856	-0.105753
126	CRDDSFFGETSHNYHKFDSEYERMGRGPGPL		+		+		MATR3-K245	-0.550348	-0.125493	-0.189098	-0.265084	0.337252	0.0973783	0.43463	0.103133	0.261333	0.364465	0.00316606	8.23734e+06	2.27399e+07	2.1926e+07	3.89699e+06	1.11582e+07	2.10701e+07	2.08503e+07	3.65401e+06	2.18999e+07	3.10573e+07	3.23005e+07	1.4185e+07	1.31047e+07	2.77148e+07	3.02633e+07	2.12658e+07	2.70088e+07	1.62527e+07	0.943715	0.911385	0.77496	0.441021	245	A0A0R4J2E8	Matrin-3	MATR3	tr|A0A0R4J2E8|A0A0R4J2E8_HUMAN Matrin-3 OS=Homo sapiens OX=9606 GN=MATR3 PE=1 SV=1;sp|P43243|MATR3_HUMAN Matrin-3 OS=Homo sapiens OX=9606 GN=MATR3 PE=1 SV=2;tr|D6REM6|D6REM6_HUMAN Matrin-3 OS=Homo sapiens OX=9606 GN=MATR3 PE=1 SV=1;tr|D6R991|D6R991_HUMAN M	605	-0.413362	0.201856	-0.105753
127	CNRYFKTPRKFVEHVKSQGHKDKAKELKSLE		+	+	+		CIZ1-K140	5.87338	-0.23187	3.82823	0.572852	2.40086	0.308582	2.70944	0.37824	0.198717	0.576957	0.135641	342711	127343	105382	1.00493e+07	1.1125e+07	1.25592e+07	271175	7.73593e+06	166453	1.4861e+07	9.84273e+06	1.50244e+07	1.5197e+07	9.08669e+06	9.54601e+06	6.03511e+06	1.04769e+07	4.2582e+07	0.0214595	0.856666	0.00182422	0.0427027	140	A0A0U1RQR2	Cip1-interacting zinc finger protein	CIZ1	tr|A0A0U1RQR2|A0A0U1RQR2_HUMAN Cip1-interacting zinc finger protein (Fragment) OS=Homo sapiens OX=9606 GN=CIZ1 PE=1 SV=1;tr|H0Y5D5|H0Y5D5_HUMAN Cip1-interacting zinc finger protein (Fragment) OS=Homo sapiens OX=9606 GN=CIZ1 PE=1 SV=1;tr|Q9BTG3|Q9BTG3_HUMAN	1169	0.156656	-0.06417	0.0462431
128	PRHLQLAIRNDEELNKLLGKVTIAQGGVLPN		+				H2AFJ-K59	0.451619	-0.0112831	0.557811	-0.085992	0.262759	0.0106486	0.273408	0.868229	0.0889296	0.957159	0.0268251	785423	958479	465796	559452	689127	1.77334e+06	1.05181e+06	1.08573e+06	1.1152e+06	8.37716e+06	6.4717e+06	3.56565e+06	6.68325e+06	6.45703e+06	5.13078e+06	5.54525e+06	6.27242e+06	5.53131e+06	0.24655	0.213972	0.0317058	0.0593972	59	H0YFX9	Histone H2A;Histone H2A type 1-J;Histone H2A type 1-H;Histone H2A.J;Histone H2A type 1-D;Histone H2A type 1;Histone H2A type 2-C;Histone H2A type 2-A	H2AFJ;HIST1H2AJ;HIST1H2AH;HIST1H2AD;HIST1H2AG;HIST2H2AC;HIST2H2AA3	tr|H0YFX9|H0YFX9_HUMAN Histone H2A (Fragment) OS=Homo sapiens OX=9606 GN=H2AFJ PE=1 SV=1;tr|A0A0U1RR32|A0A0U1RR32_HUMAN Histone H2A OS=Homo sapiens OX=9606 GN=hCG_2039566 PE=3 SV=1;tr|A0A0U1RRH7|A0A0U1RRH7_HUMAN Histone H2A OS=Homo sapiens OX=9606 PE=3 SV=	3499	-0.569201	-0.569455	-0.569328
130	SPSAMTDAANSQAAAKLALRKQLEKTLLEIP		+				GATAD2B-K337	1.28606	1.73862	2.70042	2.33444	0.494084	2.67081	3.16489	1.0924	2.89268	3.98509	0.0152495	3.22942e+06	2.09334e+06	2.59115e+06	1.76542e+06	1.17524e+07	5.78114e+06	1.70622e+07	2.48454e+07	9.53219e+06	2.18814e+06	4.19426e+06	3.10424e+06	9.61803e+06	9.74254e+06	1.22979e+07	1.34126e+07	1.85197e+07	1.59139e+07	0.0253586	0.611949	0.0110023	0.267897	337	A0A0U1RRM1	Transcriptional repressor p66-beta	GATAD2B	tr|A0A0U1RRM1|A0A0U1RRM1_HUMAN Transcriptional repressor p66-beta OS=Homo sapiens OX=9606 GN=GATAD2B PE=1 SV=1;sp|Q8WXI9|P66B_HUMAN Transcriptional repressor p66-beta OS=Homo sapiens OX=9606 GN=GATAD2B PE=1 SV=1;tr|A0A0U1RR30|A0A0U1RR30_HUMAN Transcription	354	0.113629	0.0676532	0.0906413
131	ILCEQCMTSNQKKALKAEHTNRLKNAFVKAL		+				GATAD2B-K438	0.460449	-0.754931	2.63908	1.8732	0.297275	0.344953	0.642228	0.89712	0.316431	1.21355	0.0319117	217841	228445	202668	446738	105821	340383	470768	1.64018e+06	1.93161e+06	122359	245106	637462	303010	140915	151568	3.30806e+06	244081	129346	0.0109731	0.203955	0.000561461	0.0435656	438	A0A0U1RRM1	Transcriptional repressor p66-beta	GATAD2B	tr|A0A0U1RRM1|A0A0U1RRM1_HUMAN Transcriptional repressor p66-beta OS=Homo sapiens OX=9606 GN=GATAD2B PE=1 SV=1;sp|Q8WXI9|P66B_HUMAN Transcriptional repressor p66-beta OS=Homo sapiens OX=9606 GN=GATAD2B PE=1 SV=1;tr|A0A0U1RR30|A0A0U1RR30_HUMAN Transcription	354	0.113629	0.0676532	0.0906413
132	AALSPTTAPAVSSVSKQETIMRHHTLRQAPQ		+		+		GATAD2B-K482	1.56951	0.615834	1.90218	1.16788	1.39129	1.10952	2.50081	2.04909	0.346061	2.39515	0.030596	2.95304e+06	580772	4.34454e+06	5.11564e+06	9.17676e+06	9.09094e+06	1.09407e+07	1.07651e+07	7.74176e+06	932221	796082	809113	966265	1.60953e+06	1.31266e+06	662436	4.16599e+06	872673	0.80432	0.103267	0.94348	0.00291904	482	A0A0U1RRM1	Transcriptional repressor p66-beta	GATAD2B	tr|A0A0U1RRM1|A0A0U1RRM1_HUMAN Transcriptional repressor p66-beta OS=Homo sapiens OX=9606 GN=GATAD2B PE=1 SV=1;sp|Q8WXI9|P66B_HUMAN Transcriptional repressor p66-beta OS=Homo sapiens OX=9606 GN=GATAD2B PE=1 SV=1;tr|A0A0U1RR30|A0A0U1RR30_HUMAN Transcription	354	0.113629	0.0676532	0.0906413
134	LDPADERDDVLAKRLKMEGHEAMERLKMLAL		+		+		GATAD2B-K33	0.110012	-0.172281	2.21358	3.88828	0.0206256	0.131577	0.152202	1.4635	1.8101	3.2736	-0.0697791	941094	1.84614e+07	1.92729e+06	561140	2.18945e+07	564269	3.46535e+07	2.19978e+07	4.22817e+07	1.53381e+06	542662	1.04102e+06	885668	1.21276e+06	668155	1.88412e+07	1.50481e+07	1.22736e+07	0.77955	0.468588	0.959968	0.0441903	33	A0A0U1RRM1	Transcriptional repressor p66-beta	GATAD2B	tr|A0A0U1RRM1|A0A0U1RRM1_HUMAN Transcriptional repressor p66-beta OS=Homo sapiens OX=9606 GN=GATAD2B PE=1 SV=1;sp|Q8WXI9|P66B_HUMAN Transcriptional repressor p66-beta OS=Homo sapiens OX=9606 GN=GATAD2B PE=1 SV=1;tr|A0A0U1RRK3|A0A0U1RRK3_HUMAN Transcription	354	0.113629	0.0676532	0.0906413
135	TTTGSAAGPPLSEDDKLQGAASHVPEGFDPT		+				EHMT1-K646	0.474248	-1.17487	-0.573597	-1.45047	0.147719	0.900242	1.04796	0.244287	1.00347	1.24775	0.0365363	4.53569e+06	3.05239e+06	332718	196644	7.95754e+06	2.84933e+06	2.45095e+06	2.43484e+06	436502	9.48925e+06	1.16043e+07	1.91276e+07	7.45861e+06	990780	9.36546e+06	4.57482e+06	5.51791e+06	4.62429e+06	0.452013	0.857681	0.45601	0.0217194	646	A0A1B0GU48	Histone-lysine N-methyltransferase EHMT1	EHMT1	tr|A0A1B0GU48|A0A1B0GU48_HUMAN Histone-lysine N-methyltransferase EHMT1 (Fragment) OS=Homo sapiens OX=9606 GN=EHMT1 PE=1 SV=1;tr|A0A1B0GV09|A0A1B0GV09_HUMAN Histone-lysine N-methyltransferase EHMT1 OS=Homo sapiens OX=9606 GN=EHMT1 PE=1 SV=1;sp|Q9H9B1|EHMT1	4962	-0.180932	-0.704997	-0.442965
137	HCGEESSKAKEVTIAKADTTSTVTPVPGQEK		+	+	+		EHMT1-K606	0.0671853	1.35644	-1.17987	-0.270623	0.110843	0.494182	0.605025	1.17296	0.195922	1.36888	-0.0378855	4.57671e+06	7.22585e+06	7.36048e+06	6.90622e+06	7.26975e+06	5.90059e+06	4.4084e+06	3.35913e+06	690851	1.5047e+06	937816	420108	1.29071e+06	1.04709e+06	4.992e+06	762212	916424	694370	0.339039	0.113599	0.802984	0.0842913	606	A0A1B0GU48	Histone-lysine N-methyltransferase EHMT1	EHMT1	tr|A0A1B0GU48|A0A1B0GU48_HUMAN Histone-lysine N-methyltransferase EHMT1 (Fragment) OS=Homo sapiens OX=9606 GN=EHMT1 PE=1 SV=1;tr|A0A1B0GV09|A0A1B0GV09_HUMAN Histone-lysine N-methyltransferase EHMT1 OS=Homo sapiens OX=9606 GN=EHMT1 PE=1 SV=1;sp|Q9H9B1|EHMT1	4962	-0.180932	-0.704997	-0.442965
138	ESVDHELGRCTNSVVKYELMRPSNKAPLLVL		+				EHMT1-K521	-0.314865	0.137809	-0.637798	-0.801691	0.258098	0.210429	0.468527	0.383697	1.12626	1.50995	0.00682891	8.79898e+06	5.21123e+06	1.17198e+07	3.33025e+06	8.77392e+06	8.58083e+06	1.05587e+07	953998	5.02381e+06	6.06246e+06	8.89762e+06	5.09463e+06	6.669e+06	7.14177e+06	8.2541e+06	3.23381e+06	4.40234e+06	3.86876e+06	0.946082	0.289909	0.627559	0.161102	521	A0A1B0GU48	Histone-lysine N-methyltransferase EHMT1	EHMT1	tr|A0A1B0GU48|A0A1B0GU48_HUMAN Histone-lysine N-methyltransferase EHMT1 (Fragment) OS=Homo sapiens OX=9606 GN=EHMT1 PE=1 SV=1;tr|A0A1B0GV09|A0A1B0GV09_HUMAN Histone-lysine N-methyltransferase EHMT1 OS=Homo sapiens OX=9606 GN=EHMT1 PE=1 SV=1;sp|Q9H9B1|EHMT1	4962	-0.180932	-0.704997	-0.442965
139	TGYMEVSLDSLDLRVKGILSSQAEGLANGPD		+				EHMT1-K454	0.480659	-0.331634	0.374141	-0.79484	0.179278	0.500821	0.680099	0.193195	1.1101	1.3033	0.0487076	763929	376320	2.42423e+06	306785	2.98489e+06	1.68213e+06	1.36473e+06	1.12109e+06	2.13399e+06	809645	668610	1.11504e+06	644356	844321	572047	361691	488358	644744	0.795082	0.552789	0.382119	0.557042	454	A0A1B0GU48	Histone-lysine N-methyltransferase EHMT1	EHMT1	tr|A0A1B0GU48|A0A1B0GU48_HUMAN Histone-lysine N-methyltransferase EHMT1 (Fragment) OS=Homo sapiens OX=9606 GN=EHMT1 PE=1 SV=1;tr|A0A1B0GV09|A0A1B0GV09_HUMAN Histone-lysine N-methyltransferase EHMT1 OS=Homo sapiens OX=9606 GN=EHMT1 PE=1 SV=1;sp|Q9H9B1|EHMT1	4962	-0.180932	-0.704997	-0.442965
140	IEDLEKLLVEKGQDSKWVEEKQLLIRTNQDL		+			+	JAKMIP1-K119	-0.871682	-1.41809	-2.39078	-1.45285	0.64593	0.3274	0.97333	2.49828	0.332376	2.83065	-0.0390805	2.82805e+07	4.38012e+07	3.697e+07	3.77561e+07	1.01191e+06	2.08297e+07	5.56636e+06	9.27117e+06	5.95635e+06	634675	4.42582e+06	434309	609955	640037	806200	758005	729721	519523	0.303508	0.00440793	0.128197	0.00669076	119	A0A1B0GUE0	Janus kinase and microtubule-interacting protein 1	JAKMIP1	tr|A0A1B0GUE0|A0A1B0GUE0_HUMAN Janus kinase and microtubule-interacting protein 1 OS=Homo sapiens OX=9606 GN=JAKMIP1 PE=1 SV=1;tr|F2Z2K5|F2Z2K5_HUMAN Janus kinase and microtubule-interacting protein 1 OS=Homo sapiens OX=9606 GN=JAKMIP1 PE=1 SV=1;sp|Q96N16|	nd	nd	nd	nd
141	_____MARKLIHLEIKPAIRNQIIRELQVLH		+		+		MAP2K2-K11	-0.926616	1.02775	1.09204	2.74626	0.789003	0.893019	1.68202	2.07219	2.39204	4.46423	-0.0689261	2.53336e+07	4.26193e+07	2.54371e+07	3.52023e+06	2.21224e+07	2.3489e+07	7.40927e+07	6.64781e+07	5.85131e+07	1.10199e+06	4.89556e+06	5.93862e+06	1.09615e+07	7.8704e+06	5.50409e+06	3.07676e+07	2.96735e+07	1.96478e+07	0.886161	0.92762	0.760079	0.294227	11	G5E9C7	Dual specificity mitogen-activated protein kinase kinase 1;Dual specificity mitogen-activated protein kinase kinase 2	MAP2K2;MAP2K1	tr|G5E9C7|G5E9C7_HUMAN Dual-specificity mitogen-activated protein kinase kinase 2 OS=Homo sapiens OX=9606 GN=MAP2K2 PE=1 SV=1;tr|A0A1B0GUL7|A0A1B0GUL7_HUMAN Uncharacterized protein OS=Homo sapiens OX=9606 PE=1 SV=1;sp|Q02750|MP2K1_HUMAN Dual specificity mi	2598	-0.298288	-0.297026	-0.297657
143	KQKRVVEQLRKNLIVKQEQPDKFQIQPLPQS		+	+	+		PHF21A-K42	0.617909	1.05825	1.50859	2.65063	0.432361	0.674061	1.10642	1.19573	1.66811	2.86384	-0.0475852	1.84116e+06	1.25557e+07	2.6095e+07	2.08925e+07	1.83178e+07	2.29304e+07	3.92172e+07	4.98027e+07	2.61922e+07	1.69976e+06	1.38426e+06	1.37039e+06	4.4479e+06	3.4167e+06	1.4113e+06	1.0646e+07	1.03721e+07	6.95313e+06	0.0698134	0.0286914	0.972647	0.0162609	42	E9PLV4	PHD finger protein 21A	PHF21A	tr|E9PLV4|E9PLV4_HUMAN PHD finger protein 21A (Fragment) OS=Homo sapiens OX=9606 GN=PHF21A PE=1 SV=8;tr|E9PQM3|E9PQM3_HUMAN PHD finger protein 21A (Fragment) OS=Homo sapiens OX=9606 GN=PHF21A PE=1 SV=1;tr|A0A1B0GX09|A0A1B0GX09_HUMAN PHD finger protein 21A	nd	nd	nd	nd
144	YSNIRGKLRAQQRLIKNEKMECPDALAVESK		+	+			LCOR-K1018	-0.267906	-0.0548124	-0.648344	-0.920469	0.0840931	0.0588781	0.142971	0.205123	1.47883	1.68395	0.0113385	9.68679e+06	7.73156e+07	1.60312e+07	6.41645e+06	4.59703e+07	3.31851e+07	2.01407e+07	1.81289e+07	2.74672e+07	1.66446e+07	2.08596e+07	2.14899e+07	1.39437e+07	1.59346e+07	2.69165e+07	8.65054e+06	1.52774e+07	7.24087e+06	0.452096	0.248973	0.0340426	0.547442	1018	A0A1P0AZG4			tr|A0A1P0AZG4|A0A1P0AZG4_HUMAN Ligand-dependent corepressor OS=Homo sapiens OX=9606 GN=LCOR PE=1 SV=1	387	0.727798	-0.409929	0.158935
151	SASFPMEESSINYTFKTPEKEPPLWHAEFTK		+				RGPD1-K1621	0.0546494	0.420554	2.1416	0.192826	0.0386395	0.924775	0.963414	1.37708	0.232805	1.60989	0.0811989	9.08203e+06	4.43316e+06	4.36453e+06	3.68952e+06	6.92938e+06	7.95109e+06	2.52825e+07	3.84037e+07	1.52083e+07	634256	770458	1.04892e+06	1.16281e+06	958025	1.16322e+06	681438	907113	1.21596e+06	0.807405	0.477389	0.102557	0.765761			RANBP2-like and GRIP domain-containing protein 1;RANBP2-like and GRIP domain-containing protein 2;RanBP2-like and GRIP domain-containing protein 4	RGPD1;RGPD2;RGPD4	tr|F8VYC4|F8VYC4_HUMAN RANBP2-like and GRIP domain-containing protein 1 OS=Homo sapiens OX=9606 GN=RGPD1 PE=4 SV=1;tr|A0A286YES2|A0A286YES2_HUMAN RANBP2-like and GRIP domain-containing protein 1 OS=Homo sapiens OX=9606 GN=RGPD1 PE=4 SV=1;tr|A0A1W2PNU4|A0A1	nd	nd	nd	nd
145	LIQRAEEMKSGLKDFKTFLTNDQTKVTEEEN		+		+		RGPD1-K2181	0.101715	0.17231	2.32469	0.145705	0.0976245	0.168741	0.266365	0.703864	0.0892554	0.79312	0.0907909	577618	688911	1.30456e+06	955477	838431	964988	2.10713e+06	7.90329e+06	2.86958e+06	1.16073e+06	663795	485615	839001	932294	831912	777115	1.32794e+06	450582	0.0627751	0.0499947	0.0304408	0.767363	2181	P49792	RANBP2-like and GRIP domain-containing protein 1;RANBP2-like and GRIP domain-containing protein 2;E3 SUMO-protein ligase RanBP2;RANBP2-like and GRIP domain-containing protein 8;RANBP2-like and GRIP domain-containing protein 5/6;RanBP2-like and GRIP domain-containing protein 4	RGPD1;RGPD2;RANBP2;RGPD8;RGPD5;RGPD4	tr|F8VYC4|F8VYC4_HUMAN RANBP2-like and GRIP domain-containing protein 1 OS=Homo sapiens OX=9606 GN=RGPD1 PE=4 SV=1;tr|A0A286YES2|A0A286YES2_HUMAN RANBP2-like and GRIP domain-containing protein 1 OS=Homo sapiens OX=9606 GN=RGPD1 PE=4 SV=1;tr|A0A1W2PNU4|A0A1	nd	nd	nd	nd
146	SGSESKVEPKKCELSKNSDIEQSSDSKVKNL						RGPD1-K2581	-0.73149	0.189757	2.52438	-0.00724908	0.963408	0.110132	1.07354	0.87313	0.00334307	0.876473	0.105485	944531	537715	606447	383110	514545	360327	2.53445e+06	6.71853e+06	2.76386e+06	1.24689e+06	789754	488238	795599	506329	1.57788e+06	1.52236e+06	381508	608352	0.254998	0.643868	0.0169951	0.571456	2581	P49792	RANBP2-like and GRIP domain-containing protein 1;RANBP2-like and GRIP domain-containing protein 2;E3 SUMO-protein ligase RanBP2;RANBP2-like and GRIP domain-containing protein 8;RANBP2-like and GRIP domain-containing protein 5/6;RanBP2-like and GRIP domain-containing protein 4	RGPD1;RGPD2;RANBP2;RGPD8;RGPD5;RGPD4	tr|F8VYC4|F8VYC4_HUMAN RANBP2-like and GRIP domain-containing protein 1 OS=Homo sapiens OX=9606 GN=RGPD1 PE=4 SV=1;tr|A0A286YES2|A0A286YES2_HUMAN RANBP2-like and GRIP domain-containing protein 1 OS=Homo sapiens OX=9606 GN=RGPD1 PE=4 SV=1;tr|A0A1W2PNU4|A0A1	nd	nd	nd	nd
147	CELSKNSDIEQSSDSKVKNLFASFPTEESSI;CELSKNSDIEQSSDSKVKNLSASFPMEESSI		+	+	+		RGPD1-K2592	0.853162	0.576664	1.74445	3.41922	0.338289	0.773336	1.11162	1.50406	1.13501	2.63906	-0.0697823	1.25646e+08	8.62699e+07	1.38729e+08	1.57602e+08	4.10874e+08	6.49488e+07	3.21729e+08	5.57001e+08	2.96165e+08	3.17468e+06	4.29376e+06	4.36918e+06	4.05542e+06	7.82191e+06	5.77725e+06	4.88692e+07	5.70168e+07	2.07488e+07	0.0454475	0.223582	0.06962	0.0024686	2592	P49792	RANBP2-like and GRIP domain-containing protein 1;RANBP2-like and GRIP domain-containing protein 2;E3 SUMO-protein ligase RanBP2;RANBP2-like and GRIP domain-containing protein 8;RANBP2-like and GRIP domain-containing protein 5/6;RanBP2-like and GRIP domain-containing protein 4	RGPD1;RGPD2;RANBP2;RGPD8;RGPD5;RGPD4	tr|F8VYC4|F8VYC4_HUMAN RANBP2-like and GRIP domain-containing protein 1 OS=Homo sapiens OX=9606 GN=RGPD1 PE=4 SV=1;tr|A0A286YES2|A0A286YES2_HUMAN RANBP2-like and GRIP domain-containing protein 1 OS=Homo sapiens OX=9606 GN=RGPD1 PE=4 SV=1;tr|A0A1W2PNU4|A0A1	nd	nd	nd	nd
148	TFLTNDQTKVTEEENKGSGTGAAGASDTTIK						RGPD1-K2197	0.066548	-0.305617	3.22993	0.293639	0.0428977	0.553509	0.596407	1.18173	0.266586	1.44831	0.122346	698390	712236	1.07514e+06	317366	1.2739e+06	1.01184e+06	5.25054e+06	1.14615e+07	6.61002e+06	982619	628708	711768	583946	568000	727662	719179	1.42761e+06	700693	0.314788	0.368386	0.00852596	0.332506	2197	P49792	RANBP2-like and GRIP domain-containing protein 1;RANBP2-like and GRIP domain-containing protein 2;E3 SUMO-protein ligase RanBP2;RanBP2-like and GRIP domain-containing protein 4	RGPD1;RGPD2;RANBP2;RGPD4	tr|F8VYC4|F8VYC4_HUMAN RANBP2-like and GRIP domain-containing protein 1 OS=Homo sapiens OX=9606 GN=RGPD1 PE=4 SV=1;tr|A0A286YES2|A0A286YES2_HUMAN RANBP2-like and GRIP domain-containing protein 1 OS=Homo sapiens OX=9606 GN=RGPD1 PE=4 SV=1;tr|A0A1W2PNU4|A0A1	nd	nd	nd	nd
149	KGSGTGAAGASDTTIKPNPENTGPTLEWDNC;KGSGTGAAGASDTTIKPNPENTGPTLEWDNY		+			+	RGPD1-K2212	-0.877264	0.182677	2.778	0.0952961	0.784207	0.0879165	0.872123	1.2409	0.0619644	1.30286	0.11178	913188	625665	403457	191701	357827	507863	3.2245e+06	6.37373e+06	3.72414e+06	685622	561518	268363	290291	1.06392e+06	365870	246312	645921	726756	0.553816	0.403017	0.0445828	0.819178	2212	P49792	RANBP2-like and GRIP domain-containing protein 1;RANBP2-like and GRIP domain-containing protein 2;E3 SUMO-protein ligase RanBP2;RanBP2-like and GRIP domain-containing protein 4	RGPD1;RGPD2;RANBP2;RGPD4	tr|F8VYC4|F8VYC4_HUMAN RANBP2-like and GRIP domain-containing protein 1 OS=Homo sapiens OX=9606 GN=RGPD1 PE=4 SV=1;tr|A0A286YES2|A0A286YES2_HUMAN RANBP2-like and GRIP domain-containing protein 1 OS=Homo sapiens OX=9606 GN=RGPD1 PE=4 SV=1;tr|A0A1W2PNU4|A0A1	nd	nd	nd	nd
154	EDPPGEKVASLPGDFKQEEVGGVKEEAGGLL		+		+		RAI1-K764	0.176681	1.317	0.267608	0.20322	0.100061	1.84448	1.94454	0.190271	0.190721	0.380993	0.00268284	946104	5.94204e+06	4.57906e+06	2.41446e+06	5.69457e+06	4.85213e+06	3.81123e+06	4.51396e+06	5.47916e+06	501974	1.05634e+06	1.35921e+06	2.74308e+06	2.58125e+06	1.94459e+06	875831	1.0737e+06	1.40931e+06	0.606376	0.97059	0.190282	0.555802	764	A0A1W2PQJ7	Retinoic acid-induced protein 1	RAI1	tr|A0A1W2PQJ7|A0A1W2PQJ7_HUMAN Retinoic acid-induced protein 1 OS=Homo sapiens OX=9606 GN=RAI1 PE=1 SV=1;sp|Q7Z5J4|RAI1_HUMAN Retinoic acid-induced protein 1 OS=Homo sapiens OX=9606 GN=RAI1 PE=1 SV=2;tr|A8MXE8|A8MXE8_HUMAN Retinoic acid-induced protein 1 (	3914	0.130124	0.108099	0.119111
156	ENEEENLDKEQTGNLKQELDDKSATCKAYPK		+	+	+		DDX24-K120	-0.405433	0.177438	-0.682203	0.0882634	0.627949	0.10538	0.733329	1.27975	0.0463759	1.32612	-0.0321028	1.44465e+07	2.28541e+07	1.73343e+07	1.28835e+07	1.0736e+07	1.76302e+07	1.19491e+07	1.03777e+07	1.17224e+07	986814	6.5847e+06	8.34635e+06	5.54079e+06	6.07046e+06	6.38985e+06	7.80819e+06	4.61924e+06	4.49469e+06	0.810918	0.0246013	0.0760619	0.385622	120	A0A1W2PRR2	ATP-dependent RNA helicase DDX24	DDX24	tr|A0A1W2PRR2|A0A1W2PRR2_HUMAN ATP-dependent RNA helicase DDX24 OS=Homo sapiens OX=9606 GN=DDX24 PE=1 SV=1;tr|F5GYL3|F5GYL3_HUMAN ATP-dependent RNA helicase DDX24 OS=Homo sapiens OX=9606 GN=DDX24 PE=1 SV=1;tr|G3V529|G3V529_HUMAN ATP-dependent RNA helicase	1277	-0.150006	-0.0476452	-0.0988256
157	CLFAGFQRKAVVVCPKDEDYKQRTQKKAEVE		+		+		HNRNPU-K528	0.836474	0.40795	0.720238	3.01671	1.47758	0.318701	1.79629	0.343963	0.774227	1.11819	-0.0956865	2.24017e+06	5.1002e+06	4.61357e+06	6.75819e+06	6.61797e+06	7.96977e+06	8.52997e+06	712661	1.04509e+07	1.42669e+06	1.35594e+06	550485	2.08958e+06	802335	1.53047e+06	1.40282e+07	1.12365e+07	1.71093e+06	0.381803	0.725023	0.161783	0.0112967	528	A0A1X7SBS1	Heterogeneous nuclear ribonucleoprotein U	HNRNPU	tr|A0A1X7SBS1|A0A1X7SBS1_HUMAN Heterogeneous nuclear ribonucleoprotein U OS=Homo sapiens OX=9606 GN=HNRNPU PE=1 SV=1;sp|Q00839|HNRPU_HUMAN Heterogeneous nuclear ribonucleoprotein U OS=Homo sapiens OX=9606 GN=HNRNPU PE=1 SV=6;tr|A0A1W2PPS1|A0A1W2PPS1_HUMAN	3071	0.107435	-0.125776	-0.00917077
158	SGSPRTGMGSDQEDSKPITLDTTDFQESFVT						NFIC-K229	-0.104519	-0.481705	-0.294275	-1.4242	0.0456724	0.486418	0.53209	0.199094	1.06472	1.26382	0.04708	273289	1.08052e+06	704268	158488	652697	1.10307e+06	471709	706991	499627	2.87429e+06	2.24538e+06	4.90161e+06	2.94499e+06	2.06038e+06	2.17117e+06	1.34194e+06	1.99186e+06	400401	0.844553	0.215149	0.183914	0.498824	229	A0A286YEX4	Nuclear factor 1 C-type	NFIC	tr|A0A286YEX4|A0A286YEX4_HUMAN Nuclear factor 1 OS=Homo sapiens OX=9606 GN=NFIC PE=1 SV=1;sp|P08651|NFIC_HUMAN Nuclear factor 1 C-type OS=Homo sapiens OX=9606 GN=NFIC PE=1 SV=2	413	-0.349506	0.276022	-0.0367419
159	KIKQIQKAIIKVLIQKHSKSNHQLFLIRDKA						OR51F2-K312	1.8526	2.6105	1.98559	2.17484	0.516831	1.66921	2.18604	0.641627	0.546575	1.1882	-0.00788544	675425	1.20394e+06	655697	555819	6.07019e+06	2.52935e+06	3.78142e+06	5.63569e+06	622314	2.43373e+06	785082	563529	4.52856e+06	1.0095e+07	8.47575e+06	929246	3.54593e+06	1.26034e+07	0.0244736	0.22595	0.0296571	0.0541384	312	A0A2C9F2M5	Olfactory receptor 51F2	OR51F2	tr|A0A2C9F2M5|A0A2C9F2M5_HUMAN Olfactory receptor OS=Homo sapiens OX=9606 GN=OR51F2 PE=3 SV=1;sp|Q8NH61|O51F2_HUMAN Olfactory receptor 51F2 OS=Homo sapiens OX=9606 GN=OR51F2 PE=2 SV=2	nd	nd	nd	nd
160	SRKVWDQVKASNPDLKLWEIGKIIGGMWRDL		+	+	+		SMARCE1-K22	1.10981	0.534807	1.49637	-0.353807	0.609564	0.349824	0.959387	1.26481	0.149729	1.41454	0.0770908	1.25649e+08	2.24637e+08	2.69706e+08	2.78973e+08	2.71279e+08	7.87798e+08	6.54215e+08	7.69466e+08	3.25517e+08	1.33905e+08	980053	1.92923e+08	1.37349e+08	1.81573e+08	1.5599e+08	7.91472e+07	6.04122e+07	1.16956e+08	0.116712	0.0970511	0.185654	0.158093	22	A0A2R8Y765	SWI/SNF-related matrix-associated actin-dependent regulator of chromatin subfamily E member 1	SMARCE1	tr|A0A2R8Y765|A0A2R8Y765_HUMAN SWI/SNF-related matrix-associated actin-dependent regulator of chromatin subfamily E member 1 OS=Homo sapiens OX=9606 GN=SMARCE1 PE=1 SV=1;tr|J3QKS7|J3QKS7_HUMAN SWI/SNF-related matrix-associated actin-dependent regulator of	453	0.108836	-0.271615	-0.0813894
162	AALEEESRQRQSRMEKGEPYMSIQPAEDPDD		+				SMARCE1-K96	-0.879787	0.403103	0.0657124	-2.39756	0.416775	0.358231	0.775007	0.0349418	0.922148	0.95709	0.102636	690867	3.58963e+06	5.04677e+06	1.76403e+06	1.97152e+06	1.33333e+06	3.69112e+06	2.11801e+06	3.95281e+06	5.82019e+06	1.62107e+06	4.48455e+06	3.6036e+06	5.98912e+06	6.17736e+06	654018	1.03892e+06	570406	0.0421992	0.618038	0.333789	0.0267696	96	A0A2R8Y765	SWI/SNF-related matrix-associated actin-dependent regulator of chromatin subfamily E member 1	SMARCE1	tr|A0A2R8Y765|A0A2R8Y765_HUMAN SWI/SNF-related matrix-associated actin-dependent regulator of chromatin subfamily E member 1 OS=Homo sapiens OX=9606 GN=SMARCE1 PE=1 SV=1;tr|J3QKS7|J3QKS7_HUMAN SWI/SNF-related matrix-associated actin-dependent regulator of	453	0.108836	-0.271615	-0.0813894
163	STDSFNNELKRLCGLKVEVDMEKIAAEIAQA		+		+		SMARCE1-K207	1.10732	-0.120834	0.249851	-0.93475	0.612544	0.0969312	0.709475	0.190046	0.701251	0.891297	0.0493584	1.11195e+06	2.25686e+06	1.31142e+06	1.8204e+06	5.88347e+06	2.37942e+06	2.74905e+06	1.11574e+06	1.70039e+06	5.51927e+06	8.58128e+06	1.5152e+07	9.97835e+06	8.81264e+06	8.1113e+06	3.05327e+06	5.86912e+06	6.38059e+06	0.143216	0.0708356	0.706508	0.234041	207	A0A2R8Y765	SWI/SNF-related matrix-associated actin-dependent regulator of chromatin subfamily E member 1	SMARCE1	tr|A0A2R8Y765|A0A2R8Y765_HUMAN SWI/SNF-related matrix-associated actin-dependent regulator of chromatin subfamily E member 1 OS=Homo sapiens OX=9606 GN=SMARCE1 PE=1 SV=1;tr|J3QKS7|J3QKS7_HUMAN SWI/SNF-related matrix-associated actin-dependent regulator of	453	0.108836	-0.271615	-0.0813894
164	ASASQTNHVKDVKKIKIEHAPSPSSGGTLKN		+		+		CDK13-K59	-0.0201381	0.617165	0.00995406	0.265709	0.0116401	1.08479	1.09643	0.00521947	0.369286	0.374505	-0.0106564	1.62209e+06	7.45065e+06	7.25019e+06	5.00506e+06	7.18046e+06	3.91116e+06	3.87628e+06	4.30398e+06	8.25569e+06	1.07099e+06	950691	1.12424e+06	1.19772e+06	2.01914e+06	1.60853e+06	1.58306e+06	804004	1.39504e+06	0.403797	0.0895218	0.694934	0.0912885	59	A0A2R8Y7Y0	Cyclin-dependent kinase 13	CDK13	tr|A0A2R8Y7Y0|A0A2R8Y7Y0_HUMAN Cyclin-dependent kinase 13 (Fragment) OS=Homo sapiens OX=9606 GN=CDK13 PE=1 SV=1;tr|A0A2R8YCQ1|A0A2R8YCQ1_HUMAN Cyclin-dependent kinase 13 (Fragment) OS=Homo sapiens OX=9606 GN=CDK13 PE=1 SV=1;tr|A0A2R8YD28|A0A2R8YD28_HUMAN C	428	-0.0179405	-0.0772151	-0.0475778
166	VKTQTVTISDNANAVKSEIPTKDVPIVHT__						EPB41-K297	-0.607894	0.397349	1.84561	1.94922	0.232459	0.37051	0.602969	0.988241	0.769697	1.75794	-0.0043171	590594	383218	2.13036e+06	790264	681159	565393	2.73534e+06	6.00733e+06	2.41385e+06	909536	441308	779889	516372	1.20852e+06	1.08147e+06	3.84191e+06	3.58692e+06	799306	0.0273795	0.601915	0.374556	0.0402068	297	A0A2R8Y783	Protein 4.1	EPB41	tr|A0A2R8Y783|A0A2R8Y783_HUMAN Protein 4.1 (Fragment) OS=Homo sapiens OX=9606 GN=EPB41 PE=1 SV=1;tr|A0A3B3ITP0|A0A3B3ITP0_HUMAN Protein 4.1 OS=Homo sapiens OX=9606 GN=EPB41 PE=1 SV=1;tr|A0A2R8Y7Y3|A0A2R8Y7Y3_HUMAN Protein 4.1 OS=Homo sapiens OX=9606 GN=EPB	2258	0.134702	-0.0875521	0.023575
167	DESDKRKCSRSPKKIKIEPDSEKDEVKGSDA		+	+	+		BPTF-K949	-0.0986989	0.097589	-0.401732	-0.792925	0.0476832	0.0410661	0.0887494	0.19937	0.416979	0.616349	0.0162997	3.99736e+06	1.38682e+07	2.7642e+07	1.1958e+07	1.19417e+07	1.85987e+07	1.14974e+07	8.1554e+06	1.47941e+07	6.3018e+06	3.3593e+06	1.30859e+06	2.22585e+06	7.0052e+06	2.50633e+06	3.03089e+06	2.38621e+06	914309	0.189201	0.933732	0.144926	0.314861	949	E7ETD6	Nucleosome-remodeling factor subunit BPTF	BPTF	tr|E7ETD6|E7ETD6_HUMAN Nucleosome-remodeling factor subunit BPTF (Fragment) OS=Homo sapiens OX=9606 GN=BPTF PE=1 SV=3;tr|E9PE19|E9PE19_HUMAN Nucleosome-remodeling factor subunit BPTF OS=Homo sapiens OX=9606 GN=BPTF PE=1 SV=3;tr|A0A2R8Y7Q1|A0A2R8Y7Q1_HUMAN	3178	0.322074	0.0216563	0.171865
169	TAREAMEHPYFYTVVKDQARMGSSSMPGGST		+				CSNK2A1-K301	0.622832	1.08113	1.07266	1.20824	0.202693	0.707677	0.910369	0.320288	0.539805	0.860093	-0.00564915	530679	447452	3.34651e+06	888784	1.29484e+06	4.47587e+06	6.55e+06	1.92746e+06	618603	561772	1.86592e+06	455529	2.98382e+06	1.93346e+06	1.18274e+06	3.14987e+06	3.14116e+06	370843	0.82754	0.859568	0.438062	0.387593	301	A0A2R8YF43	Casein kinase II subunit alpha;Casein kinase II subunit alpha 3	CSNK2A1;CSNK2A3	tr|A0A2R8YF43|A0A2R8YF43_HUMAN Casein kinase II subunit alpha OS=Homo sapiens OX=9606 GN=CSNK2A1 PE=1 SV=1;tr|A0A2R8YD58|A0A2R8YD58_HUMAN Casein kinase II subunit alpha OS=Homo sapiens OX=9606 GN=CSNK2A1 PE=1 SV=1;tr|E7EU96|E7EU96_HUMAN Casein kinase II su	458	-0.355193	-0.0277561	-0.191474
170	KAAYHHFQRYSDVRVKEEKKAMLQEIANQKG		+				SAP130-K931	0.447119	0.0500258	0.563419	0.0196793	0.551643	0.024629	0.576272	0.695855	0.0202558	0.716111	0.0226558	830609	608409	816843	814457	821564	1.43943e+06	672718	1.25097e+06	1.40995e+06	4.70788e+06	6.44828e+06	8.19232e+06	1.02927e+07	888720	8.84978e+06	4.43099e+06	7.56118e+06	7.62205e+06	0.214946	0.211636	0.18673	0.953593	931	H7BXF5	Histone deacetylase complex subunit SAP130	SAP130	tr|H7BXF5|H7BXF5_HUMAN Histone deacetylase complex subunit SAP130 OS=Homo sapiens OX=9606 GN=SAP130 PE=1 SV=1;tr|A0A2R8YDB8|A0A2R8YDB8_HUMAN Histone deacetylase complex subunit SAP130 OS=Homo sapiens OX=9606 GN=SAP130 PE=1 SV=1;sp|Q9H0E3|SP130_HUMAN Histon	461	0.242817	-0.300056	-0.0286197
171	NSTDDEKSTAKSLLVKAEKRKSPPKEYIDEE		+	+	+		SAP130-K877	0.659158	0.176891	0.285715	0.1845	1.67875	0.327844	2.0066	0.473346	0.320483	0.793828	0.0042173	1.48684e+08	2.11655e+08	2.13522e+08	2.89997e+08	2.73076e+08	3.43146e+08	2.71203e+08	2.58558e+08	1.69783e+08	2.94778e+07	3.31557e+07	4.78242e+07	4.55677e+07	3.79036e+07	4.13952e+07	3.91791e+07	4.81087e+07	3.8239e+07	0.990611	0.270307	0.616831	0.479024	877	H7BXF5	Histone deacetylase complex subunit SAP130	SAP130	tr|H7BXF5|H7BXF5_HUMAN Histone deacetylase complex subunit SAP130 OS=Homo sapiens OX=9606 GN=SAP130 PE=1 SV=1;tr|A0A2R8YDB8|A0A2R8YDB8_HUMAN Histone deacetylase complex subunit SAP130 OS=Homo sapiens OX=9606 GN=SAP130 PE=1 SV=1;sp|Q9H0E3|SP130_HUMAN Histon	461	0.242817	-0.300056	-0.0286197
172	GSGPPVPAPDLLMQIKQEGELQLQEQQALGV		+		+		ZNF746-K204	-0.524355	-0.735346	1.59531	-0.553082	0.417617	0.666504	1.08412	1.37237	0.566611	1.93899	0.0895163	1.22265e+07	1.93706e+07	1.43808e+07	2.19643e+06	1.58555e+07	1.3915e+07	6.56849e+07	4.28145e+07	3.0427e+07	5.70117e+06	5.35326e+06	5.54571e+06	1.12741e+06	3.43268e+06	5.41118e+06	1.78965e+06	5.84776e+06	3.67663e+06	0.394754	0.0131298	0.0805691	0.0146241	204	A0A2R8YDQ5	Zinc finger protein 746	ZNF746	tr|A0A2R8YDQ5|A0A2R8YDQ5_HUMAN Zinc finger protein 746 OS=Homo sapiens OX=9606 GN=ZNF746 PE=1 SV=1;sp|Q6NUN9|ZN746_HUMAN Zinc finger protein 746 OS=Homo sapiens OX=9606 GN=ZNF746 PE=1 SV=1	nd	nd	nd	nd
173	EDEKAGQKEQAVEWYKKGIEELEKGIAVIVT						SPAST-K107	0.56482	0.819796	-0.226664	-1.33788	0.220288	1.13237	1.35266	0.0898868	1.50866	1.59855	0.0463009	2.18383e+06	585946	3.15802e+06	244365	5.42578e+06	3.09828e+06	854480	3.39912e+06	812348	6.75647e+06	6.02862e+06	5.13675e+06	6.86622e+06	1.23233e+07	1.24453e+07	3.66895e+06	3.02845e+06	392485	0.400493	0.121742	0.868998	0.358281	107	A0A2R8YFW8	Spastin	SPAST	tr|A0A2R8YFW8|A0A2R8YFW8_HUMAN Spastin (Fragment) OS=Homo sapiens OX=9606 GN=SPAST PE=1 SV=1;tr|A0A2R8YFC9|A0A2R8YFC9_HUMAN Spastin (Fragment) OS=Homo sapiens OX=9606 GN=SPAST PE=1 SV=1;tr|A0A2R8YGN6|A0A2R8YGN6_HUMAN Spastin (Fragment) OS=Homo sapiens OX=9	nd	nd	nd	nd
174	DEKAGQKEQAVEWYKKGIEELEKGIAVIVTG						SPAST-K108	0.534593	0.819796	-0.112296	-1.30071	0.205239	1.13237	1.33761	0.0478876	1.55352	1.6014	0.0495175	2.18383e+06	655266	3.15802e+06	162970	5.42578e+06	3.09828e+06	854480	3.39912e+06	1.29442e+06	6.75647e+06	6.02862e+06	5.13675e+06	6.86622e+06	1.23233e+07	1.24453e+07	3.66895e+06	3.02845e+06	577524	0.372441	0.121742	0.924971	0.396399	108	A0A2R8YFW8	Spastin	SPAST	tr|A0A2R8YFW8|A0A2R8YFW8_HUMAN Spastin (Fragment) OS=Homo sapiens OX=9606 GN=SPAST PE=1 SV=1;tr|A0A2R8YFC9|A0A2R8YFC9_HUMAN Spastin (Fragment) OS=Homo sapiens OX=9606 GN=SPAST PE=1 SV=1;tr|A0A2R8YGN6|A0A2R8YGN6_HUMAN Spastin (Fragment) OS=Homo sapiens OX=9	nd	nd	nd	nd
176	IPAAYNRYDQERFKGKEETEGFKIDTMGTYH		+		+		CDC73-K301	-0.312294	-0.239039	-0.751513	0.3098	0.283923	0.0932561	0.377179	0.804436	0.119509	0.923945	-0.0442214	1.31739e+06	2.73786e+06	3.13732e+06	1.21646e+06	2.14902e+06	2.42713e+06	1.25907e+06	1.56875e+06	1.44442e+06	3.8764e+06	377439	3.74685e+06	2.97624e+06	3.62333e+06	179505	3.72028e+06	392418	5.80445e+06	0.610651	0.919654	0.0517158	0.691221	301	A0A2R8YHB3	Parafibromin	CDC73	tr|A0A2R8YHB3|A0A2R8YHB3_HUMAN Parafibromin OS=Homo sapiens OX=9606 GN=CDC73 PE=1 SV=1;tr|A0A3B3IRP5|A0A3B3IRP5_HUMAN Parafibromin OS=Homo sapiens OX=9606 GN=CDC73 PE=1 SV=1;sp|Q6P1J9|CDC73_HUMAN Parafibromin OS=Homo sapiens OX=9606 GN=CDC73 PE=1 SV=1	3768	0.146621	-0.229148	-0.0412636
177	RSAPLEIGLQRSTQVKRAADEVLAEAKKPRI		+				CDC73-K125	-0.261569	0.501224	0.434837	0.803115	0.125646	1.02099	1.14664	0.420656	1.05036	1.47102	-0.0153449	5.87639e+06	2.24274e+06	3.49508e+06	174074	4.45332e+06	5.06094e+06	6.81365e+06	5.10111e+06	3.78484e+06	3.7795e+06	3.05992e+06	3.17564e+06	5.35385e+06	3.53107e+06	5.29055e+06	5.37149e+06	7.89776e+06	4.20569e+06	0.648913	0.244828	0.807381	0.0804591	125	A0A2R8YHB3	Parafibromin	CDC73	tr|A0A2R8YHB3|A0A2R8YHB3_HUMAN Parafibromin OS=Homo sapiens OX=9606 GN=CDC73 PE=1 SV=1;tr|A0A3B3IRP5|A0A3B3IRP5_HUMAN Parafibromin OS=Homo sapiens OX=9606 GN=CDC73 PE=1 SV=1;sp|Q6P1J9|CDC73_HUMAN Parafibromin OS=Homo sapiens OX=9606 GN=CDC73 PE=1 SV=1;tr|A	3768	0.146621	-0.229148	-0.0412636
178	AAIKAKIMAKKRSTIKTDLDDDITALKQRSF		+		+		CDC73-K198	-0.673209	-0.717125	-0.127085	0.13753	1.48709	0.620136	2.10722	0.134285	0.140012	0.274297	-0.0110256	1.35765e+06	1.18822e+06	1.28e+06	948545	520348	930350	1.7383e+06	782653	982323	2.04189e+06	2.13996e+06	968143	1.44491e+06	1.25579e+06	432092	1.54099e+06	2.38583e+06	1.73829e+06	0.218574	0.813911	0.0550617	0.632194	198	A0A2R8YHB3	Parafibromin	CDC73	tr|A0A2R8YHB3|A0A2R8YHB3_HUMAN Parafibromin OS=Homo sapiens OX=9606 GN=CDC73 PE=1 SV=1;tr|A0A3B3IRP5|A0A3B3IRP5_HUMAN Parafibromin OS=Homo sapiens OX=9606 GN=CDC73 PE=1 SV=1;sp|Q6P1J9|CDC73_HUMAN Parafibromin OS=Homo sapiens OX=9606 GN=CDC73 PE=1 SV=1;tr|A	3768	0.146621	-0.229148	-0.0412636
179	NTYILPKDSQVGPDVKSEAAPKRALYESVFG		+	+			KCTD1-K527	-0.220211	-0.124642	-0.415464	0.12279	0.114709	0.0964229	0.211132	0.215306	0.127078	0.342384	-0.0224273	9.15582e+06	5.1472e+06	6.71784e+06	187849	8.75364e+06	9.10366e+06	1.10394e+07	1.43103e+06	3.2905e+06	1.061e+06	1.94716e+06	2.01502e+06	2.34077e+06	1.28882e+06	977827	1.82411e+06	2.34134e+06	1.30398e+06	0.275879	0.714157	0.271536	0.974095	527	A0A2U3U043			tr|A0A2U3U043|A0A2U3U043_HUMAN BTB/POZ domain-containing protein KCTD1 OS=Homo sapiens OX=9606 GN=KCTD1 PE=1 SV=1	nd	nd	nd	nd
180	RELRRTPRVPSVIRIKQEPLD__________		+		+	+	KCTD1-K860	-0.0715414	-0.0804797	0.980255	0.103288	0.0224919	0.0959563	0.118448	0.816836	0.0899959	0.906832	0.0365403	4.30375e+06	8.83029e+06	817687	467349	4.04263e+06	8.76678e+06	8.00607e+06	8.15807e+06	1.136e+07	420612	667885	509402	458656	393613	658932	343524	822221	550747	0.964463	0.901425	0.363689	0.427994	860	A0A2U3U043	BTB/POZ domain-containing protein KCTD1	KCTD1	tr|A0A2U3U043|A0A2U3U043_HUMAN BTB/POZ domain-containing protein KCTD1 OS=Homo sapiens OX=9606 GN=KCTD1 PE=1 SV=1;sp|Q719H9|KCTD1_HUMAN BTB/POZ domain-containing protein KCTD1 OS=Homo sapiens OX=9606 GN=KCTD1 PE=1 SV=1	nd	nd	nd	nd
181	PLPMDPKKLAPFSGVKQEQLSPRGQAGPPES		+		+		NCOR2-K716	1.1858	-0.232817	0.774102	1.86791	1.0858	0.158005	1.24381	0.907692	1.41779	2.32548	-0.0455753	9.03543e+06	2.16524e+06	7.54392e+06	9.45748e+06	1.4213e+07	1.89714e+07	1.22993e+07	1.06533e+07	9.10293e+06	1.06981e+06	1.13272e+06	1.12027e+06	1.66481e+06	663668	499125	5.22188e+06	3.54362e+06	3.3628e+06	0.73185	0.00556083	0.327273	0.00210979	716	C9J7T7	Nuclear receptor corepressor 2	NCOR2	tr|C9J7T7|C9J7T7_HUMAN Nuclear receptor corepressor 2 OS=Homo sapiens OX=9606 GN=NCOR2 PE=1 SV=3;tr|A0A384DVL6|A0A384DVL6_HUMAN Nuclear receptor corepressor 2 OS=Homo sapiens OX=9606 GN=NCOR2 PE=1 SV=1;tr|C9JE98|C9JE98_HUMAN Nuclear receptor corepressor 2	741	0.0940789	0.272461	0.18327
182	IKPDQDDDTEIKINIKQESADVNVIGNKDVV		+	+	+		KAT6B-K137	-0.0833724	-0.850082	0.00625748	-1.6883	0.105157	0.374256	0.479413	0.00936643	0.647223	0.656589	0.0706066	2.65017e+06	4.23585e+06	3.70374e+06	2.42826e+06	3.43583e+06	4.13104e+06	3.5357e+06	3.07983e+06	4.02027e+06	943477	6.63465e+06	9.20966e+06	4.96313e+06	477517	3.87243e+06	622305	4.01346e+06	573346	0.94095	0.468461	0.507026	0.357141	137	A0A3B3IRV4	Histone acetyltransferase KAT6B	KAT6B	tr|A0A3B3IRV4|A0A3B3IRV4_HUMAN Histone acetyltransferase KAT6B (Fragment) OS=Homo sapiens OX=9606 GN=KAT6B PE=1 SV=1;tr|A0A3B3ITA4|A0A3B3ITA4_HUMAN Histone acetyltransferase (Fragment) OS=Homo sapiens OX=9606 GN=KAT6B PE=1 SV=1;tr|A0A3B3ISW3|A0A3B3ISW3_HUM	nd	nd	nd	nd
183	MVTTEKVENGQEPVIKLENRQEARPEPARLK		+	+	+		ADAR-K395	0.0384376	-0.13854	-0.568092	-0.756213	0.0435453	0.209439	0.252984	0.667266	1.09715	1.76442	0.00783836	5.20938e+07	4.61311e+07	8.54318e+07	6.52309e+07	5.45934e+07	6.87914e+07	5.27769e+07	3.71859e+07	3.39151e+07	3.44801e+07	5.30426e+07	4.87961e+07	3.91508e+07	5.12658e+07	3.34205e+07	2.74536e+07	2.71941e+07	2.60596e+07	0.216909	0.934796	0.369301	0.0115534	395	A0A3B3IRQ9	Double-stranded RNA-specific adenosine deaminase	ADAR	tr|A0A3B3IRQ9|A0A3B3IRQ9_HUMAN Double-stranded RNA-specific adenosine deaminase (Fragment) OS=Homo sapiens OX=9606 GN=ADAR PE=1 SV=1;tr|H0YCK3|H0YCK3_HUMAN Double-stranded RNA-specific adenosine deaminase (Fragment) OS=Homo sapiens OX=9606 GN=ADAR PE=1 SV=	2886	-0.235239	0.101819	-0.0667103
184	PARRAKRMRAEAMNIKIEPEETTEARTHNLR		+	+	+		KDM5B-K176	-0.362553	-0.172219	-0.083821	-1.11735	0.657377	1.06536	1.72274	0.0850672	3.33855	3.42362	0.0430636	6.81924e+06	6.76867e+06	9.69341e+06	4.87859e+06	5.96423e+06	7.2651e+06	1.00723e+07	4.71553e+06	7.17937e+06	1.31939e+07	1.55232e+07	1.42774e+07	1.22617e+07	1.3001e+07	1.28941e+07	6.74069e+06	7.02863e+06	6.04865e+06	0.674944	0.210319	0.561029	0.314699	176	A0A3B3IT85	Lysine-specific demethylase 5B	KDM5B	tr|A0A3B3IT85|A0A3B3IT85_HUMAN Lysine-specific demethylase 5B (Fragment) OS=Homo sapiens OX=9606 GN=KDM5B PE=1 SV=1;tr|B3KV94|B3KV94_HUMAN Jumonji, AT rich interactive domain 1B (RBP2-like), isoform CRA_a (Fragment) OS=Homo sapiens OX=9606 GN=KDM5B PE=1 SV	496	0.53223	-0.120047	0.206092
185	PTPKCENEKEMKSSIKQEPIERKDYIVENEK		+	+	+		KDM5B-K212	-0.686178	-0.177221	-1.01383	-1.00454	0.479365	0.140713	0.620078	0.962281	0.917334	1.87962	-0.000387343	1.1489e+08	2.67111e+08	1.80302e+08	1.7065e+08	2.33642e+07	1.55455e+08	1.17326e+08	8.9394e+07	7.17487e+07	4.84232e+07	1.26362e+08	1.07085e+08	8.04143e+07	5.62025e+07	1.12671e+08	4.94217e+07	5.41341e+07	3.69372e+07	0.941011	0.655033	0.166104	0.0914575	212	A0A3B3IT85	Lysine-specific demethylase 5B	KDM5B	tr|A0A3B3IT85|A0A3B3IT85_HUMAN Lysine-specific demethylase 5B (Fragment) OS=Homo sapiens OX=9606 GN=KDM5B PE=1 SV=1;tr|B3KV94|B3KV94_HUMAN Jumonji, AT rich interactive domain 1B (RBP2-like), isoform CRA_a (Fragment) OS=Homo sapiens OX=9606 GN=KDM5B PE=1 SV	496	0.53223	-0.120047	0.206092
187	KAQAAAPASVPAQAPKRTQAPTKASE_____		+	+			RPL29-K157	-1.40572	0.52472	0.863613	0.401717	1.75522	0.508187	2.2634	0.276164	0.150696	0.42686	0.0192457	6.21141e+06	5.96899e+06	9.47059e+06	2.40442e+06	3.17616e+06	2.59115e+06	6.63465e+06	2.87029e+07	4.05836e+06	814517	757864	932632	698415	1.13468e+06	1.77076e+06	2.3373e+06	463930	508089	0.0813463	0.0532253	0.0408246	0.0138169	157	A0A3B3ITT5	60S ribosomal protein L29	RPL29	tr|A0A3B3ITT5|A0A3B3ITT5_HUMAN 60S ribosomal protein L29 OS=Homo sapiens OX=9606 GN=RPL29 PE=1 SV=1;sp|P47914|RL29_HUMAN 60S ribosomal protein L29 OS=Homo sapiens OX=9606 GN=RPL29 PE=1 SV=2	518	0.011464	-0.589049	-0.288792
188	CRPKAKAKAKAKDQTKAQAAAPASVPAQAPK		+	+			RPL29-K142	0.376645	-0.548518	0.188913	-0.186663	0.35455	0.221791	0.576341	0.0680136	0.0712999	0.139314	0.015649	785625	3.27288e+06	2.83382e+06	3.38663e+06	3.0151e+06	2.54671e+06	1.44217e+06	5.52374e+06	890672	2.30418e+06	799139	296238	410107	986605	927643	1.00331e+06	465566	1.5181e+06	0.18267	0.168774	0.431578	0.404777	142	A0A3B3ITT5	60S ribosomal protein L29	RPL29	tr|A0A3B3ITT5|A0A3B3ITT5_HUMAN 60S ribosomal protein L29 OS=Homo sapiens OX=9606 GN=RPL29 PE=1 SV=1;sp|P47914|RL29_HUMAN 60S ribosomal protein L29 OS=Homo sapiens OX=9606 GN=RPL29 PE=1 SV=2	518	0.011464	-0.589049	-0.288792
190	KLPPSNPLPLVPVKVKQETVEPMDP______		+		+		PRDM1-K830	0.901017	0.762361	0.0440579	1.59587	1.04175	0.363955	1.40571	0.0730276	2.00733	2.08036	-0.064659	1.09874e+07	1.31792e+07	1.75769e+07	3.056e+07	3.15618e+07	1.58294e+07	1.52063e+07	1.49483e+07	1.28835e+07	1.08624e+06	2.83267e+06	5.30833e+06	8.33114e+06	1.14383e+06	6.17686e+06	9.21872e+06	1.02955e+07	8.37764e+06	0.253499	0.497171	0.251657	0.340708	830	A0A3B3IU23	PR domain zinc finger protein 1	PRDM1	tr|A0A3B3IU23|A0A3B3IU23_HUMAN PR domain zinc finger protein 1 OS=Homo sapiens OX=9606 GN=PRDM1 PE=1 SV=1;sp|O75626|PRDM1_HUMAN PR domain zinc finger protein 1 OS=Homo sapiens OX=9606 GN=PRDM1 PE=1 SV=2	nd	nd	nd	nd
192	VNTTFEDFVAIISSTKRSTTLDAGNIKLAFN		+				PRPF40A-K744	2.72314	-0.051333	-1.23695	-2.95283	0.350176	0.0984883	0.448664	0.674124	2.5799	3.25403	0.0714952	1.11421e+07	2.46352e+07	3.94203e+07	4.64325e+08	1.5247e+07	1.6965e+07	741043	1.24297e+07	1.87334e+07	1.90375e+07	2.28435e+07	1.65869e+07	1.6873e+07	1.73893e+07	2.21618e+07	746894	727210	6.07729e+06	0.00595689	0.922086	0.588192	0.977725	744	A0A3F2YNY6	Pre-mRNA-processing factor 40 homolog A	PRPF40A	tr|A0A3F2YNY6|A0A3F2YNY6_HUMAN Pre-mRNA-processing factor 40 homolog A OS=Homo sapiens OX=9606 GN=PRPF40A PE=1 SV=1;sp|O75400|PR40A_HUMAN Pre-mRNA-processing factor 40 homolog A OS=Homo sapiens OX=9606 GN=PRPF40A PE=1 SV=2	1925	0.0438246	-0.0956567	-0.025916
193	RDRLEIYEDVLFFLSKKEKEQAKQLRKRNWE		+				PRPF40A-K554	-1.41897	-0.459533	-0.89921	-1.25167	0.627466	0.846614	1.47408	0.463035	0.930494	1.39353	0.0146856	938930	4.30315e+06	3.1625e+06	139724	404571	2.59884e+06	2.90761e+06	737900	860862	1.43534e+07	8.50742e+06	1.2899e+07	8.6069e+06	9.22534e+06	8.17302e+06	2.86276e+06	1.23183e+06	1.09232e+07	0.767292	0.0586191	0.673228	0.511917	554	A0A3F2YNY6	Pre-mRNA-processing factor 40 homolog A	PRPF40A	tr|A0A3F2YNY6|A0A3F2YNY6_HUMAN Pre-mRNA-processing factor 40 homolog A OS=Homo sapiens OX=9606 GN=PRPF40A PE=1 SV=1;sp|O75400|PR40A_HUMAN Pre-mRNA-processing factor 40 homolog A OS=Homo sapiens OX=9606 GN=PRPF40A PE=1 SV=2	1925	0.0438246	-0.0956567	-0.025916
194	TPAEQLLSKCPWKEYKSDSGKPYYYNSQTKE		+				PRPF40A-K228	-0.132345	0.963906	-1.23673	-0.00709231	0.0558101	0.376428	0.432238	0.465959	0.00252371	0.468483	-0.0512347	1.63193e+06	4.0997e+06	1.18734e+07	4.59217e+06	4.5656e+06	6.90413e+06	3.52426e+06	1.60743e+06	2.33873e+06	1.88068e+06	2.71174e+06	1.06564e+07	1.05619e+06	1.65058e+07	1.21821e+07	1.91721e+06	6.0276e+06	7.22925e+06	0.118696	0.539555	0.0634322	0.496927	228	A0A3F2YNY6	Pre-mRNA-processing factor 40 homolog A	PRPF40A	tr|A0A3F2YNY6|A0A3F2YNY6_HUMAN Pre-mRNA-processing factor 40 homolog A OS=Homo sapiens OX=9606 GN=PRPF40A PE=1 SV=1;sp|O75400|PR40A_HUMAN Pre-mRNA-processing factor 40 homolog A OS=Homo sapiens OX=9606 GN=PRPF40A PE=1 SV=2;tr|F5H578|F5H578_HUMAN Pre-mRNA-p	1925	0.0438246	-0.0956567	-0.025916
195	GEETSKQETVADFTPKKEEEESQPAKKTYTW		+	+	+		PRPF40A-K412	-0.295081	-0.60111	-1.00147	0.239045	0.29868	0.184077	0.482757	0.87241	0.0866895	0.959099	-0.0516882	2.9035e+07	3.6691e+07	5.7535e+07	4.32997e+07	2.30709e+07	3.40905e+07	1.84058e+07	2.0348e+07	2.28138e+07	2.90223e+06	1.90659e+07	4.26137e+06	1.24528e+07	1.84082e+06	2.99807e+06	1.50148e+07	1.3254e+07	2.68749e+06	0.640829	0.593164	0.0438816	0.71219	412	A0A3F2YNY6	Pre-mRNA-processing factor 40 homolog A	PRPF40A	tr|A0A3F2YNY6|A0A3F2YNY6_HUMAN Pre-mRNA-processing factor 40 homolog A OS=Homo sapiens OX=9606 GN=PRPF40A PE=1 SV=1;sp|O75400|PR40A_HUMAN Pre-mRNA-processing factor 40 homolog A OS=Homo sapiens OX=9606 GN=PRPF40A PE=1 SV=2;tr|F5H578|F5H578_HUMAN Pre-mRNA-p	1925	0.0438246	-0.0956567	-0.025916
196	VAGSLITKSNLHAMIKAEESSKQEECTTTST		+	+	+		PRPF40A-K278	-1.19843	-0.487954	-0.161189	-0.572276	1.11106	0.497476	1.60854	0.141481	0.913902	1.05538	0.0171286	1.1564e+07	2.22286e+07	2.09059e+07	2.5549e+06	9.50053e+06	1.17794e+07	2.35804e+07	1.09546e+07	1.43812e+07	1.87418e+06	1.8971e+06	1.11684e+06	1.76332e+06	1.05217e+06	669913	1.06905e+06	950459	1.26802e+06	0.811796	0.780712	0.884363	0.231049	278	A0A3F2YNY6	Pre-mRNA-processing factor 40 homolog A	PRPF40A	tr|A0A3F2YNY6|A0A3F2YNY6_HUMAN Pre-mRNA-processing factor 40 homolog A OS=Homo sapiens OX=9606 GN=PRPF40A PE=1 SV=1;sp|O75400|PR40A_HUMAN Pre-mRNA-processing factor 40 homolog A OS=Homo sapiens OX=9606 GN=PRPF40A PE=1 SV=2;tr|F5H578|F5H578_HUMAN Pre-mRNA-p	1925	0.0438246	-0.0956567	-0.025916
197	EEESQPAKKTYTWNTKEEAKQAFKELLKEKR		+				PRPF40A-K430	0.475192	-0.294819	-0.160952	-1.38934	0.346232	0.178468	0.5247	0.0899663	0.893512	0.983478	0.0511827	800036	2.52951e+06	3.12469e+06	2.26553e+06	2.26857e+06	4.43795e+06	2.85153e+06	896240	2.02512e+06	3.79014e+06	1.08378e+06	4.03532e+06	2.58152e+06	3.52149e+06	1.15958e+06	1.396e+06	863794	1.14122e+06	0.962789	0.690318	0.795671	0.0514633	430	A0A3F2YNY6	Pre-mRNA-processing factor 40 homolog A	PRPF40A	tr|A0A3F2YNY6|A0A3F2YNY6_HUMAN Pre-mRNA-processing factor 40 homolog A OS=Homo sapiens OX=9606 GN=PRPF40A PE=1 SV=1;sp|O75400|PR40A_HUMAN Pre-mRNA-processing factor 40 homolog A OS=Homo sapiens OX=9606 GN=PRPF40A PE=1 SV=2;tr|F5H578|F5H578_HUMAN Pre-mRNA-p	1925	0.0438246	-0.0956567	-0.025916
200	DGSNVVFKLLGPVLVKQELGEARATVGKRLD		+	+	+		PFDN6-K66	-0.24592	-0.41159	-1.09124	-0.899141	0.175488	1.56015	1.73564	1.05253	1.89774	2.95027	-0.00800408	2.60064e+07	1.39327e+07	1.898e+07	7.09534e+06	1.59335e+07	2.66563e+07	9.74552e+06	1.42411e+07	3.66756e+06	6.11215e+06	7.34766e+06	6.64194e+06	5.59321e+06	5.08554e+06	4.43362e+06	3.14827e+06	4.83264e+06	2.79776e+06	0.554086	0.935872	0.867365	0.490164	66	A2AB88	Prefoldin subunit 6	PFDN6	tr|A2AB88|A2AB88_HUMAN Prefoldin subunit 6 OS=Homo sapiens OX=9606 GN=PFDN6 PE=1 SV=1;sp|O15212|PFD6_HUMAN Prefoldin subunit 6 OS=Homo sapiens OX=9606 GN=PFDN6 PE=1 SV=1	nd	nd	nd	nd
201	PVARKPLSERLGRDTKKHLVVPGDTITTDTG		+				EXOSC2-K23	0.657819	0.384007	0.211411	0.0536369	0.205851	0.282834	0.488684	0.0815636	0.0344718	0.116035	0.00657394	1.2265e+06	6.76551e+07	2.29406e+07	1.21109e+06	4.95387e+07	9.41177e+07	3.17809e+07	3.37941e+07	4.07386e+07	1.30657e+06	710964	361330	622772	1.25802e+06	1.22353e+06	874293	744046	850629	0.693982	0.716858	0.0377749	0.0412826	23	A3KFL1	Exosome complex component RRP4	EXOSC2	tr|A3KFL1|A3KFL1_HUMAN Exosome complex component RRP4 (Fragment) OS=Homo sapiens OX=9606 GN=EXOSC2 PE=1 SV=1;tr|A3KFL2|A3KFL2_HUMAN Exosome complex component RRP4 OS=Homo sapiens OX=9606 GN=EXOSC2 PE=1 SV=1;sp|Q13868|EXOS2_HUMAN Exosome complex component R	3298	-0.14601	0.491827	0.172908
203	ATLTEVANGIESLGVKPDLPPPPSKAPMKKE		+				HCFC1-K1839	1.32923	-0.86405	0.704843	-2.35701	0.551125	0.74915	1.30028	0.299915	2.40396	2.70387	0.127577	1.55732e+06	1.14144e+06	1.24964e+06	584933	4.79843e+06	4.5377e+06	4.09098e+06	1.68695e+06	657835	5.02148e+06	7.81903e+06	7.29731e+06	1.1412e+06	6.76045e+06	3.16222e+06	812320	1.32593e+06	1.79254e+06	0.0165648	0.42911	0.0295518	0.195971	1839	A6NEM2	Host cell factor 1;HCF N-terminal chain 1;HCF N-terminal chain 2;HCF N-terminal chain 3;HCF N-terminal chain 4;HCF N-terminal chain 5;HCF N-terminal chain 6;HCF C-terminal chain 1;HCF C-terminal chain 2;HCF C-terminal chain 3;HCF C-terminal chain 4;HCF C-terminal chain 5;HCF C-terminal chain 6	HCFC1	tr|A6NEM2|A6NEM2_HUMAN Host cell factor 1 OS=Homo sapiens OX=9606 GN=HCFC1 PE=1 SV=2;sp|P51610|HCFC1_HUMAN Host cell factor 1 OS=Homo sapiens OX=9606 GN=HCFC1 PE=1 SV=2;tr|H7C1C4|H7C1C4_HUMAN Host cell factor 1 (Fragment) OS=Homo sapiens OX=9606 GN=HCFC1 P	562	0.043546	0.162693	0.10312
204	QSGPESLLNSQSPESKPQTPSQTKVENSNTV		+				ZMYM3-K780	-1.20233	-0.662791	-2.23507	0.189633	0.683295	0.141526	0.824822	1.17058	0.0486999	1.21928	-0.101029	6.75226e+06	1.12318e+07	4.10373e+06	2.81704e+06	6.5428e+06	238938	3.60993e+06	933959	147811	3.94571e+06	207803	209121	182479	371748	2.20145e+06	2.2991e+06	2.45282e+06	223540	0.87243	0.421535	0.404789	0.499595	780	A6NHN7	Zinc finger MYM-type protein 3	ZMYM3	tr|A6NHN7|A6NHN7_HUMAN Zinc finger MYM-type protein 3 OS=Homo sapiens OX=9606 GN=ZMYM3 PE=1 SV=1;tr|A6NHB5|A6NHB5_HUMAN Zinc finger MYM-type protein 3 OS=Homo sapiens OX=9606 GN=ZMYM3 PE=1 SV=1;sp|Q14202|ZMYM3_HUMAN Zinc finger MYM-type protein 3 OS=Homo s	569	-0.108169	0.350984	0.121408
205	NSQSPESKPQTPSQTKVENSNTVRTPEENGN		+	+	+		ZMYM3-K788	-0.35904	0.00584057	-2.13445	-2.3219	0.229452	0.001069	0.230521	0.988317	0.368393	1.35671	0.00781036	8.02228e+06	1.76866e+07	5.83976e+06	6.87041e+06	6.43827e+06	1.12893e+07	4.51413e+06	149069	2.52213e+06	295710	4.57287e+06	362908	104857	5.01031e+06	137544	171557	273502	601257	0.306971	0.859408	0.214499	0.016653	788	A6NHN7	Zinc finger MYM-type protein 3	ZMYM3	tr|A6NHN7|A6NHN7_HUMAN Zinc finger MYM-type protein 3 OS=Homo sapiens OX=9606 GN=ZMYM3 PE=1 SV=1;tr|A6NHB5|A6NHB5_HUMAN Zinc finger MYM-type protein 3 OS=Homo sapiens OX=9606 GN=ZMYM3 PE=1 SV=1;sp|Q14202|ZMYM3_HUMAN Zinc finger MYM-type protein 3 OS=Homo s	569	-0.108169	0.350984	0.121408
206	GGKWPYWFKKMENIQKLGNYTLKLQVVLNES		+	+			SMCHD1-K255	-0.116323	1.00806	3.1795	-0.0708941	0.095071	0.746852	0.841923	1.82109	0.214748	2.03583	0.135433	351833	557777	638396	305132	406543	716416	4.09551e+06	5.76827e+06	4.16108e+06	498223	578470	444328	797797	733644	1.52764e+06	473375	521748	452962	0.644693	0.0457716	0.0475049	0.430027	255	J3KTL8	Structural maintenance of chromosomes flexible hinge domain-containing protein 1	SMCHD1	tr|J3KTL8|J3KTL8_HUMAN Structural maintenance of chromosomes flexible hinge domain-containing protein 1 (Fragment) OS=Homo sapiens OX=9606 GN=SMCHD1 PE=1 SV=1;sp|A6NHR9|SMHD1_HUMAN Structural maintenance of chromosomes flexible hinge domain-containing prot	573	0.150794	0.0332631	0.0920283
208	LMILPDPEKPVRLNVKYDKDASFLAGGLFTD		+	+	+		SMCHD1-K845	1.12585	1.30401	3.6267	2.96924	0.699715	0.744003	1.44372	4.45536	1.68347	6.13883	0.0273942	4.99825e+06	3.76642e+06	6.60841e+06	4.35536e+06	1.14721e+07	1.77212e+07	5.77984e+07	6.58814e+07	6.62116e+07	2.09229e+06	3.06422e+06	2.91389e+06	1.04606e+07	5.58554e+06	3.88088e+06	2.38087e+07	2.38391e+07	1.55533e+07	0.0868844	0.0458688	0.164232	0.0237238	845	J3KTL8	Structural maintenance of chromosomes flexible hinge domain-containing protein 1	SMCHD1	tr|J3KTL8|J3KTL8_HUMAN Structural maintenance of chromosomes flexible hinge domain-containing protein 1 (Fragment) OS=Homo sapiens OX=9606 GN=SMCHD1 PE=1 SV=1;sp|A6NHR9|SMHD1_HUMAN Structural maintenance of chromosomes flexible hinge domain-containing prot	573	0.150794	0.0332631	0.0920283
209	IEALLKRKLSEQEELKKKPRRSCTLPNYTKG		+				SMCHD1-K1174	0.223633	-0.0442312	1.83116	-0.515796	0.340421	0.0563722	0.396793	3.97389	1.50454	5.47843	0.0977897	717316	737748	906469	803057	1.21436e+06	740080	2.70204e+06	2.66658e+06	3.03425e+06	929085	822382	684428	643714	666565	1.05207e+06	610551	524649	568481	0.279482	0.444524	0.415223	0.21847	1174	J3KTL8	Structural maintenance of chromosomes flexible hinge domain-containing protein 1	SMCHD1	tr|J3KTL8|J3KTL8_HUMAN Structural maintenance of chromosomes flexible hinge domain-containing protein 1 (Fragment) OS=Homo sapiens OX=9606 GN=SMCHD1 PE=1 SV=1;sp|A6NHR9|SMHD1_HUMAN Structural maintenance of chromosomes flexible hinge domain-containing prot	573	0.150794	0.0332631	0.0920283
211	EINRVYKEMYKTDLEKDIISDTSGDFRKLMV		+				ANXA2-K157	-0.585744	-0.696802	0.260636	1.52556	0.375817	0.375699	0.751516	0.166088	1.84199	2.00807	-0.0527052	9.45293e+06	9.41087e+06	4.39856e+06	878345	8.97867e+06	5.64283e+06	5.94587e+06	1.53866e+07	6.53601e+06	5.52034e+06	2.77156e+06	4.35466e+06	5.83179e+06	1.11249e+06	857867	1.20142e+07	1.52096e+07	9.18551e+06	0.675103	0.390473	0.463856	0.346491	157	P07355	Annexin A2;Putative annexin A2-like protein;Annexin	ANXA2;ANXA2P2	sp|P07355|ANXA2_HUMAN Annexin A2 OS=Homo sapiens OX=9606 GN=ANXA2 PE=1 SV=2;sp|A6NMY6|AXA2L_HUMAN Putative annexin A2-like protein OS=Homo sapiens OX=9606 GN=ANXA2P2 PE=5 SV=2;tr|H0YKS4|H0YKS4_HUMAN Annexin (Fragment) OS=Homo sapiens OX=9606 GN=ANXA2 PE=1	2178	0.073684	0.0741625	0.0739233
212	AQRQDIAFAYQRRTKKELASALKSALSGHLE						ANXA2-K81	0.220608	0.330636	0.680668	1.12088	0.217532	1.67921	1.89674	0.601294	2.62253	3.22382	-0.0183423	969383	2.71055e+06	2.67817e+06	2.4959e+06	2.60835e+06	2.30437e+06	2.25996e+06	4.83396e+06	3.09737e+06	738130	632579	627348	830774	790703	891213	1.5238e+06	1.58698e+06	1.23459e+06	0.0465138	0.791759	0.730604	0.199279	81	P07355	Annexin A2;Putative annexin A2-like protein;Annexin	ANXA2;ANXA2P2	sp|P07355|ANXA2_HUMAN Annexin A2 OS=Homo sapiens OX=9606 GN=ANXA2 PE=1 SV=2;sp|A6NMY6|AXA2L_HUMAN Putative annexin A2-like protein OS=Homo sapiens OX=9606 GN=ANXA2P2 PE=5 SV=2;tr|H0YKS4|H0YKS4_HUMAN Annexin (Fragment) OS=Homo sapiens OX=9606 GN=ANXA2 PE=1	2178	0.073684	0.0741625	0.0739233
214	PLGIEDISPNLSPDDKSFSRVVPRVPDSTRR		+	+	+		TP53BP1-K1389	0.555776	0.0528756	-1.40319	-0.204436	0.176199	0.0318864	0.208086	0.629558	0.149187	0.778745	-0.0499481	8.61239e+06	3.33719e+07	1.68565e+07	6.57545e+07	9.79581e+06	1.09432e+07	5.90973e+06	8.82824e+06	7.50925e+06	7.35806e+06	1.79579e+07	2.39313e+07	1.29969e+07	1.24607e+07	2.56281e+07	9.48866e+06	1.73729e+07	1.5879e+07	0.269015	0.881604	0.0265183	0.398643	1389	A6NNK5	Tumor suppressor p53-binding protein 1	TP53BP1	tr|A6NNK5|A6NNK5_HUMAN TP53-binding protein 1 OS=Homo sapiens OX=9606 GN=TP53BP1 PE=1 SV=2;sp|Q12888|TP53B_HUMAN TP53-binding protein 1 OS=Homo sapiens OX=9606 GN=TP53BP1 PE=1 SV=2	3185	0.252839	-0.00950644	0.121666
215	IPPLTGATPPLIGHLKLEPKRHSTPIGISNY		+	+	+		TP53BP1-K935	3.04828	-0.368976	3.02053	0.265945	0.646583	0.112087	0.758671	0.57989	0.0980354	0.677926	0.114774	7.13979e+06	8.01196e+06	4.06726e+07	1.73222e+08	9.14791e+06	2.79424e+08	2.97429e+07	1.05618e+08	3.17635e+08	7.37979e+06	1.33755e+06	1.30424e+06	1.23921e+06	1.20598e+06	5.31484e+06	6.65469e+06	3.62888e+06	1.76661e+06	0.0386447	0.626555	0.0322859	0.664312	935	A6NNK5	Tumor suppressor p53-binding protein 1	TP53BP1	tr|A6NNK5|A6NNK5_HUMAN TP53-binding protein 1 OS=Homo sapiens OX=9606 GN=TP53BP1 PE=1 SV=2;sp|Q12888|TP53B_HUMAN TP53-binding protein 1 OS=Homo sapiens OX=9606 GN=TP53BP1 PE=1 SV=2;tr|H7C3N7|H7C3N7_HUMAN TP53-binding protein 1 (Fragment) OS=Homo sapiens OX	3185	0.252839	-0.00950644	0.121666
216	SGYTRLSDVDANTAIKHEEQSNEDIPIAEQS		+	+	+		TP53BP1-K222	0.64103	-0.610613	1.29122	-0.0730184	0.246625	0.382437	0.629062	0.565524	0.0590895	0.624614	0.0568432	438519	2.2239e+06	7.71291e+06	1.52059e+06	9.13648e+06	5.52266e+06	3.55724e+06	1.46521e+07	7.18274e+06	2.85822e+06	8.6209e+06	6.32403e+06	4.76885e+06	5.93734e+06	953429	4.89461e+06	6.0737e+06	5.95621e+06	0.995127	0.893337	0.619797	0.0954618	222	A6NNK5	Tumor suppressor p53-binding protein 1	TP53BP1	tr|A6NNK5|A6NNK5_HUMAN TP53-binding protein 1 OS=Homo sapiens OX=9606 GN=TP53BP1 PE=1 SV=2;sp|Q12888|TP53B_HUMAN TP53-binding protein 1 OS=Homo sapiens OX=9606 GN=TP53BP1 PE=1 SV=2;tr|C9JXV0|C9JXV0_HUMAN TP53-binding protein 1 (Fragment) OS=Homo sapiens OX	3185	0.252839	-0.00950644	0.121666
218	SEDEYFSAGVVKGHRKESGELYYSIEKEGQR		+	+	+		TP53BP1-K1518	-0.330737	-0.223025	-0.599216	-0.410828	0.394652	0.062629	0.457281	0.666687	0.106996	0.773683	-0.00784949	1.45244e+06	806650	902416	617744	899327	996741	721604	643265	722084	990028	934024	1.12458e+07	3.09496e+06	3.13805e+06	5.05049e+06	3.4992e+06	2.59156e+06	3.8155e+06	0.483613	0.0683412	0.033328	0.0226406	1518	A6NNK5	Tumor suppressor p53-binding protein 1	TP53BP1	tr|A6NNK5|A6NNK5_HUMAN TP53-binding protein 1 OS=Homo sapiens OX=9606 GN=TP53BP1 PE=1 SV=2;sp|Q12888|TP53B_HUMAN TP53-binding protein 1 OS=Homo sapiens OX=9606 GN=TP53BP1 PE=1 SV=2;tr|H7BZY0|H7BZY0_HUMAN TP53-binding protein 1 (Fragment) OS=Homo sapiens OX	3185	0.252839	-0.00950644	0.121666
219	EERSPAKRGRKSATVKPGAVGAGEFVSPCES		+				TP53BP1-K1645	-0.534186	-0.812954	-0.370464	-0.443651	0.515258	0.477919	0.993177	0.724262	0.291287	1.01555	0.00304946	1.73706e+06	2.67433e+06	1.90817e+06	506698	1.95853e+06	1.89874e+06	1.55912e+06	1.80525e+06	1.52404e+06	1.1699e+06	3.33022e+06	1.46544e+06	1.19248e+06	1.07103e+06	1.13217e+06	1.81215e+06	913228	1.66092e+06	0.539239	0.00536154	0.172272	0.288927	1645	A6NNK5	Tumor suppressor p53-binding protein 1	TP53BP1	tr|A6NNK5|A6NNK5_HUMAN TP53-binding protein 1 OS=Homo sapiens OX=9606 GN=TP53BP1 PE=1 SV=2;sp|Q12888|TP53B_HUMAN TP53-binding protein 1 OS=Homo sapiens OX=9606 GN=TP53BP1 PE=1 SV=2	3185	0.252839	-0.00950644	0.121666
220	PQTQEKTSNSLTEDSKMANAKQLSSDAEAQK		+	+	+		TP53BP1-K873	0.853422	0.691663	0.152778	1.62734	0.270128	0.487378	0.757506	0.148579	1.18302	1.3316	-0.0614402	6.45783e+06	8.33458e+06	6.2698e+06	6.5087e+06	2.79091e+07	3.63706e+06	1.10855e+07	4.67652e+06	7.65297e+06	425417	559022	1.83917e+06	1.36948e+06	1.17607e+06	2.01499e+06	2.45944e+06	4.1675e+06	2.09642e+06	0.0147124	0.481121	0.224938	0.664972	873	A6NNK5	Tumor suppressor p53-binding protein 1	TP53BP1	tr|A6NNK5|A6NNK5_HUMAN TP53-binding protein 1 OS=Homo sapiens OX=9606 GN=TP53BP1 PE=1 SV=2;sp|Q12888|TP53B_HUMAN TP53-binding protein 1 OS=Homo sapiens OX=9606 GN=TP53BP1 PE=1 SV=2;tr|C9JXV0|C9JXV0_HUMAN TP53-binding protein 1 (Fragment) OS=Homo sapiens OX	3185	0.252839	-0.00950644	0.121666
222	AETEEKLFDAPLSISKREQLEQQVPENYFYV		+				WASH6P-K202	-1.56169	-0.247633	1.92897	2.33568	0.680638	0.161205	0.841843	1.95088	2.62297	4.57385	-0.0169463	539530	1.73599e+06	532702	110763	447220	393313	3.38692e+06	4.38823e+06	2.91807e+06	897259	450464	410583	436982	269464	774535	3.09457e+06	3.41345e+06	2.36769e+06	0.127425	0.950944	0.919479	0.405293	202	Q9NQA3	WAS protein family homolog 6;Putative WAS protein family homolog 3;WAS protein family homolog 2;WAS protein family homolog 1;Putative WAS protein family homolog 4	WASH6P;WASH3P;WASH2P;WASH1;WASH4P	sp|Q9NQA3|WASH6_HUMAN WAS protein family homolog 6 OS=Homo sapiens OX=9606 GN=WASH6P PE=1 SV=3;sp|C4AMC7|WASH3_HUMAN Putative WAS protein family homolog 3 OS=Homo sapiens OX=9606 GN=WASH3P PE=1 SV=2;sp|Q6VEQ5|WASH2_HUMAN WAS protein family homolog 2 OS=Hom	nd	nd	nd	nd
224	SVQEATSTSDILKVPKPEPIPEPKEPSPEKN		+	+	+	+	SRRM1-K249	-0.317223	-1.47861	-1.01149	-1.78175	0.573316	2.68853	3.26185	2.44716	3.72894	6.1761	0.0320939	2.57157e+07	2.1988e+07	2.86639e+07	1.68334e+07	1.72569e+07	2.72033e+07	1.18636e+07	1.42233e+07	1.17939e+07	3.19472e+07	3.24868e+07	3.64009e+07	1.32744e+07	1.59725e+07	6.93604e+06	9.23368e+06	8.15948e+06	1.19327e+07	0.490539	0.430804	0.29187	0.780291	249	A9Z1X7	Serine/arginine repetitive matrix protein 1	SRRM1	tr|A9Z1X7|A9Z1X7_HUMAN Serine/arginine repetitive matrix protein 1 OS=Homo sapiens OX=9606 GN=SRRM1 PE=1 SV=1;sp|Q8IYB3|SRRM1_HUMAN Serine/arginine repetitive matrix protein 1 OS=Homo sapiens OX=9606 GN=SRRM1 PE=1 SV=2;tr|M0R088|M0R088_HUMAN Serine/arginin	612	-0.0988797	0.219408	0.0602642
225	EEENDEPPKVVVTEVKEEDAFYSKKCKLFYK		+		+		NUP50-K132	1.07091	0.454671	2.78565	1.90953	1.18378	1.47807	2.66186	1.79073	3.07324	4.86396	0.0365047	2.3529e+06	4.0438e+06	8.40975e+06	8.14861e+06	1.2187e+07	1.07691e+07	2.53429e+07	4.80055e+07	2.87488e+07	9.49375e+06	7.66871e+06	8.50112e+06	1.32649e+07	1.15426e+07	1.03637e+07	3.69742e+07	3.12165e+07	2.82243e+07	0.601152	0.563397	0.122784	0.0810034	132	B0QY21	Nuclear pore complex protein Nup50	NUP50	tr|B0QY21|B0QY21_HUMAN Nuclear pore complex protein Nup50 (Fragment) OS=Homo sapiens OX=9606 GN=NUP50 PE=1 SV=1;sp|Q9UKX7|NUP50_HUMAN Nuclear pore complex protein Nup50 OS=Homo sapiens OX=9606 GN=NUP50 PE=1 SV=2	5389	-0.431175	0.231918	-0.0996283
226	SPSGMNMAELAQQVVKQELPSEEGPGEALML		+				TFEB-K205	-1.22161	0.0337491	0.310953	0.571175	0.412587	0.0313214	0.443908	0.119604	0.6178	0.737404	-0.0108426	1.14368e+06	7.58856e+07	4.82426e+07	6.09541e+06	7.10412e+06	4.05177e+07	8.87855e+07	1.44226e+07	5.2195e+07	5.77381e+07	6.13142e+07	5.02057e+07	8.55039e+07	4.69866e+07	4.07736e+07	7.46449e+07	1.21523e+08	5.53042e+07	0.423575	0.103837	0.983792	0.0539692	205	B1AKB5	Transcription factor EB	TFEB	tr|B1AKB5|B1AKB5_HUMAN Transcription factor EB (Fragment) OS=Homo sapiens OX=9606 GN=TFEB PE=1 SV=1;tr|B0QYS6|B0QYS6_HUMAN Transcription factor EB OS=Homo sapiens OX=9606 GN=TFEB PE=1 SV=1;tr|B0QYS7|B0QYS7_HUMAN Transcription factor EB OS=Homo sapiens OX=9	nd	nd	nd	nd
227	EPRAKKGRRNQSVEPKKEEPEPETEAVSSSQ		+		+		ZMYND11-K327	-1.31941	0.0548414	-0.99811	-1.01181	0.649811	0.0671414	0.716952	0.558637	1.50909	2.06773	0.000570914	2.91334e+06	515077	3.04747e+06	277035	784351	1.53348e+06	1.06155e+06	1.49785e+06	682793	7.73277e+06	1.14461e+07	9.02672e+06	6.93345e+06	1.22671e+07	1.00978e+07	3.89637e+06	6.57285e+06	3.51858e+06	0.328841	0.661142	0.151451	0.876637	327	B0QZE2	Zinc finger MYND domain-containing protein 11	ZMYND11	tr|B0QZE2|B0QZE2_HUMAN Zinc finger MYND domain-containing protein 11 OS=Homo sapiens OX=9606 GN=ZMYND11 PE=1 SV=1;tr|B7Z2J6|B7Z2J6_HUMAN Zinc finger MYND domain-containing protein 11 OS=Homo sapiens OX=9606 GN=ZMYND11 PE=1 SV=1;tr|E7ENI9|E7ENI9_HUMAN Zinc	nd	nd	nd	nd
228	PRAKKGRRNQSVEPKKEEPEPETEAVSSSQE		+				ZMYND11-K328	-1.76319	0.0548414	-1.91813	-1.01181	1.63313	0.0671414	1.70027	2.09986	1.50909	3.60895	-0.0377631	2.91334e+06	2.00351e+06	3.04747e+06	128543	684236	1.53348e+06	270112	1.01937e+06	817858	7.73277e+06	1.14461e+07	9.02672e+06	6.93345e+06	1.22671e+07	1.00978e+07	3.89637e+06	6.57285e+06	3.51858e+06	0.783732	0.661142	0.635757	0.876637	328	B0QZE2	Zinc finger MYND domain-containing protein 11	ZMYND11	tr|B0QZE2|B0QZE2_HUMAN Zinc finger MYND domain-containing protein 11 OS=Homo sapiens OX=9606 GN=ZMYND11 PE=1 SV=1;tr|B7Z2J6|B7Z2J6_HUMAN Zinc finger MYND domain-containing protein 11 OS=Homo sapiens OX=9606 GN=ZMYND11 PE=1 SV=1;tr|E7ENI9|E7ENI9_HUMAN Zinc	nd	nd	nd	nd
230	LGAKGKEVDNFVDKLKSEGETIMSSSMGKRT		+				ARCN1-K284	-0.559373	0.586714	0.338829	3.17526	0.806818	0.483363	1.29018	0.580801	1.16936	1.75016	-0.118185	5.6327e+06	4.50414e+06	5.53453e+06	4.35675e+06	4.51498e+06	1.7628e+06	7.73772e+06	7.46567e+06	4.61664e+06	644192	628633	448667	783541	1.3309e+06	470939	5.68708e+06	7.08486e+06	2.77893e+06	0.281289	0.117346	0.231294	0.004883	284	B0YIW6	Coatomer subunit delta	ARCN1	tr|B0YIW6|B0YIW6_HUMAN Archain 1, isoform CRA_a OS=Homo sapiens OX=9606 GN=ARCN1 PE=1 SV=1;sp|P48444|COPD_HUMAN Coatomer subunit delta OS=Homo sapiens OX=9606 GN=ARCN1 PE=1 SV=1	620	-0.705223	-0.0675889	-0.386406
231	TKRKHDNEGSGSKRPKVEYSEEELKTHISKG		+		+		XRCC6-K506	0.920903	0.354272	2.63752	1.37559	0.397944	0.177747	0.575691	1.86768	0.763093	2.63077	0.0525805	758034	4.8303e+06	2.8826e+06	1.32032e+06	5.06677e+06	9.65093e+06	1.84206e+07	1.14814e+07	2.28092e+07	8.76338e+06	1.02373e+06	1.88679e+07	1.62127e+07	8.03665e+06	1.23815e+07	1.93028e+07	3.97903e+07	1.52591e+07	0.384886	0.345732	0.225643	0.632843	506	B1AHC9	X-ray repair cross-complementing protein 6	XRCC6	tr|B1AHC9|B1AHC9_HUMAN X-ray repair cross-complementing protein 6 OS=Homo sapiens OX=9606 GN=XRCC6 PE=1 SV=1;sp|P12956|XRCC6_HUMAN X-ray repair cross-complementing protein 6 OS=Homo sapiens OX=9606 GN=XRCC6 PE=1 SV=2	2287	-0.0296327	-0.0331184	-0.0313756
232	VDDPFDQGVVATDEVKEEPPEPFQKIGPMNN		+				ZNF618-K195	-0.178555	-0.445449	0.176863	-0.515309	0.110853	1.30182	1.41267	0.200387	1.07424	1.27463	0.0288405	1.0404e+07	9.43238e+06	8.66852e+06	1.74746e+06	1.26151e+07	1.0824e+07	1.10224e+07	1.46262e+07	6.57396e+06	2.4421e+07	2.59563e+07	2.03643e+07	1.69343e+07	2.01141e+07	1.49011e+07	2.05932e+07	1.72588e+07	1.16418e+07	0.0435977	0.905333	0.0888722	0.579406	195	B1ALC2	Zinc finger protein 618	ZNF618	tr|B1ALC2|B1ALC2_HUMAN Zinc finger protein 618 (Fragment) OS=Homo sapiens OX=9606 GN=ZNF618 PE=1 SV=8;tr|B5MDS3|B5MDS3_HUMAN Zinc finger protein 618 (Fragment) OS=Homo sapiens OX=9606 GN=ZNF618 PE=1 SV=2;sp|Q5T7W0|ZN618_HUMAN Zinc finger protein 618 OS=Hom	nd	nd	nd	nd
234	LLRAQLRHHGLEVVIKNDSN___________		+		+		USF1-K278	-0.0825582	0.0899176	-1.29619	-1.1633	0.132455	0.337075	0.46953	1.53216	2.80698	4.33914	-0.00553728	2.5229e+06	3.19049e+06	1.96206e+06	2.20763e+06	2.76171e+06	2.27921e+06	1.21941e+06	1.42634e+06	479691	3.99793e+06	3.98548e+06	4.29525e+06	3.90146e+06	4.93863e+06	4.22821e+06	1.65394e+06	1.45708e+06	2.37129e+06	0.387271	0.197159	0.791469	0.234504	278	B1AQP1	Upstream stimulatory factor 1	USF1	tr|B1AQP1|B1AQP1_HUMAN Upstream stimulatory factor 1 OS=Homo sapiens OX=9606 GN=USF1 PE=1 SV=1;sp|P22415|USF1_HUMAN Upstream stimulatory factor 1 OS=Homo sapiens OX=9606 GN=USF1 PE=1 SV=1	nd	nd	nd	nd
236	EEQSSSSVKKDETNVKMESEGGADDSAEEGD		+	+	+	+	HNRNPC-K250	0.265208	-0.336183	0.0911948	-1.27716	0.149956	0.243493	0.393449	0.0466836	0.830752	0.877436	0.0570149	1.00417e+07	3.04072e+06	1.45902e+07	7.47484e+06	8.35267e+06	1.74297e+07	1.55236e+07	6.52066e+06	7.43406e+06	3.78662e+07	1.25816e+08	7.67623e+07	5.40379e+07	8.1643e+07	5.47837e+07	2.16198e+07	4.4317e+07	3.32723e+07	0.945947	0.225904	0.840862	0.124391	250	P07910	Heterogeneous nuclear ribonucleoproteins C1/C2	HNRNPC	tr|G3V4W0|G3V4W0_HUMAN Heterogeneous nuclear ribonucleoproteins C1/C2 (Fragment) OS=Homo sapiens OX=9606 GN=HNRNPC PE=1 SV=1;tr|B4DY08|B4DY08_HUMAN Heterogeneous nuclear ribonucleoproteins C1/C2 OS=Homo sapiens OX=9606 GN=HNRNPC PE=1 SV=1;tr|B2R5W2|B2R5W2_	645	0.0742329	-0.192687	-0.0592271
237	LEKIEKEQSKQAVEMKNDKSEEEQSSSSVKK		+		+		HNRNPC-K229	-0.297727	-0.911356	-0.522244	-0.919044	0.210894	0.317806	0.5287	0.395889	0.513601	0.90949	0.0165333	1.01257e+07	2.25735e+07	2.78719e+07	7.44131e+06	2.05388e+07	2.12965e+07	7.92036e+06	1.29691e+07	2.12855e+07	3.54186e+07	4.51685e+07	9.02511e+07	478600	218839	9.01347e+07	3.76326e+07	360544	5.23563e+07	0.844713	0.483045	0.708687	0.912687	229	P07910	Heterogeneous nuclear ribonucleoproteins C1/C2	HNRNPC	tr|G3V4W0|G3V4W0_HUMAN Heterogeneous nuclear ribonucleoproteins C1/C2 (Fragment) OS=Homo sapiens OX=9606 GN=HNRNPC PE=1 SV=1;tr|B4DY08|B4DY08_HUMAN Heterogeneous nuclear ribonucleoproteins C1/C2 OS=Homo sapiens OX=9606 GN=HNRNPC PE=1 SV=1;tr|B2R5W2|B2R5W2_	645	0.0742329	-0.192687	-0.0592271
238	MIAGQVLDINLAAEPKVNRGKAGVKRSAAEM		+		+		HNRNPC-K89	-0.886534	-0.0677731	0.281479	-0.11173	0.673118	0.514659	1.18778	0.307172	0.263494	0.570666	0.0163837	2.54658e+07	4.16135e+07	2.05638e+07	3.03065e+06	2.35231e+07	2.08535e+07	3.02502e+07	2.99416e+07	4.63331e+07	3.2146e+07	3.39729e+07	3.62393e+07	3.17101e+07	3.37519e+07	3.21989e+07	3.80386e+07	3.13392e+07	2.53524e+07	0.988559	0.425601	0.840331	0.189057	89	P07910	Heterogeneous nuclear ribonucleoproteins C1/C2	HNRNPC	tr|G3V4W0|G3V4W0_HUMAN Heterogeneous nuclear ribonucleoproteins C1/C2 (Fragment) OS=Homo sapiens OX=9606 GN=HNRNPC PE=1 SV=1;tr|B4DY08|B4DY08_HUMAN Heterogeneous nuclear ribonucleoproteins C1/C2 OS=Homo sapiens OX=9606 GN=HNRNPC PE=1 SV=1;tr|B2R5W2|B2R5W2_	645	0.0742329	-0.192687	-0.0592271
239	AIFSKYGKIVGCSVHKGFAFVQYVNERNARA		+		+		HNRNPC-K50	2.00876	0.471483	1.252	0.348293	0.466139	0.217924	0.684063	0.545899	0.158573	0.704472	0.0376543	304823	2.729e+06	504775	1.11156e+07	2.36715e+06	757901	3.80859e+06	676458	3.94285e+06	2.64671e+06	5.40225e+06	333400	6.04739e+06	3.87497e+06	1.70006e+06	5.48256e+06	3.33153e+06	1.8571e+06	0.110141	0.846406	0.692812	0.680916	50	P07910	RNA-binding Raly-like protein;Heterogeneous nuclear ribonucleoproteins C1/C2	HNRNPC;RALYL	tr|G3V4W0|G3V4W0_HUMAN Heterogeneous nuclear ribonucleoproteins C1/C2 (Fragment) OS=Homo sapiens OX=9606 GN=HNRNPC PE=1 SV=1;tr|B4DY08|B4DY08_HUMAN Heterogeneous nuclear ribonucleoproteins C1/C2 OS=Homo sapiens OX=9606 GN=HNRNPC PE=1 SV=1;tr|B2R5W2|B2R5W2_	645	0.0742329	-0.192687	-0.0592271
240	IEKEQSKQAVEMKNDKSEEEQSSSSVKKDET		+	+	+		HNRNPC-K232	-0.516391	-0.68591	-1.1403	-0.628149	0.351266	1.04374	1.395	1.0899	0.95531	2.04521	-0.0213398	4.39253e+06	4.884e+06	6.41898e+06	4.99539e+06	171608	5.80602e+06	4.11755e+06	2.57961e+06	423327	1.37024e+07	2.42833e+07	1.82187e+07	1.1449e+07	1.32674e+07	1.0221e+07	1.4116e+07	1.05498e+07	1.16988e+07	0.214958	0.153856	0.489959	0.210362	232	P07910	Heterogeneous nuclear ribonucleoproteins C1/C2	HNRNPC	tr|G3V4W0|G3V4W0_HUMAN Heterogeneous nuclear ribonucleoproteins C1/C2 (Fragment) OS=Homo sapiens OX=9606 GN=HNRNPC PE=1 SV=1;tr|B4DY08|B4DY08_HUMAN Heterogeneous nuclear ribonucleoproteins C1/C2 OS=Homo sapiens OX=9606 GN=HNRNPC PE=1 SV=1;tr|B2R5W2|B2R5W2_	645	0.0742329	-0.192687	-0.0592271
241	MKNDKSEEEQSSSSVKKDETNVKMESEGGAD		+		+		HNRNPC-K243	-0.688462	0.516972	-1.2261	0.0585619	0.600151	0.547295	1.14745	0.918777	0.0384417	0.957218	-0.0535277	5.3666e+07	7.14777e+07	1.143e+08	7.56494e+07	4.34013e+07	2.95276e+07	6.13837e+07	1.09939e+07	2.99775e+07	4.6686e+07	3.53802e+07	7.59643e+07	4.82664e+07	9.33689e+07	8.44983e+07	3.15019e+07	8.28496e+07	5.02258e+07	0.731383	0.869001	0.80011	0.787632	243	P07910	Heterogeneous nuclear ribonucleoproteins C1/C2	HNRNPC	tr|G3V4W0|G3V4W0_HUMAN Heterogeneous nuclear ribonucleoproteins C1/C2 (Fragment) OS=Homo sapiens OX=9606 GN=HNRNPC PE=1 SV=1;tr|B4DY08|B4DY08_HUMAN Heterogeneous nuclear ribonucleoproteins C1/C2 OS=Homo sapiens OX=9606 GN=HNRNPC PE=1 SV=1;tr|B2R5W2|B2R5W2_	645	0.0742329	-0.192687	-0.0592271
243	KVAKVSQGVEDGPDTKRAKLDSSETTMVKKK		+		+		SAE1-K131	0.713152	0.244785	3.55291	2.90678	0.261024	0.44529	0.706314	2.69843	0.769248	3.46768	0.0269221	1.48217e+06	749751	6.93231e+06	4.7157e+06	1.25478e+06	9.05318e+06	3.40817e+07	4.37359e+07	2.97366e+07	919815	495381	702735	874890	855793	778887	8.86361e+06	5.69233e+06	1.32729e+06	0.855425	0.108453	0.363663	0.00627232	131	M0R054	SUMO-activating enzyme subunit 1;SUMO-activating enzyme subunit 1, N-terminally processed	SAE1	tr|M0R054|M0R054_HUMAN SUMO-activating enzyme subunit 1 (Fragment) OS=Homo sapiens OX=9606 GN=SAE1 PE=1 SV=1;tr|M0QX65|M0QX65_HUMAN SUMO-activating enzyme subunit 1 (Fragment) OS=Homo sapiens OX=9606 GN=SAE1 PE=1 SV=1;tr|B3KNJ4|B3KNJ4_HUMAN SUMO-1 activati	5275	-0.984351	-0.284907	-0.634629
244	GGLQSQSGTVVTTEIKTENKEKDENLHEPPS		+		+		TCF12-K153	3.91571	3.30752	3.49478	3.2905	0.693335	1.67607	2.36941	0.947739	2.11967	3.06741	0.00851148	1.56309e+06	793937	2.42749e+06	3.20696e+06	2.41075e+07	4.48934e+07	1.22841e+07	3.00756e+07	1.15753e+07	1.45312e+06	3.12573e+06	7.86543e+06	4.42063e+07	5.63066e+07	2.26936e+07	2.92606e+07	5.35489e+07	3.89517e+07	0.00306993	0.0735343	0.0120826	0.137819	153	B4DZP2	Transcription factor 12	TCF12	tr|B4DZP2|B4DZP2_HUMAN cDNA FLJ51686, highly similar to Transcription factor 12 OS=Homo sapiens OX=9606 GN=TCF12 PE=1 SV=1;tr|H0YNP8|H0YNP8_HUMAN Transcription factor 12 OS=Homo sapiens OX=9606 GN=TCF12 PE=1 SV=1;tr|F5GY10|F5GY10_HUMAN Transcription factor	nd	nd	nd	nd
245	GISNEKPEVKIGVSVKQQFTEEEIYKDRDSQ		+				PAF1-K107	-0.116222	-0.282182	-0.313829	-1.16374	0.0345066	0.163553	0.19806	0.152223	0.58079	0.733013	0.0354131	363546	433167	1.4439e+06	79642.6	429600	1.55795e+06	555996	755786	490799	1.93801e+06	2.54682e+06	6.20426e+06	4.09491e+06	2.48258e+06	2.21265e+06	264701	1.76925e+06	2.73715e+06	0.759736	0.32572	0.0991216	0.451435	107	B4DGJ5	RNA polymerase II-associated factor 1 homolog	PAF1	tr|B4DGJ5|B4DGJ5_HUMAN RNA polymerase II-associated factor 1 homolog OS=Homo sapiens OX=9606 GN=PAF1 PE=1 SV=1;sp|Q8N7H5|PAF1_HUMAN RNA polymerase II-associated factor 1 homolog OS=Homo sapiens OX=9606 GN=PAF1 PE=1 SV=2	4129	0.01113	-0.188721	-0.0887957
246	DLPGEQRRNDINNELKLGTSSDTVQQ_____		+	+			PIAS2-K272	0.0704569	0.20268	1.82952	2.17515	0.0299967	0.248707	0.278704	1.23368	3.14886	4.38255	-0.0144013	1.84768e+06	991476	3.24326e+06	601398	1.97275e+06	3.8127e+06	1.07957e+07	6.25042e+06	4.57198e+06	1.27295e+06	737907	1.06224e+06	1.5535e+06	1.05189e+06	931237	4.37463e+06	5.31711e+06	4.1874e+06	0.664498	0.800298	0.221583	0.330776	272	B4DGW0		PIAS2	tr|B4DGW0|B4DGW0_HUMAN E3 SUMO-protein ligase PIAS2 OS=Homo sapiens OX=9606 GN=PIAS2 PE=1 SV=1	nd	nd	nd	nd
248	KQLEDGRTLSDYNIQKESTLHLVLRLRGGMQ		+	+	+		UBB-K63	0.181275	-0.321196	0.951101	0.0457029	0.104334	0.866109	0.970442	0.903607	0.0919946	0.995601	0.0377249	3.85532e+07	1.63185e+07	6.65163e+07	2.37761e+07	4.98661e+07	6.39979e+07	5.99544e+07	7.13146e+07	1.03416e+08	3.2471e+08	2.85098e+08	2.51128e+08	2.67071e+08	1.90139e+08	2.31888e+08	2.55775e+08	2.80925e+08	3.51947e+08	0.793791	0.955269	0.890768	0.70565	63	J3QS39	Ubiquitin-60S ribosomal protein L40;Ubiquitin;60S ribosomal protein L40;Ubiquitin-40S ribosomal protein S27a;Ubiquitin;40S ribosomal protein S27a;Polyubiquitin-B;Ubiquitin;Polyubiquitin-C;Ubiquitin	UBB;RPS27A;UBC;UBA52	tr|J3QS39|J3QS39_HUMAN Polyubiquitin-B (Fragment) OS=Homo sapiens OX=9606 GN=UBB PE=1 SV=1;tr|J3QTR3|J3QTR3_HUMAN Ubiquitin-40S ribosomal protein S27a (Fragment) OS=Homo sapiens OX=9606 GN=RPS27A PE=1 SV=1;tr|F5H6Q2|F5H6Q2_HUMAN Polyubiquitin-C (Fragment)	675	-0.0947121	-0.0344515	-0.0645818
249	_____MQIFVKTLTGKTITLEVEPSDTIENV		+	+	+		UBB-K11	0.762342	-0.108572	1.05272	0.285011	0.609292	0.431288	1.04058	1.13074	0.577633	1.70837	0.031988	1.49415e+07	7.41479e+06	3.42277e+07	4.00028e+07	2.15886e+07	3.43889e+07	3.47706e+07	3.85418e+07	4.4068e+07	6.6596e+07	6.56057e+07	5.44528e+07	5.96268e+07	5.33098e+07	6.01865e+07	5.64858e+07	8.74696e+07	8.34681e+07	0.635494	0.485697	0.205203	0.276018	11	J3QS39	Ubiquitin-60S ribosomal protein L40;Ubiquitin;60S ribosomal protein L40;Ubiquitin-40S ribosomal protein S27a;Ubiquitin;40S ribosomal protein S27a;Polyubiquitin-B;Ubiquitin;Polyubiquitin-C;Ubiquitin	UBB;RPS27A;UBC;UBA52	tr|J3QS39|J3QS39_HUMAN Polyubiquitin-B (Fragment) OS=Homo sapiens OX=9606 GN=UBB PE=1 SV=1;tr|J3QTR3|J3QTR3_HUMAN Ubiquitin-40S ribosomal protein S27a (Fragment) OS=Homo sapiens OX=9606 GN=RPS27A PE=1 SV=1;tr|F5H6Q2|F5H6Q2_HUMAN Polyubiquitin-C (Fragment)	675	-0.0947121	-0.0344515	-0.0645818
250	QVPFNEVRLPPPPDIKKEISEGDEVEVYSRA		+				FXR1-K43	-1.62758	-0.745345	0.700179	1.54645	2.11846	0.508124	2.62658	0.448098	1.67547	2.12357	-0.0352613	1.75388e+06	2.35436e+06	2.10544e+06	638668	304155	1.06811e+06	1.19046e+06	4.54706e+06	4.35788e+06	2.59464e+06	2.0536e+06	654690	964433	1.45257e+06	746326	5.80618e+06	3.7304e+06	5.95313e+06	0.765916	0.23085	0.0499169	0.786842	43	B4DXZ6	Fragile X mental retardation syndrome-related protein 1	FXR1	tr|B4DXZ6|B4DXZ6_HUMAN cDNA FLJ58644, highly similar to Fragile X mental retardation syndrome-related protein 1 OS=Homo sapiens OX=9606 GN=FXR1 PE=1 SV=1;sp|P51114|FXR1_HUMAN Fragile X mental retardation syndrome-related protein 1 OS=Homo sapiens OX=9606 G	2792	0.00888558	-0.409062	-0.200088
251	VIVTPSEKAYEKPPEKKEGEEEEENTEEPPQ		+				ILF2-K326	0.750635	-0.827951	-0.995491	-1.2571	2.11427	0.889348	3.00362	1.09037	2.69957	3.78994	0.0109005	1.42773e+07	1.48597e+07	1.07694e+07	2.36588e+07	1.97632e+07	2.37219e+07	1.08097e+07	1.99849e+06	7.20748e+06	3.34462e+07	3.86657e+07	3.66212e+07	3.5673e+07	1.77817e+07	7.79773e+06	1.09198e+07	1.96235e+07	1.49488e+07	0.975504	0.0670314	0.399326	0.534346	326	B4DY09	Interleukin enhancer-binding factor 2	ILF2	tr|B4DY09|B4DY09_HUMAN cDNA FLJ51660, highly similar to Interleukin enhancer-binding factor 2 OS=Homo sapiens OX=9606 GN=ILF2 PE=1 SV=1;sp|Q12905|ILF2_HUMAN Interleukin enhancer-binding factor 2 OS=Homo sapiens OX=9606 GN=ILF2 PE=1 SV=2	678	0.304446	0.100027	0.202236
252	KNRDLKVVKKNILDSKPTANKKCDLISIPKK						CORO1C-K104	-0.197735	-0.0948584	0.282312	0.584055	0.752943	0.0573667	0.810309	0.120782	0.306583	0.427365	-0.0125726	1.64625e+06	1.72049e+06	1.66695e+06	1.71927e+06	1.36434e+06	1.30535e+06	366575	3.90094e+06	1.85416e+06	562595	900794	1.9248e+06	1.33404e+06	870581	967958	2.94357e+06	981815	1.15371e+06	0.0568832	0.212206	0.000931659	0.597729	104	H0YHL7	Coronin;Coronin-1C	CORO1C	tr|H0YHL7|H0YHL7_HUMAN Coronin-1C (Fragment) OS=Homo sapiens OX=9606 GN=CORO1C PE=1 SV=1;tr|B4E3S0|B4E3S0_HUMAN Coronin OS=Homo sapiens OX=9606 GN=CORO1C PE=1 SV=1;sp|Q9ULV4|COR1C_HUMAN Coronin-1C OS=Homo sapiens OX=9606 GN=CORO1C PE=1 SV=1	5411	-0.161345	0.510576	0.174616
253	QRMEGKKPRVMAGTLKLEDKQRLAQEEESEA		+	+	+		PES1-K500	-0.205963	-0.636139	0.0149304	-1.25666	0.0663446	0.699753	0.766097	0.0057361	1.17643	1.18217	0.0529829	1.1568e+06	1.17464e+07	3.94993e+06	680908	8.69202e+06	5.23803e+06	7.07672e+06	3.6053e+06	6.34639e+06	2.18639e+06	2.72783e+06	4.25643e+06	2.25925e+06	2.36535e+06	1.27609e+06	1.32424e+06	1.85694e+06	656842	0.697948	0.47677	0.200154	0.477624	500	B5MCF9	Pescadillo homolog	PES1	tr|B5MCF9|B5MCF9_HUMAN Pescadillo homolog OS=Homo sapiens OX=9606 GN=PES1 PE=1 SV=1;sp|O00541|PESC_HUMAN Pescadillo homolog OS=Homo sapiens OX=9606 GN=PES1 PE=1 SV=1;tr|B3KXD6|B3KXD6_HUMAN Pescadillo homolog 1, containing BRCT domain (Zebrafish), isoform C	1659	-0.127376	0.0328544	-0.0472608
254	DVAIGKGDETPLTNVKTEASPESMLSPSHGS		+	+	+		BRD8-K569	-0.131849	-0.406423	-1.08246	-1.16071	0.0924098	0.857163	0.949573	1.18539	1.53911	2.7245	0.00326017	2.69434e+08	1.63757e+08	3.27278e+08	8.98963e+07	2.97782e+08	3.06372e+08	1.65314e+08	1.00059e+08	9.37366e+07	9.01682e+07	1.14176e+08	1.27654e+08	7.09449e+07	7.66379e+07	1.02908e+08	4.88324e+07	5.22493e+07	4.74191e+07	0.627874	0.89273	0.371848	0.0336351	569	H7C128	Bromodomain-containing protein 8	BRD8	tr|H7C128|H7C128_HUMAN Bromodomain-containing protein 8 (Fragment) OS=Homo sapiens OX=9606 GN=BRD8 PE=1 SV=1;tr|H7C179|H7C179_HUMAN Bromodomain-containing protein 8 (Fragment) OS=Homo sapiens OX=9606 GN=BRD8 PE=1 SV=1;tr|B5MCW3|B5MCW3_HUMAN Bromodomain-con	692	-0.419354	1.02113	0.300887
255	LEAETQHKFEMSDSLKEESGTIFGSQIKDAP		+	+	+		BRD8-K606	0.0400784	-0.29401	-0.844423	-1.06572	0.0141994	0.652536	0.666735	0.272319	1.78449	2.05681	0.00922066	680810	2.26137e+06	149346	1.04682e+06	1.22169e+06	910110	974450	207064	540263	465580	682838	509502	497998	417506	436749	308098	208247	275701	0.0396212	0.236158	0.218561	0.328669	606	H7C128	Bromodomain-containing protein 8	BRD8	tr|H7C128|H7C128_HUMAN Bromodomain-containing protein 8 (Fragment) OS=Homo sapiens OX=9606 GN=BRD8 PE=1 SV=1;tr|H7C179|H7C179_HUMAN Bromodomain-containing protein 8 (Fragment) OS=Homo sapiens OX=9606 GN=BRD8 PE=1 SV=1;tr|B5MCW3|B5MCW3_HUMAN Bromodomain-con	692	-0.419354	1.02113	0.300887
256	DSLKEESGTIFGSQIKDAPGEDEEEDGVSEA		+	+			BRD8-K618	-0.977923	-0.921657	-1.8365	-2.17728	0.569361	0.554932	1.12429	1.03674	1.07638	2.11312	0.0141994	2.74661e+06	6.62574e+06	2.7897e+06	314508	3.14245e+06	2.71784e+06	1.42204e+06	1.46376e+06	519585	1.61151e+06	3.45338e+06	5.80146e+06	1.984e+06	2.96186e+06	790520	576338	1.23881e+06	587309	0.638339	0.42288	0.108516	0.0631981	618	H7C128	Bromodomain-containing protein 8	BRD8	tr|H7C128|H7C128_HUMAN Bromodomain-containing protein 8 (Fragment) OS=Homo sapiens OX=9606 GN=BRD8 PE=1 SV=1;tr|H7C179|H7C179_HUMAN Bromodomain-containing protein 8 (Fragment) OS=Homo sapiens OX=9606 GN=BRD8 PE=1 SV=1;tr|B5MCW3|B5MCW3_HUMAN Bromodomain-con	692	-0.419354	1.02113	0.300887
257	GIHELVDIREPSAEIKVEPAEPEPVISGAEI		+	+	+		BRD8-K503	-0.106521	-0.51947	-1.01626	-0.916859	0.071302	0.844579	0.915881	2.46935	1.32315	3.7925	-0.00414177	3.9631e+08	3.29623e+08	4.32342e+08	1.01193e+08	4.40138e+08	5.34504e+08	2.04569e+08	1.9377e+08	1.74307e+08	1.6203e+08	1.8935e+08	2.75647e+08	1.43887e+08	1.36717e+08	1.56828e+08	9.86276e+07	1.15118e+08	1.18366e+08	0.0994171	0.0573839	0.159395	0.0617324	503	H7C128	Bromodomain-containing protein 8	BRD8	tr|H7C128|H7C128_HUMAN Bromodomain-containing protein 8 (Fragment) OS=Homo sapiens OX=9606 GN=BRD8 PE=1 SV=1;tr|H7C179|H7C179_HUMAN Bromodomain-containing protein 8 (Fragment) OS=Homo sapiens OX=9606 GN=BRD8 PE=1 SV=1;tr|B5MCW3|B5MCW3_HUMAN Bromodomain-con	692	-0.419354	1.02113	0.300887
258	VSMDSSEISMIINSIKEECFRSGVAEAPVGS		+	+			BRD8-K362	-0.595111	-0.785913	-0.296368	-1.18853	0.551955	0.763253	1.31521	0.208686	1.36449	1.57318	0.0371733	1.12913e+07	2.63677e+07	2.51138e+07	1.70001e+07	7.90174e+06	1.66534e+07	2.52299e+07	6.97845e+06	1.89076e+07	3.69864e+06	2.4128e+06	3.96176e+06	751792	1.90559e+06	3.18492e+06	911745	2.32433e+06	1.18355e+06	0.550518	0.633654	0.897941	0.89973	362	H7C128	Bromodomain-containing protein 8	BRD8	tr|H7C128|H7C128_HUMAN Bromodomain-containing protein 8 (Fragment) OS=Homo sapiens OX=9606 GN=BRD8 PE=1 SV=1;tr|H7C179|H7C179_HUMAN Bromodomain-containing protein 8 (Fragment) OS=Homo sapiens OX=9606 GN=BRD8 PE=1 SV=1;tr|B5MCW3|B5MCW3_HUMAN Bromodomain-con	692	-0.419354	1.02113	0.300887
260	EEEYVVEKVLDRRVVKGKVEYLLKWKGFSDE		+	+			CBX1-K33	0.316869	0.0482145	-0.793188	2.1129	0.161526	0.00806973	0.169596	0.286846	1.12925	1.4161	-0.121087	459999	2.04446e+07	1.23216e+07	9.19119e+06	1.78889e+07	1.43073e+07	9.58107e+06	9.45832e+06	134380	257762	162131	1.94936e+07	1.99963e+07	276264	317583	2.89244e+07	2.95571e+07	2.76559e+07	0.318161	0.978677	0.450468	0.0150102	33	B5MD17	Chromobox protein homolog 1	CBX1	tr|B5MD17|B5MD17_HUMAN Chromobox protein homolog 1 (Fragment) OS=Homo sapiens OX=9606 GN=CBX1 PE=1 SV=1;tr|J3KS05|J3KS05_HUMAN Chromobox protein homolog 1 (Fragment) OS=Homo sapiens OX=9606 GN=CBX1 PE=1 SV=8;sp|P83916|CBX1_HUMAN Chromobox protein homolog 1	3047	0.343543	-0.243872	0.0498355
261	VFHRKKNLQYYDISAKSNYNFEKPFLWLARK		+				RAN-K169	-0.589069	-0.0639631	-0.827396	-1.5342	0.494494	0.0164	0.510894	0.67787	0.317381	0.995251	0.0294504	552362	330480	240007	302752	128389	315297	231538	101570	299669	3.54571e+06	155372	316561	1.43451e+06	1.34942e+06	1.05948e+06	952488	240085	194597	0.594114	0.0209153	0.563378	0.0941297	169	B5MDF5	GTP-binding nuclear protein Ran	RAN	tr|B5MDF5|B5MDF5_HUMAN GTP-binding nuclear protein Ran OS=Homo sapiens OX=9606 GN=RAN PE=1 SV=1;sp|P62826|RAN_HUMAN GTP-binding nuclear protein Ran OS=Homo sapiens OX=9606 GN=RAN PE=1 SV=3;tr|J3KQE5|J3KQE5_HUMAN GTP-binding nuclear protein Ran (Fragment) O	694	-0.0599889	-0.320743	-0.190366
262	GGKAPGQHGGFVVTVKQERGEGPRAGEKGSH		+	+	+		HMG20B-K31	0.914163	-1.09135	0.78634	2.84126	0.44478	0.28075	0.72553	0.370678	0.867002	1.23768	-0.0856216	5.09042e+07	1.51857e+07	3.31641e+07	1.02023e+07	8.21393e+07	9.47001e+07	1.05819e+08	4.25539e+07	2.28095e+07	380550	3.44179e+06	510779	451815	819387	762426	1.09875e+06	1.61274e+07	1.38269e+07	0.26605	0.0257862	0.290034	0.0874595	31	F8WES5	SWI/SNF-related matrix-associated actin-dependent regulator of chromatin subfamily E member 1-related	HMG20B	tr|F8WES5|F8WES5_HUMAN SWI/SNF-related matrix-associated actin-dependent regulator of chromatin subfamily E member 1-related OS=Homo sapiens OX=9606 GN=HMG20B PE=1 SV=1;tr|C9JQA7|C9JQA7_HUMAN SWI/SNF-related matrix-associated actin-dependent regulator of c	nd	nd	nd	nd
263	FHSENLAFHSPTTRIKKEPQSPRTDPALSCS		+		+	+	ETV4-K96	1.09279	0.329553	2.56756	1.43717	0.371327	0.0999852	0.471312	1.8932	0.583541	2.47674	0.0470997	1.31821e+06	4.1903e+06	6.92298e+06	1.17881e+06	6.99263e+06	1.83433e+07	3.2438e+07	1.69184e+07	2.43384e+07	3.46088e+06	1.5896e+06	612267	5.41774e+06	723207	975004	3.47349e+06	9.68649e+06	2.17415e+06	0.18688	0.46209	0.230661	0.230044	96	B7Z5F4	ETS translocation variant 4	ETV4	tr|B7Z5F4|B7Z5F4_HUMAN cDNA FLJ55351, highly similar to ETS translocation variant 4 OS=Homo sapiens OX=9606 GN=ETV4 PE=1 SV=1;sp|P43268|ETV4_HUMAN ETS translocation variant 4 OS=Homo sapiens OX=9606 GN=ETV4 PE=1 SV=3	nd	nd	nd	nd
264	GGVNGHRYPGAGVVIKQEQTDFAYDSDVTGC				+		ETV4-K206	2.50839	-1.29259	5.06713	1.38719	0.343501	0.479195	0.822696	0.647911	0.413731	1.06164	0.153331	676938	523031	341963	158845	470892	8.1436e+06	3.5991e+07	4.01767e+06	1.16834e+07	2.47148e+06	595950	624739	950688	315679	240836	7.10567e+06	1.05216e+06	1.49974e+06	0.00274518	0.232791	0.000201762	0.184277	206	B7Z5F4	ETS translocation variant 4	ETV4	tr|B7Z5F4|B7Z5F4_HUMAN cDNA FLJ55351, highly similar to ETS translocation variant 4 OS=Homo sapiens OX=9606 GN=ETV4 PE=1 SV=1;sp|P43268|ETV4_HUMAN ETS translocation variant 4 OS=Homo sapiens OX=9606 GN=ETV4 PE=1 SV=3	nd	nd	nd	nd
265	SLGCWCGVEDEAAPSKQSIYIQRETQVRTPM;SLGCWCGVEDEAAPSKQSIYIQRETQVRTPV						ZNF814-K67	-1.57644	0.717541	-1.63985	0.470587	0.985453	0.735421	1.72087	1.14649	0.884318	2.03081	-0.0879349	2.58609e+06	2.97632e+06	1.04108e+06	124102	1.39601e+06	694098	474981	1.02286e+06	621154	328379	633663	480309	451162	1.00673e+06	913878	711048	581969	705610	0.558571	0.416574	0.142715	0.37232	67	Q9H707	Putative uncharacterized zinc finger protein 814;Zinc finger protein 587B;Zinc finger protein 552	ZNF814;ZNF587B;ZNF552	sp|B7Z6K7|ZN814_HUMAN Zinc finger protein 814 OS=Homo sapiens OX=9606 GN=ZNF814 PE=1 SV=2;tr|A0A087WWD1|A0A087WWD1_HUMAN Zinc finger protein 814 OS=Homo sapiens OX=9606 GN=ZNF814 PE=1 SV=1;tr|M0QY62|M0QY62_HUMAN Zinc finger protein 587B OS=Homo sapiens OX=	nd	nd	nd	nd
266	GEDSDREDGNYCPPVKRERTSSLTQFPPSQS		+				RANBP3-K52	-0.384955	0.113096	1.7615	1.40723	0.232091	0.113259	0.345349	0.467722	1.44957	1.91729	0.0147612	2.34568e+06	994641	3.14494e+06	572103	2.56656e+06	1.82776e+06	1.532e+07	1.25793e+06	5.41026e+06	1.95453e+06	1.22138e+06	1.10502e+06	2.05857e+06	1.21224e+06	1.35921e+06	4.90964e+06	3.96502e+06	2.47951e+06	0.925122	0.981699	0.044261	0.247676	52	K7EID7	Ran-binding protein 3	RANBP3	tr|K7EID7|K7EID7_HUMAN Ran-binding protein 3 OS=Homo sapiens OX=9606 GN=RANBP3 PE=1 SV=1;tr|K7ENB9|K7ENB9_HUMAN Ran-binding protein 3 OS=Homo sapiens OX=9606 GN=RANBP3 PE=1 SV=1;tr|B7Z7F3|B7Z7F3_HUMAN cDNA FLJ58549, highly similar to Ran-binding protein 3	712	0.112478	-0.0259664	0.0432559
267	HQSQHRNKERPVQSLKTSRDTSPSSGSAVSS			+		+	PPHLN1-K132	-0.623836	-0.602258	-0.608465	-1.33916	0.427456	0.861489	1.28894	0.601146	1.26487	1.86601	0.0304457	5.42119e+06	1.39673e+07	1.29634e+07	2.58101e+06	6.65627e+06	1.17572e+07	7.33129e+06	7.96665e+06	5.92145e+06	1.00692e+07	6.19584e+06	1.14781e+07	6.99231e+06	4.85654e+06	6.42617e+06	1.39521e+06	6.05043e+06	3.51984e+06	0.984105	0.281256	0.0956225	0.841234	132	F8WF16	Periphilin-1	PPHLN1	tr|F8WF16|F8WF16_HUMAN Periphilin-1 OS=Homo sapiens OX=9606 GN=PPHLN1 PE=1 SV=1;tr|B7Z8L1|B7Z8L1_HUMAN cDNA FLJ52823, highly similar to Periphilin-1 OS=Homo sapiens OX=9606 GN=PPHLN1 PE=1 SV=1;tr|F8W6A0|F8W6A0_HUMAN Periphilin-1 OS=Homo sapiens OX=9606 GN=	4197	0.0446786	0.0928506	0.0687646
268	TEKELAEAASKWAAEKLEKSDESNLPEISEY		+		+		PPHLN1-K173	0.0720935	-0.109578	-0.730329	0.081467	0.0551263	0.0592396	0.114366	0.56122	0.0551612	0.616381	-0.0338248	1.96503e+06	5.20878e+06	5.46248e+06	3.75014e+06	3.61533e+06	5.91831e+06	2.70709e+06	2.65584e+06	2.2538e+06	6.90043e+06	1.76926e+06	7.77222e+06	4.91795e+06	7.59713e+06	2.72426e+06	5.95567e+06	5.81968e+06	5.62174e+06	0.610379	0.722948	0.031889	0.00534603	173	F8WF16	Periphilin-1	PPHLN1	tr|F8WF16|F8WF16_HUMAN Periphilin-1 OS=Homo sapiens OX=9606 GN=PPHLN1 PE=1 SV=1;tr|B7Z8L1|B7Z8L1_HUMAN cDNA FLJ52823, highly similar to Periphilin-1 OS=Homo sapiens OX=9606 GN=PPHLN1 PE=1 SV=1;tr|F8W6A0|F8W6A0_HUMAN Periphilin-1 OS=Homo sapiens OX=9606 GN=	4197	0.0446786	0.0928506	0.0687646
269	ILTCPFEPPKPKTKHKLDVTSVEDYKALQKY		+		+		CCT5-K210	0.00728024	-0.029044	1.16244	1.16855	0.00566205	0.024733	0.0303951	1.22286	0.397239	1.6201	-0.000254486	1.52482e+06	3.46715e+06	1.62255e+06	2.20953e+06	2.45115e+06	1.9873e+06	5.01894e+06	6.34186e+06	3.44487e+06	1.08707e+06	1.76042e+06	1.46985e+06	743835	1.81193e+06	1.67553e+06	1.7189e+06	6.6199e+06	1.36594e+06	0.0860268	0.504715	0.725547	0.0261038	210	E7ENZ3	T-complex protein 1 subunit epsilon	CCT5	tr|E7ENZ3|E7ENZ3_HUMAN T-complex protein 1 subunit epsilon OS=Homo sapiens OX=9606 GN=CCT5 PE=1 SV=1;tr|B7ZAR1|B7ZAR1_HUMAN T-complex protein 1 subunit epsilon OS=Homo sapiens OX=9606 GN=CCT5 PE=1 SV=1;tr|E9PCA1|E9PCA1_HUMAN T-complex protein 1 subunit eps	2715	-0.279025	-0.430117	-0.354571
270	WKGEGAPGQPAEDSVKQEGLDLTGTAATATS		+		+		FOXP4-K246	-0.343952	0.307181	0.192049	0.922715	0.188477	0.359367	0.547845	0.117833	4.69631	4.81414	-0.0304444	2.95807e+06	1.46134e+06	2.01243e+06	168365	2.94584e+06	1.95331e+06	3.65886e+06	2.84304e+06	845733	1.52556e+06	1.39446e+06	1.46903e+06	2.53001e+06	1.47779e+06	1.42272e+06	2.71925e+06	2.85497e+06	2.74602e+06	0.448735	0.021968	0.429589	0.911191	246	B7ZBM3	Forkhead box protein P4	FOXP4	tr|B7ZBM3|B7ZBM3_HUMAN Forkhead box protein P4 OS=Homo sapiens OX=9606 GN=FOXP4 PE=1 SV=1;sp|Q8IVH2|FOXP4_HUMAN Forkhead box protein P4 OS=Homo sapiens OX=9606 GN=FOXP4 PE=1 SV=1	nd	nd	nd	nd
271	_________MSKPELKEDKMLEVHFVGDDDV		+				ORC2-K7	-0.937909	0.498062	-1.50837	-0.0205932	0.817777	0.378914	1.19669	0.916676	0.0152267	0.931902	-0.0619909	1.06262e+06	2.21805e+06	2.78161e+06	1.42232e+06	703082	1.03904e+06	791839	705811	633285	774064	486536	745129	459523	1.46719e+06	906012	1.00225e+06	606497	368559	0.288625	0.17902	0.0162743	0.393062	7	C9JK08	Origin recognition complex subunit 2	ORC2	tr|C9JK08|C9JK08_HUMAN Origin recognition complex subunit 2 (Fragment) OS=Homo sapiens OX=9606 GN=ORC2 PE=1 SV=1;tr|B8ZZ80|B8ZZ80_HUMAN Origin recognition complex subunit 2 (Fragment) OS=Homo sapiens OX=9606 GN=ORC2 PE=1 SV=1;sp|Q13416|ORC2_HUMAN Origin re	nd	nd	nd	nd
272	LDALEKGELDDNGDLKKEINERLLTARQRAL		+		+		INO80B-K153	-0.555098	0.864303	-0.187278	-0.467763	0.44174	0.674467	1.11621	0.202547	0.221246	0.423793	0.0116869	7.57298e+06	7.01772e+06	8.40744e+06	7.34504e+06	7.77343e+06	534317	4.85261e+06	1.01899e+07	5.15587e+06	476611	1.33643e+06	424332	788051	1.58454e+06	1.70046e+06	960510	375235	282066	0.0576185	0.969346	0.103277	0.680382	153	C9JKY0	INO80 complex subunit B	INO80B;INO80B-WBP1	tr|C9JKY0|C9JKY0_HUMAN INO80 complex subunit B (Fragment) OS=Homo sapiens OX=9606 GN=INO80B PE=4 SV=1;tr|B8ZZ93|B8ZZ93_HUMAN INO80 complex subunit B OS=Homo sapiens OX=9606 GN=INO80B PE=4 SV=1;tr|B8ZZH7|B8ZZH7_HUMAN INO80 complex subunit B (Fragment) OS=Ho	nd	nd	nd	nd
273	PGSVQDPGLHVWRVEKLKPVPVAQENQGVFF						CAPG-K28	-0.877183	0.277277	0.798875	1.86265	0.426491	0.161372	0.587863	0.722654	2.07504	2.79769	-0.044324	5.54582e+06	1.47904e+07	4.59158e+06	627997	6.4029e+06	6.54053e+06	1.5568e+07	1.74747e+07	1.03253e+07	2.12157e+06	1.74745e+06	1.28084e+06	3.57725e+06	1.87371e+06	790174	5.47181e+06	8.04364e+06	5.21332e+06	0.528199	0.164933	0.60328	0.135122	28	B8ZZL6	Macrophage-capping protein	CAPG	tr|B8ZZL6|B8ZZL6_HUMAN Macrophage-capping protein (Fragment) OS=Homo sapiens OX=9606 GN=CAPG PE=1 SV=1;tr|E7ENU9|E7ENU9_HUMAN Macrophage-capping protein (Fragment) OS=Homo sapiens OX=9606 GN=CAPG PE=1 SV=1;sp|P40121|CAPG_HUMAN Macrophage-capping protein OS	2624	0.0827923	-0.213165	-0.0651866
274	_________MSDQEAKPSTEDLGDKKEGEYI		+	+	+	+	SUMO1-K7	0.513464	0.222822	1.5011	1.38806	0.316398	0.240606	0.557004	1.30639	1.90058	3.20698	0.00470998	1.2909e+07	2.29165e+07	4.38259e+07	5.86824e+07	1.89187e+07	3.60991e+07	4.95423e+07	1.01019e+08	7.4899e+07	6.35503e+06	7.74026e+06	1.30907e+07	9.29061e+06	9.08269e+06	1.33531e+07	2.89965e+07	1.99928e+07	2.21637e+07	0.769787	0.628441	0.54614	0.728608	7	B8ZZN6	Small ubiquitin-related modifier 1	SUMO1	tr|B8ZZN6|B8ZZN6_HUMAN Small ubiquitin-related modifier 1 OS=Homo sapiens OX=9606 GN=SUMO1 PE=1 SV=1;sp|P63165|SUMO1_HUMAN Small ubiquitin-related modifier 1 OS=Homo sapiens OX=9606 GN=SUMO1 PE=1 SV=1;tr|B8ZZJ0|B8ZZJ0_HUMAN Small ubiquitin-related modifier	725	0.0142869	-0.0814722	-0.0335927
275	MSDQEAKPSTEDLGDKKEGEYIKLKVIGQDS		+	+	+	+	SUMO1-K16	1.52574	0.261444	1.59144	0.859176	0.778193	0.626764	1.40496	1.10983	0.456523	1.56635	0.0305109	6.74846e+06	1.21709e+07	1.89502e+07	3.00853e+07	6.24043e+07	1.65498e+07	2.23047e+07	5.70819e+07	3.47329e+07	718660	1.00367e+06	645126	967314	977944	892557	919298	753676	2.62159e+06	0.126171	0.113879	0.214831	0.0649185	16	B8ZZN6	Small ubiquitin-related modifier 1	SUMO1	tr|B8ZZN6|B8ZZN6_HUMAN Small ubiquitin-related modifier 1 OS=Homo sapiens OX=9606 GN=SUMO1 PE=1 SV=1;sp|P63165|SUMO1_HUMAN Small ubiquitin-related modifier 1 OS=Homo sapiens OX=9606 GN=SUMO1 PE=1 SV=1;tr|B8ZZJ0|B8ZZJ0_HUMAN Small ubiquitin-related modifier	725	0.0142869	-0.0814722	-0.0335927
276	SDQEAKPSTEDLGDKKEGEYIKLKVIGQDSS		+	+	+	+	SUMO1-K17	0.548752	1.99696	2.24114	2.82161	0.263479	1.08049	1.34397	1.91632	0.687443	2.60376	-0.0241862	5.4752e+06	1.80155e+07	3.44947e+06	1.67555e+07	4.48687e+06	1.81663e+07	3.09363e+07	4.4263e+07	5.21661e+07	939861	1.71157e+06	3.76127e+06	1.32047e+07	4.02292e+06	8.36929e+06	9.86728e+06	2.90562e+07	6.4112e+06	0.95247	0.183117	0.701928	0.0281703	17	B8ZZN6	Small ubiquitin-related modifier 1	SUMO1	tr|B8ZZN6|B8ZZN6_HUMAN Small ubiquitin-related modifier 1 OS=Homo sapiens OX=9606 GN=SUMO1 PE=1 SV=1;sp|P63165|SUMO1_HUMAN Small ubiquitin-related modifier 1 OS=Homo sapiens OX=9606 GN=SUMO1 PE=1 SV=1;tr|B8ZZJ0|B8ZZJ0_HUMAN Small ubiquitin-related modifier	725	0.0142869	-0.0814722	-0.0335927
277	PSTEDLGDKKEGEYIKLKVIGQDSSEIHFKV		+		+	+	SUMO1-K23	0.699117	0.846104	1.59941	2.9231	0.828784	2.7686	3.59738	2.45845	1.61823	4.07668	-0.0551537	3.32854e+07	4.79932e+07	6.06419e+07	1.00908e+08	5.08451e+07	7.86566e+07	1.17805e+08	1.63002e+08	1.49239e+08	1.26231e+06	1.2009e+06	1.47881e+06	2.32976e+06	2.56992e+06	2.18665e+06	8.05762e+06	1.26426e+07	9.19889e+06	0.459097	0.72467	0.517682	0.00745402	23	B8ZZN6	Small ubiquitin-related modifier 1	SUMO1	tr|B8ZZN6|B8ZZN6_HUMAN Small ubiquitin-related modifier 1 OS=Homo sapiens OX=9606 GN=SUMO1 PE=1 SV=1;sp|P63165|SUMO1_HUMAN Small ubiquitin-related modifier 1 OS=Homo sapiens OX=9606 GN=SUMO1 PE=1 SV=1;tr|B8ZZJ0|B8ZZJ0_HUMAN Small ubiquitin-related modifier	725	0.0142869	-0.0814722	-0.0335927
278	TEDLGDKKEGEYIKLKVIGQDSSEIHFKVKM		+	+	+		SUMO1-K25	0.490845	0.283384	1.21047	0.806399	0.274598	0.799036	1.07363	1.39325	0.54186	1.93511	0.0168364	3.65696e+07	3.03732e+07	2.84367e+07	1.2304e+07	5.1177e+07	7.05527e+07	6.8781e+07	9.94526e+07	5.24871e+07	3.21884e+06	3.88157e+06	2.9939e+06	4.34184e+06	3.44585e+06	4.49755e+06	6.0577e+06	8.83999e+06	2.75565e+06	0.0401984	0.795896	0.0615229	0.0448799	25	B8ZZN6	Small ubiquitin-related modifier 1	SUMO1	tr|B8ZZN6|B8ZZN6_HUMAN Small ubiquitin-related modifier 1 OS=Homo sapiens OX=9606 GN=SUMO1 PE=1 SV=1;sp|P63165|SUMO1_HUMAN Small ubiquitin-related modifier 1 OS=Homo sapiens OX=9606 GN=SUMO1 PE=1 SV=1;tr|B8ZZJ0|B8ZZJ0_HUMAN Small ubiquitin-related modifier	725	0.0142869	-0.0814722	-0.0335927
279	RFLFEGQRIADNHTPKEAQWPTPAILALWEA						SUMO1-K78	1.07837	1.15873	0.70604	2.72011	1.06385	0.515349	1.5792	0.523345	0.93559	1.45893	-0.0839197	6.75173e+07	5.62785e+07	3.47116e+07	1.5811e+08	7.74731e+07	9.91278e+07	5.49956e+07	6.50839e+07	1.38497e+08	269194	334043	6.27105e+06	7.76829e+06	3.35891e+06	4.2204e+06	1.08584e+07	2.7095e+07	7.34292e+06	0.275238	0.629953	0.236022	0.193312	78	B8ZZN6	Small ubiquitin-related modifier 1	SUMO1	tr|B8ZZN6|B8ZZN6_HUMAN Small ubiquitin-related modifier 1 OS=Homo sapiens OX=9606 GN=SUMO1 PE=1 SV=1;sp|P63165|SUMO1_HUMAN Small ubiquitin-related modifier 1 OS=Homo sapiens OX=9606 GN=SUMO1 PE=1 SV=1;tr|B8ZZ67|B8ZZ67_HUMAN SMT3 suppressor of mif two 3 hom	725	0.0142869	-0.0814722	-0.0335927
280	IKLKVIGQDSSEIHFKVKMTTHLKKLKESYC		+	+	+		SUMO1-K37	1.30162	0.457917	2.95494	2.35572	0.731581	0.965973	1.69755	1.6541	1.24878	2.90288	0.0249676	6.20137e+06	7.81187e+07	5.47716e+07	4.08859e+07	1.57394e+08	1.44587e+08	2.04526e+08	3.82446e+08	4.91544e+08	3.23127e+06	3.89194e+06	3.43292e+06	5.60353e+06	5.25959e+06	3.63632e+06	1.33475e+07	1.55705e+07	2.51135e+07	0.495956	0.188165	0.120529	0.00585051	37	B8ZZN6	Small ubiquitin-related modifier 1	SUMO1	tr|B8ZZN6|B8ZZN6_HUMAN Small ubiquitin-related modifier 1 OS=Homo sapiens OX=9606 GN=SUMO1 PE=1 SV=1;sp|P63165|SUMO1_HUMAN Small ubiquitin-related modifier 1 OS=Homo sapiens OX=9606 GN=SUMO1 PE=1 SV=1;tr|B8ZZJ0|B8ZZJ0_HUMAN Small ubiquitin-related modifier	725	0.0142869	-0.0814722	-0.0335927
281	LKVIGQDSSEIHFKVKMTTHLKKLKESYCQR		+		+		SUMO1-K39	1.22249	0.161162	1.96878	0.392295	0.700364	0.126121	0.826486	0.708749	0.100681	0.80943	0.0656868	9.23427e+06	2.20712e+07	656440	2.25498e+07	1.43328e+07	3.77e+07	1.55563e+07	7.86808e+07	3.08735e+07	776776	773876	488557	342359	897835	1.04002e+06	2.3059e+06	179371	191150	0.90512	0.335686	0.193551	0.035918	39	B8ZZN6	Small ubiquitin-related modifier 1	SUMO1	tr|B8ZZN6|B8ZZN6_HUMAN Small ubiquitin-related modifier 1 OS=Homo sapiens OX=9606 GN=SUMO1 PE=1 SV=1;sp|P63165|SUMO1_HUMAN Small ubiquitin-related modifier 1 OS=Homo sapiens OX=9606 GN=SUMO1 PE=1 SV=1;tr|B8ZZJ0|B8ZZJ0_HUMAN Small ubiquitin-related modifier	725	0.0142869	-0.0814722	-0.0335927
282	GKRAAEDDEDDDVDTKKQKTDEDD_______		+				PTMA-K99	0.467907	0.152984	2.21874	2.07682	0.836838	0.229195	1.06603	2.83292	3.51481	6.34773	0.00591333	2.55273e+06	3.2608e+06	4.46392e+06	4.06026e+06	4.52054e+06	5.63395e+06	1.46115e+07	1.89579e+07	1.42707e+07	4.36769e+06	2.64883e+06	4.35624e+06	3.57162e+06	4.00043e+06	5.07294e+06	1.50871e+07	1.77389e+07	1.5153e+07	0.824386	0.758745	0.240523	0.599187	99	B8ZZQ6	Prothymosin alpha;Prothymosin alpha, N-terminally processed;Thymosin alpha-1	PTMA	tr|B8ZZQ6|B8ZZQ6_HUMAN Prothymosin alpha OS=Homo sapiens OX=9606 GN=PTMA PE=1 SV=1;sp|P06454|PTMA_HUMAN Prothymosin alpha OS=Homo sapiens OX=9606 GN=PTMA PE=1 SV=2;tr|B8ZZA1|B8ZZA1_HUMAN Prothymosin alpha OS=Homo sapiens OX=9606 GN=PTMA PE=1 SV=1;tr|B8ZZW7	nd	nd	nd	nd
283	_MSDAAVDTSSEITTKDLKEKKEVVEEAENG		+				PTMA-K15	0.411371	0.0924724	1.58725	1.08395	0.258085	0.21033	0.468415	1.41583	1.6093	3.02513	0.0209706	1.45882e+06	943347	2.84295e+06	2.70964e+06	993941	3.27215e+06	6.9143e+06	5.39924e+06	3.44674e+06	902258	1.10718e+06	838360	1.09005e+06	1.09935e+06	846909	2.44377e+06	2.13598e+06	1.45712e+06	0.813187	0.980972	0.484083	0.14367	15	B8ZZQ6	Prothymosin alpha;Prothymosin alpha, N-terminally processed;Thymosin alpha-1	PTMA	tr|B8ZZQ6|B8ZZQ6_HUMAN Prothymosin alpha OS=Homo sapiens OX=9606 GN=PTMA PE=1 SV=1;sp|P06454|PTMA_HUMAN Prothymosin alpha OS=Homo sapiens OX=9606 GN=PTMA PE=1 SV=2	nd	nd	nd	nd
284	KDYPHSAFTLEKKVIKTEPEDSR________		+		+	+	NAB1-K233	0.514423	-0.304783	1.27031	0.954481	0.871929	0.149969	1.0219	1.82133	0.406279	2.22761	0.0131594	5.93977e+06	6.76502e+06	1.01084e+07	1.1619e+07	8.54221e+06	1.24256e+07	1.39414e+07	1.93721e+07	2.17149e+07	1.41724e+07	1.05615e+07	1.96337e+07	2.25903e+07	1.31123e+07	215837	4.21206e+07	4.36634e+07	195258	0.925818	0.283852	0.469115	0.0663194	233	H0Y4C5	NGFI-A-binding protein 1	NAB1	tr|H0Y4C5|H0Y4C5_HUMAN NGFI-A-binding protein 1 (Fragment) OS=Homo sapiens OX=9606 GN=NAB1 PE=1 SV=1;tr|B8ZZS2|B8ZZS2_HUMAN NGFI-A binding protein 1 (EGR1 binding protein 1), isoform CRA_b OS=Homo sapiens OX=9606 GN=NAB1 PE=1 SV=1;sp|Q13506|NAB1_HUMAN NGFI	nd	nd	nd	nd
285	SWELRVEGKLLDDPSKQKRKFSSFFKSLVIE		+				SMARCD2-K169	-0.172926	0.437268	-1.19784	-0.536346	0.0597502	0.350354	0.410104	0.514365	0.632653	1.14702	-0.0275622	2.06168e+06	8.28918e+06	2.50645e+06	1.70601e+06	7.72718e+06	1.97178e+06	2.20838e+06	2.46593e+06	930543	4.0952e+06	6.18247e+06	7.25993e+06	4.55801e+06	6.94709e+06	1.22415e+07	2.25027e+06	5.13828e+06	4.70388e+06	0.979068	0.286835	0.106088	0.967304	169	J3KMX2	SWI/SNF-related matrix-associated actin-dependent regulator of chromatin subfamily D member 2;SWI/SNF-related matrix-associated actin-dependent regulator of chromatin subfamily D member 3	SMARCD2;SMARCD3	tr|J3KMX2|J3KMX2_HUMAN SWI/SNF-related matrix-associated actin-dependent regulator of chromatin subfamily D member 2 OS=Homo sapiens OX=9606 GN=SMARCD2 PE=1 SV=1;tr|B9EGA3|B9EGA3_HUMAN SMARCD2 protein OS=Homo sapiens OX=9606 GN=SMARCD2 PE=1 SV=1;sp|Q92925|	733	0.128141	-0.108789	0.00967587
286	DGGERPLAASPPGTVKAEEHQRQNINKFERR		+	+	+	+	WIZ-K704	-0.0379601	-0.185001	-0.837533	-1.15914	0.0169197	0.191394	0.208314	0.851307	1.48713	2.33844	0.0134002	1.15133e+08	7.87884e+07	1.67116e+08	1.81932e+07	2.10907e+08	1.22562e+08	9.25646e+07	6.26018e+07	4.68703e+07	8.99971e+07	1.61381e+08	1.26134e+08	6.62391e+07	1.33733e+08	1.32105e+08	6.94344e+07	5.15512e+07	4.80568e+07	0.349536	0.924263	0.429429	0.187131	704	B9EGQ5	Protein Wiz	WIZ	tr|B9EGQ5|B9EGQ5_HUMAN Protein Wiz OS=Homo sapiens OX=9606 GN=WIZ PE=1 SV=1;tr|M0QXA7|M0QXA7_HUMAN Protein Wiz OS=Homo sapiens OX=9606 GN=WIZ PE=1 SV=1;tr|A0A2R8YFV2|A0A2R8YFV2_HUMAN Protein Wiz OS=Homo sapiens OX=9606 GN=WIZ PE=1 SV=1;sp|O95785|WIZ_HUMAN	1594	-0.00440366	-0.13784	-0.0711221
287	GGPPNPPGPSPKALAKMMGGAGPGSSLEARS		+	+	+		WIZ-K293	0.000469209	0.123771	0.743431	0.172315	0.000204925	0.106187	0.106392	0.52586	0.141745	0.667605	0.0237965	551319	1.0407e+06	1.46426e+06	173607	1.14543e+06	1.73824e+06	2.70458e+06	1.02445e+06	1.38764e+06	1.06352e+06	428150	691327	615496	734713	1.02834e+06	609385	1.12415e+06	726418	0.501316	0.613969	0.42157	0.833423	293	B9EGQ5	Protein Wiz	WIZ	tr|B9EGQ5|B9EGQ5_HUMAN Protein Wiz OS=Homo sapiens OX=9606 GN=WIZ PE=1 SV=1;tr|M0QXA7|M0QXA7_HUMAN Protein Wiz OS=Homo sapiens OX=9606 GN=WIZ PE=1 SV=1;tr|A0A2R8YFV2|A0A2R8YFV2_HUMAN Protein Wiz OS=Homo sapiens OX=9606 GN=WIZ PE=1 SV=1;sp|O95785|WIZ_HUMAN	1594	-0.00440366	-0.13784	-0.0711221
288	PGTVKAEEHQRQNINKFERRQARPPDASAAR		+		+		WIZ-K715	-0.297335	0.139983	-0.388859	-0.579982	0.103221	0.122863	0.226084	0.176457	1.35675	1.5332	0.00796345	476293	2.88348e+07	2.41377e+07	53378	2.54448e+07	1.7996e+07	1.69495e+07	1.44693e+07	9.40176e+06	7.47213e+06	9.29586e+06	8.67795e+06	6.97461e+06	1.43716e+07	6.69253e+06	4.5649e+06	7.24026e+06	5.21746e+06	0.848862	0.0868091	0.120412	0.613154	715	B9EGQ5	Protein Wiz	WIZ	tr|B9EGQ5|B9EGQ5_HUMAN Protein Wiz OS=Homo sapiens OX=9606 GN=WIZ PE=1 SV=1;tr|M0QXA7|M0QXA7_HUMAN Protein Wiz OS=Homo sapiens OX=9606 GN=WIZ PE=1 SV=1;tr|A0A2R8YFV2|A0A2R8YFV2_HUMAN Protein Wiz OS=Homo sapiens OX=9606 GN=WIZ PE=1 SV=1;sp|O95785|WIZ_HUMAN	1594	-0.00440366	-0.13784	-0.0711221
289	KMFPGLAAPSLPKKLKPEQIRVEIKREMLPG		+	+	+		WIZ-K358	0.263655	0.413366	-0.191313	-0.44517	0.101623	0.204479	0.306102	0.0777841	0.219697	0.297481	0.0105774	4.51113e+06	4.55141e+07	1.84442e+07	8.36078e+06	4.58132e+07	2.80248e+07	1.86499e+07	1.94736e+07	2.18426e+07	7.24888e+06	2.19815e+06	1.22224e+07	1.26187e+07	2.68061e+06	1.35598e+07	1.73978e+06	7.31119e+06	6.86518e+06	0.893428	0.817548	0.0125604	0.552335	358	B9EGQ5	Protein Wiz	WIZ	tr|B9EGQ5|B9EGQ5_HUMAN Protein Wiz OS=Homo sapiens OX=9606 GN=WIZ PE=1 SV=1;tr|M0QXA7|M0QXA7_HUMAN Protein Wiz OS=Homo sapiens OX=9606 GN=WIZ PE=1 SV=1;tr|A0A2R8YFV2|A0A2R8YFV2_HUMAN Protein Wiz OS=Homo sapiens OX=9606 GN=WIZ PE=1 SV=1;sp|O95785|WIZ_HUMAN	1594	-0.00440366	-0.13784	-0.0711221
290	AQVPRELSLTPITGAKPSATGYLGSVAAKRP		+	+			WIZ-K524	1.64267	-0.387361	-0.566322	0.0139479	0.675009	0.285922	0.960931	0.31033	0.0067731	0.317103	-0.0241779	2.08423e+06	3.16315e+06	6.95572e+06	2.39027e+07	7.8366e+06	6.36411e+06	3.59738e+06	3.72259e+06	921229	822139	475345	1.1394e+06	395511	998635	468919	242903	828657	1.389e+06	0.129384	0.99074	0.553369	0.502857	524	B9EGQ5	Protein Wiz	WIZ	tr|B9EGQ5|B9EGQ5_HUMAN Protein Wiz OS=Homo sapiens OX=9606 GN=WIZ PE=1 SV=1;tr|M0QXA7|M0QXA7_HUMAN Protein Wiz OS=Homo sapiens OX=9606 GN=WIZ PE=1 SV=1;tr|A0A2R8YFV2|A0A2R8YFV2_HUMAN Protein Wiz OS=Homo sapiens OX=9606 GN=WIZ PE=1 SV=1;sp|O95785|WIZ_HUMAN	1594	-0.00440366	-0.13784	-0.0711221
291	GAKPSATGYLGSVAAKRPLQEDRLLPAEVKA		+		+		WIZ-K537	-0.347579	1.55661	-0.926573	0.901648	0.243029	0.818972	1.062	0.471862	0.96089	1.43275	-0.0761759	5.39398e+06	2.95913e+06	9.23313e+06	2.94112e+06	6.05789e+06	4.82205e+06	6.51912e+06	548125	2.18499e+06	424030	292481	470940	1.8103e+06	1.04379e+06	638933	744782	1.01166e+06	461950	0.395119	0.0472238	0.975127	0.203477	537	B9EGQ5	Protein Wiz	WIZ	tr|B9EGQ5|B9EGQ5_HUMAN Protein Wiz OS=Homo sapiens OX=9606 GN=WIZ PE=1 SV=1;tr|M0QXA7|M0QXA7_HUMAN Protein Wiz OS=Homo sapiens OX=9606 GN=WIZ PE=1 SV=1;tr|A0A2R8YFV2|A0A2R8YFV2_HUMAN Protein Wiz OS=Homo sapiens OX=9606 GN=WIZ PE=1 SV=1;sp|O95785|WIZ_HUMAN	1594	-0.00440366	-0.13784	-0.0711221
292	WVRHLQRHILEMNFSKADPPPEESQAPQAQT		+	+			WIZ-K811	-1.01618	-0.441289	-1.51282	-2.23441	0.606241	0.526115	1.13236	0.902731	1.84415	2.74688	0.0300665	1.36625e+06	2.89883e+06	1.25855e+06	195172	825679	1.71017e+06	1.27563e+06	409304	250696	4.06357e+06	5.66268e+06	7.69648e+06	4.83709e+06	2.82987e+06	5.16447e+06	1.58503e+06	564317	1.55312e+06	0.815177	0.650414	0.531088	0.184429	811	B9EGQ5	Protein Wiz	WIZ	tr|B9EGQ5|B9EGQ5_HUMAN Protein Wiz OS=Homo sapiens OX=9606 GN=WIZ PE=1 SV=1;tr|M0QXA7|M0QXA7_HUMAN Protein Wiz OS=Homo sapiens OX=9606 GN=WIZ PE=1 SV=1;tr|A0A2R8YFV2|A0A2R8YFV2_HUMAN Protein Wiz OS=Homo sapiens OX=9606 GN=WIZ PE=1 SV=1;sp|O95785|WIZ_HUMAN	1594	-0.00440366	-0.13784	-0.0711221
293	AKRPLQEDRLLPAEVKAKTYIQTELPFKAKT		+	+	+		WIZ-K551	1.47427	-0.106404	-0.178659	-0.489888	0.560902	0.0930276	0.653929	0.078008	0.438869	0.516877	0.0129679	3.4617e+06	1.46208e+07	4.1602e+06	1.28365e+06	2.75159e+07	3.30001e+07	5.34935e+06	4.8131e+06	9.48947e+06	6.19136e+06	3.60316e+06	9.08364e+06	6.89498e+06	6.02173e+06	4.61922e+06	3.72246e+06	6.06717e+06	3.65313e+06	0.239394	0.298393	0.287116	0.401563	551	B9EGQ5	Protein Wiz	WIZ	tr|B9EGQ5|B9EGQ5_HUMAN Protein Wiz OS=Homo sapiens OX=9606 GN=WIZ PE=1 SV=1;tr|M0QXA7|M0QXA7_HUMAN Protein Wiz OS=Homo sapiens OX=9606 GN=WIZ PE=1 SV=1;tr|A0A2R8YFV2|A0A2R8YFV2_HUMAN Protein Wiz OS=Homo sapiens OX=9606 GN=WIZ PE=1 SV=1;sp|O95785|WIZ_HUMAN	1594	-0.00440366	-0.13784	-0.0711221
294	TLREILKKKSKPCLIKKEPPAGDLAPALAED		+	+	+		WIZ-K463	-0.248947	-1.44711	-1.72441	0.169628	0.327417	0.558372	0.885789	1.47119	0.107359	1.57855	-0.0789184	2.34723e+08	2.22529e+08	1.35531e+08	1.72363e+08	2.0432e+08	1.2215e+08	7.89309e+07	622309	9.98356e+07	1.54871e+07	2.18346e+07	3.62014e+06	570497	1.36333e+07	811858	1.62808e+07	1.5892e+07	1.38772e+07	0.739251	0.790323	0.966324	0.0382039	463	B9EGQ5	Protein Wiz	WIZ	tr|B9EGQ5|B9EGQ5_HUMAN Protein Wiz OS=Homo sapiens OX=9606 GN=WIZ PE=1 SV=1;tr|M0QXA7|M0QXA7_HUMAN Protein Wiz OS=Homo sapiens OX=9606 GN=WIZ PE=1 SV=1;tr|A0A2R8YFV2|A0A2R8YFV2_HUMAN Protein Wiz OS=Homo sapiens OX=9606 GN=WIZ PE=1 SV=1;sp|O95785|WIZ_HUMAN	1594	-0.00440366	-0.13784	-0.0711221
296	RLRPCEYKIDCEAPLKKEGGLPEGPVLEALL		+		+		DPF1-K51	0.206682	0.784563	-1.29541	-0.530813	0.339039	0.506581	0.84562	1.15537	0.349017	1.50439	-0.0318581	8.86815e+07	9.22422e+07	6.75658e+07	1.16517e+08	9.99307e+07	7.03169e+07	6.59779e+07	2.13001e+06	3.3132e+07	8.59539e+06	9.73919e+06	1.3867e+07	2.52579e+07	2.47312e+07	5.48052e+06	3.02941e+06	1.45391e+07	4.72031e+06	0.490341	0.114181	0.297181	0.332071	51	C9JGC1	Zinc finger protein neuro-d4	DPF1	tr|C9JGC1|C9JGC1_HUMAN Zinc finger protein neuro-d4 (Fragment) OS=Homo sapiens OX=9606 GN=DPF1 PE=1 SV=1;tr|J3KQY6|J3KQY6_HUMAN Zinc finger protein neuro-d4 OS=Homo sapiens OX=9606 GN=DPF1 PE=1 SV=1;tr|C8C3P2|C8C3P2_HUMAN D4 zinc and double PHD fingers fam	nd	nd	nd	nd
297	GPVLEALLCAETGEKKIELKEEETIMDCQKQ		+				DPF1-K74	0.262767	2.8821	-1.63412	1.23589	0.136656	3.36651	3.50317	0.938163	0.706366	1.64453	-0.119584	1.20658e+06	2.20044e+06	737367	1.24976e+06	868822	2.85377e+06	794210	334420	206555	105416	167916	249366	1.12998e+06	1.26634e+06	1.45712e+06	257517	703830	269749	0.669266	0.323494	0.292277	0.149211	74	C9JGC1	Zinc finger protein neuro-d4	DPF1	tr|C9JGC1|C9JGC1_HUMAN Zinc finger protein neuro-d4 (Fragment) OS=Homo sapiens OX=9606 GN=DPF1 PE=1 SV=1;tr|J3KQY6|J3KQY6_HUMAN Zinc finger protein neuro-d4 OS=Homo sapiens OX=9606 GN=DPF1 PE=1 SV=1;tr|C8C3P2|C8C3P2_HUMAN D4 zinc and double PHD fingers fam	nd	nd	nd	nd
298	EALLCAETGEKKIELKEEETIMDCQKQQLLE		+				DPF1-K78	0.889061	0.866633	-0.781108	0.361744	0.322141	1.05056	1.3727	0.345805	0.433824	0.779629	-0.0476188	6.91757e+06	3.30486e+07	1.47858e+07	1.19002e+07	6.99936e+07	1.95052e+07	1.25053e+07	1.39975e+06	1.79562e+07	9.63321e+06	8.62238e+06	9.67012e+06	1.25587e+07	1.71635e+07	2.11975e+07	7.67332e+06	1.2651e+07	1.55596e+07	0.305459	0.0371351	0.567494	0.0434832	78	C9JGC1	Zinc finger protein neuro-d4	DPF1	tr|C9JGC1|C9JGC1_HUMAN Zinc finger protein neuro-d4 (Fragment) OS=Homo sapiens OX=9606 GN=DPF1 PE=1 SV=1;tr|J3KQY6|J3KQY6_HUMAN Zinc finger protein neuro-d4 OS=Homo sapiens OX=9606 GN=DPF1 PE=1 SV=1;tr|C8C3P2|C8C3P2_HUMAN D4 zinc and double PHD fingers fam	nd	nd	nd	nd
300	VLENHVVTDEDEPALKRQRLE__________						BANP-K51	-0.274289	-0.712883	1.94804	-1.34531	0.126104	0.570485	0.696589	0.33551	0.908458	1.24397	0.137223	570399	331686	1.04771e+06	91693.5	563680	956831	6.61863e+06	390795	513863	6.02996e+06	7.69168e+06	8.0631e+06	5.15838e+06	454502	7.67798e+06	443771	7.19753e+06	932508	0.829305	0.16041	0.0207502	0.152664	51	C9JLS0	Protein BANP	BANP	tr|C9JLS0|C9JLS0_HUMAN Protein BANP (Fragment) OS=Homo sapiens OX=9606 GN=BANP PE=4 SV=1;tr|C9JYB6|C9JYB6_HUMAN Protein BANP (Fragment) OS=Homo sapiens OX=9606 GN=BANP PE=1 SV=1;tr|C9JGM9|C9JGM9_HUMAN Protein BANP (Fragment) OS=Homo sapiens OX=9606 GN=BANP	4141	0.196059	1.07492	0.635488
301	EEEKPKRGSIGENQIKDEKIKKDKEPKEEVK		+				CALD1-K209	1.20897	1.02682	1.72471	3.72251	0.348376	2.29087	2.63925	2.42875	1.13408	3.56283	-0.0832415	2.74749e+06	9.07999e+06	4.69671e+06	4.5596e+06	2.95282e+07	4.11147e+06	1.63653e+07	1.94065e+07	1.8843e+07	1.97743e+06	1.3133e+06	1.62637e+06	3.39416e+06	2.90257e+06	3.72199e+06	2.4494e+07	2.98486e+07	1.0565e+07	0.094711	0.787132	0.398506	0.00222556	209	C9J813		CALD1	tr|C9J813|C9J813_HUMAN Caldesmon (Fragment) OS=Homo sapiens OX=9606 GN=CALD1 PE=1 SV=1;tr|E9PGZ1|E9PGZ1_HUMAN Caldesmon OS=Homo sapiens OX=9606 GN=CALD1 PE=1 SV=1	993	-0.135319	0.146926	0.00580342
302	LRLKQQSELQSQVRYKEEFEKNKGKGFSVVA				+		LASP1-K87	0.083846	-0.624684	1.69489	-0.535715	0.0797025	0.314404	0.394106	0.639468	0.275933	0.915401	0.0929419	329044	357870	545410	484250	269783	552032	1.85417e+06	1.885e+06	250500	228338	208745	597706	408453	162163	100508	411514	197113	105187	0.777361	0.712075	0.0310924	0.679502	87	Q14847	LIM and SH3 domain protein 1	LASP1	tr|C9J9W2|C9J9W2_HUMAN LIM and SH3 domain protein 1 (Fragment) OS=Homo sapiens OX=9606 GN=LASP1 PE=1 SV=1;sp|Q14847|LASP1_HUMAN LIM and SH3 domain protein 1 OS=Homo sapiens OX=9606 GN=LASP1 PE=1 SV=2	3372	-0.220283	-0.519144	-0.369714
303	QPMRSGGGSVGAVVVKQEPLEEDSPSSSSAG		+	+	+	+	FOSL2-K183	-1.51419	0.171349	-0.280539	-0.344679	0.500099	0.085242	0.585341	0.113701	0.41346	0.527161	0.00267249	5.52209e+07	1.93915e+07	1.56542e+08	1.96129e+07	5.59556e+07	5.35688e+06	6.13356e+07	8.89942e+07	3.99755e+07	6.45681e+07	5.51658e+07	3.41319e+07	1.0833e+08	2.94262e+07	3.55141e+07	2.91012e+07	5.2244e+07	3.98216e+07	0.237152	0.223802	0.213283	0.711607	183	C9JCN8	Fos-related antigen 2	FOSL2	tr|C9JCN8|C9JCN8_HUMAN Fos-related antigen 2 (Fragment) OS=Homo sapiens OX=9606 GN=FOSL2 PE=1 SV=1;sp|P15408|FOSL2_HUMAN Fos-related antigen 2 OS=Homo sapiens OX=9606 GN=FOSL2 PE=1 SV=1	nd	nd	nd	nd
305	KGQGATTADGKGKEKKAPPLLEGAPLRLKPR		+		+		TAF6-K177	0.190846	0.370344	-0.604002	0.483804	0.076682	0.178423	0.255105	0.49305	0.461175	0.954225	-0.0453252	3.21607e+06	5.31552e+06	2.23479e+06	549803	7.95812e+06	3.78119e+06	2.83949e+06	1.1802e+06	3.0638e+06	4.57352e+06	1.20141e+06	5.12087e+06	5.09152e+06	1.21836e+06	7.77469e+06	4.1182e+06	6.11837e+06	5.00039e+06	0.304435	0.586275	0.598833	0.364701	177	C9JFL8	Transcription initiation factor TFIID subunit 6	TAF6	tr|C9JFL8|C9JFL8_HUMAN Transcription initiation factor TFIID subunit 6 (Fragment) OS=Homo sapiens OX=9606 GN=TAF6 PE=1 SV=8;tr|C9JTY6|C9JTY6_HUMAN Transcription initiation factor TFIID subunit 6 (Fragment) OS=Homo sapiens OX=9606 GN=TAF6 PE=1 SV=1;tr|J3KR7	1505	0.286612	0.330628	0.30862
306	KEQQKAEATEPLKSAKPGQEEDGPLKGKGQG		+				TAF6-K150	0.390665	0.0376268	0.335597	-0.371282	0.657608	0.0320841	0.689692	0.22474	1.06519	1.28992	0.0294533	1.28048e+06	2.24917e+06	2.48862e+06	2.95469e+06	2.72278e+06	2.21246e+06	1.11314e+06	4.006e+06	2.47531e+06	1.00322e+06	1.32837e+06	1.38921e+06	1.30667e+06	697536	1.81491e+06	906681	951121	1.01873e+06	0.521095	0.241927	0.326882	0.137668	150	C9JFL8	Transcription initiation factor TFIID subunit 6	TAF6	tr|C9JFL8|C9JFL8_HUMAN Transcription initiation factor TFIID subunit 6 (Fragment) OS=Homo sapiens OX=9606 GN=TAF6 PE=1 SV=8;tr|C9JTY6|C9JTY6_HUMAN Transcription initiation factor TFIID subunit 6 (Fragment) OS=Homo sapiens OX=9606 GN=TAF6 PE=1 SV=1;tr|J3KR7	1505	0.286612	0.330628	0.30862
309	RDDGSTLMEIDGDKGKQGGPTYYIDTNALRV		+				ACTL6A-K20	-0.027638	-0.0268	-1.05392	-1.15307	0.0190153	0.0267298	0.0457451	0.998824	1.19827	2.1971	0.00413145	1.79223e+06	3.02925e+06	1.46901e+06	1.07979e+06	2.78891e+06	2.30243e+06	987391	1.34214e+06	700334	3.1285e+06	6.29913e+06	4.37347e+06	3.72561e+06	4.3056e+06	5.51589e+06	1.41203e+06	2.68582e+06	2.10805e+06	0.933096	0.492812	0.264507	0.274992	20	C9JQT2	Actin-like protein 6A	ACTL6A	tr|C9JQT2|C9JQT2_HUMAN Actin-like protein 6A (Fragment) OS=Homo sapiens OX=9606 GN=ACTL6A PE=1 SV=1;tr|H7C5S0|H7C5S0_HUMAN Actin-like protein 6A (Fragment) OS=Homo sapiens OX=9606 GN=ACTL6A PE=1 SV=1;sp|O96019|ACL6A_HUMAN Actin-like protein 6A OS=Homo sapi	2093	0.328325	0.498626	0.413476
310	ANAKLSELEAALQRAKQDMARQLREYQELMN		+		+		KRT8-K364	-0.458863	1.67404	-1.16808	1.50769	0.150589	0.840368	0.990957	0.374971	0.369834	0.744804	-0.11149	3.42128e+07	6.31174e+07	431191	4.27732e+07	2.80667e+07	287281	170693	3.10797e+07	1.22547e+07	420147	203543	1.31068e+07	2.13439e+07	9.39978e+06	1.30711e+07	2.92061e+07	202662	9.63428e+06	0.642131	0.813591	0.395483	0.399207	364	CON__P05787	Keratin, type II cytoskeletal 8	KRT8	sp|P05787|K2C8_HUMAN Keratin, type II cytoskeletal 8 OS=Homo sapiens OX=9606 GN=KRT8 PE=1 SV=7	nd	nd	nd	nd
311	DPNIQAVRTQEKEQIKTLNNKFASFIDKVRF		+				KRT8-K96	0.967884	-0.0561506	-1.1913	0.187513	0.795936	0.0520157	0.847952	1.43297	0.209676	1.64265	-0.0574506	5.19395e+06	7.66058e+06	9.11378e+06	1.38649e+07	2.12927e+07	7.81175e+06	2.23115e+06	4.53951e+06	2.84944e+06	1.51927e+06	2.60586e+06	3.14736e+06	3.08977e+06	1.8823e+06	2.02282e+06	3.41239e+06	2.04329e+06	2.82623e+06	0.158601	0.776211	0.533307	0.814018	96	CON__P05787	Keratin, type II cytoskeletal 8;Keratin, type II cytoskeletal 7;Keratin, type II cytoskeletal 79;Keratin, type II cytoskeletal 75;Keratin, type II cytoskeletal 6C;Keratin, type II cytoskeletal 6B;Keratin, type II cytoskeletal 6A;Keratin, type II cytoskeletal 2 oral	KRT8;KRT7;KRT79;KRT75;KRT6C;KRT6B;KRT6A;KRT76	sp|P05787|K2C8_HUMAN Keratin, type II cytoskeletal 8 OS=Homo sapiens OX=9606 GN=KRT8 PE=1 SV=7;tr|F8VUG2|F8VUG2_HUMAN Keratin, type II cytoskeletal 8 (Fragment) OS=Homo sapiens OX=9606 GN=KRT8 PE=1 SV=1;tr|F8W1U3|F8W1U3_HUMAN Keratin, type II cytoskeletal	nd	nd	nd	nd
312	AVRTQEKEQIKTLNNKFASFIDKVRFLEQQN		+	+	+		KRT8-K101	1.01059	0.143701	2.00688	0.670061	0.426514	0.206019	0.632533	0.93069	0.691427	1.62212	0.0557008	3.13589e+07	4.62021e+07	4.58815e+07	4.04713e+07	5.19558e+07	1.56276e+08	8.25371e+07	2.45748e+08	1.67845e+08	9.68758e+07	1.71256e+08	1.84634e+08	1.71645e+08	1.69263e+08	1.5928e+08	2.4466e+08	3.27905e+08	1.4785e+08	0.0347051	0.0377746	0.0213448	0.431741	101	CON__P05787	Keratin, type II cytoskeletal 8;Keratin, type II cytoskeletal 7;Keratin, type II cytoskeletal 79;Keratin, type II cytoskeletal 75;Keratin, type II cytoskeletal 6C;Keratin, type II cytoskeletal 6B;Keratin, type II cytoskeletal 6A;Keratin, type II cytoskeletal 2 oral	KRT8;KRT7;KRT79;KRT75;KRT6C;KRT6B;KRT6A;KRT76	sp|P05787|K2C8_HUMAN Keratin, type II cytoskeletal 8 OS=Homo sapiens OX=9606 GN=KRT8 PE=1 SV=7;tr|F8VUG2|F8VUG2_HUMAN Keratin, type II cytoskeletal 8 (Fragment) OS=Homo sapiens OX=9606 GN=KRT8 PE=1 SV=1;tr|F8W1U3|F8W1U3_HUMAN Keratin, type II cytoskeletal	nd	nd	nd	nd
313	LQSLAGKHGDDLRRTKTEISEMNRNISRLQA		+		+		KRT8-K304	-0.764793	0.56888	-0.566186	0.855268	0.52824	0.238815	0.767055	0.377635	0.762469	1.1401	-0.0592272	3.89839e+06	1.86253e+06	3.86618e+06	3.02748e+06	179555	2.45888e+06	2.35482e+06	3.69689e+06	450428	2.64399e+06	218105	2.15457e+06	4.3129e+06	2.64475e+06	483914	2.5011e+06	3.67149e+06	2.90303e+06	0.749015	0.617388	0.676431	0.353761	304	CON__P05787	Keratin, type II cytoskeletal 8	KRT8	sp|P05787|K2C8_HUMAN Keratin, type II cytoskeletal 8 OS=Homo sapiens OX=9606 GN=KRT8 PE=1 SV=7	nd	nd	nd	nd
314	LNTKLALDIEIATYRKLLEGEESRLSGDGMG;LNVKMALDIEIATYRKLLEGEESRISLPLPN;MNTKLALDVEIATYRKLLEGEECRLSGEGVG;MNVKLALDIEIATYRKLLEGEESRLESGMQN;MNVKLALDIKIATYRKLLEGEESWLESGMQN;MNVKLALDVEIATYRKLLEGEECRMSGDLSS;VSLKLALDMEIATYRKLLESEECRMSGEYPN		+		+		KRT8-K393	-0.120959	0.0460152	0.604175	0.683508	0.140593	0.0796479	0.220241	1.06468	1.14415	2.20883	-0.00330555	5.14458e+06	3.97403e+06	4.0437e+06	2.33935e+06	4.94459e+06	4.8198e+06	5.97942e+06	8.51628e+06	5.51245e+06	3.98401e+06	5.83526e+06	5.21862e+06	6.08514e+06	4.5117e+06	4.92842e+06	1.00864e+07	7.85711e+06	6.20792e+06	0.332889	0.855742	0.283289	0.379963	393	CON__P05787	Keratin, type II cytoskeletal 8;Keratin, type II cytoskeletal 7;Glial fibrillary acidic protein;Keratin, type II cytoskeletal 79;Keratin, type II cytoskeletal 75;Keratin, type II cytoskeletal 6C;Keratin, type II cytoskeletal 6B;Keratin, type II cytoskeletal 6A;Keratin, type II cytoskeletal 2 oral;Keratin, type II cytoskeletal 4;Peripherin;Desmin;Keratin, type II cytoskeletal 5;Keratin, type II cy…	KRT8;KRT7;GFAP;KRT79;KRT75;KRT6C;KRT6B;KRT6A;KRT76;KRT4;PRPH;KRT5;KRT73;DES;KRT2;KRT74;KRT72;KRT71;VIM	sp|P05787|K2C8_HUMAN Keratin, type II cytoskeletal 8 OS=Homo sapiens OX=9606 GN=KRT8 PE=1 SV=7;sp|P08729|K2C7_HUMAN Keratin, type II cytoskeletal 7 OS=Homo sapiens OX=9606 GN=KRT7 PE=1 SV=5;tr|K7EJU1|K7EJU1_HUMAN Glial fibrillary acidic protein (Fragment)	nd	nd	nd	nd
315	SSRAVVVKKIETRDGKLVSESSDVLPK____		+	+	+		KRT8-K472	-0.214587	0.284876	2.43927	2.10685	0.245048	0.246685	0.491733	2.10949	0.724784	2.83428	0.0138511	1.08818e+06	524844	915807	886914	703380	589037	3.10361e+06	5.366e+06	5.24599e+06	612935	1.13451e+06	525143	1.01027e+06	568260	1.19018e+06	4.83003e+06	4.2464e+06	712729	0.426464	0.971117	0.0978076	0.0427912	472	CON__P05787	Keratin, type II cytoskeletal 8	KRT8	sp|P05787|K2C8_HUMAN Keratin, type II cytoskeletal 8 OS=Homo sapiens OX=9606 GN=KRT8 PE=1 SV=7	nd	nd	nd	nd
316	SSFSRTSSSRAVVVKKIETRDGKLVSESSDV		+				KRT8-K465	0.669371	0.331331	1.24545	2.89015	0.248612	0.124363	0.372975	0.318919	1.27594	1.59486	-0.0685291	1.07565e+06	8.46501e+06	1.3145e+06	1.35557e+06	9.56047e+06	6.3478e+06	4.63557e+06	930363	2.01709e+07	469964	3.76612e+06	7.76342e+06	8.76428e+06	1.19229e+06	5.1409e+06	2.47813e+07	4.74396e+07	1.67372e+07	0.98452	0.963769	0.289413	0.0999983	465	CON__P05787	Keratin, type II cytoskeletal 8	KRT8	sp|P05787|K2C8_HUMAN Keratin, type II cytoskeletal 8 OS=Homo sapiens OX=9606 GN=KRT8 PE=1 SV=7	nd	nd	nd	nd
317	SMYQIKYEELQSLAGKHGDDLRRTKTEISEM		+				KRT8-K295	-2.14478	0.829265	-0.822218	-0.916939	1.92519	0.313606	2.2388	0.966099	0.234951	1.20105	0.00394672	3.61816e+06	4.30878e+06	5.30486e+06	99367.1	740358	2.15237e+06	2.79037e+06	3.6897e+06	1.00346e+06	912127	219141	4.79366e+06	5.19705e+06	721083	4.60916e+06	1.11086e+06	670159	1.35701e+06	0.789146	0.986443	0.555515	0.0390639	295	CON__P05787	Keratin, type II cytoskeletal 8	KRT8	sp|P05787|K2C8_HUMAN Keratin, type II cytoskeletal 8 OS=Homo sapiens OX=9606 GN=KRT8 PE=1 SV=7	nd	nd	nd	nd
318	EINKRTEMENEFVLIKKDVDEAYMNKVELES		+	+	+		KRT8-K197	0.523637	0.434469	1.3409	0.555512	0.221053	0.394066	0.615119	1.8478	1.76995	3.61775	0.0327244	1.8245e+07	7.21522e+07	5.32808e+07	2.76927e+07	1.35051e+08	4.38044e+07	1.07421e+08	1.3486e+08	1.21668e+08	3.77343e+07	3.08667e+07	3.04817e+07	4.86598e+07	6.34854e+07	2.17566e+07	5.44293e+07	4.3625e+07	4.75666e+07	0.364997	0.0717563	0.402148	0.715509	197	CON__P05787	Keratin, type II cytoskeletal 8	KRT8	sp|P05787|K2C8_HUMAN Keratin, type II cytoskeletal 8 OS=Homo sapiens OX=9606 GN=KRT8 PE=1 SV=7;tr|F8VUG2|F8VUG2_HUMAN Keratin, type II cytoskeletal 8 (Fragment) OS=Homo sapiens OX=9606 GN=KRT8 PE=1 SV=1;tr|F8W1U3|F8W1U3_HUMAN Keratin, type II cytoskeletal	nd	nd	nd	nd
319	________MSIRVTQKSYKVSTSGPRAFSSR		+				KRT8-K8	0.6137	1.09094	1.4946	2.40076	1.47864	0.512505	1.99114	1.51859	1.74386	3.26245	-0.0377565	1.52309e+07	1.66048e+07	2.26291e+07	2.77395e+07	3.12396e+07	2.43616e+07	4.5474e+07	7.02079e+07	3.77919e+07	8.71621e+06	3.36379e+06	4.36182e+06	1.45459e+07	1.85997e+07	1.87758e+06	3.7305e+07	3.18215e+07	1.76994e+07	0.866086	0.192438	0.102413	0.146735	8	CON__P05787	Keratin, type II cytoskeletal 8	KRT8	sp|P05787|K2C8_HUMAN Keratin, type II cytoskeletal 8 OS=Homo sapiens OX=9606 GN=KRT8 PE=1 SV=7;tr|F8VUG2|F8VUG2_HUMAN Keratin, type II cytoskeletal 8 (Fragment) OS=Homo sapiens OX=9606 GN=KRT8 PE=1 SV=1;tr|F8W1U3|F8W1U3_HUMAN Keratin, type II cytoskeletal	nd	nd	nd	nd
320	IANRSRAEAESMYQIKYEELQSLAGKHGDDL		+		+		KRT8-K285	0.197901	0.0380677	0.516612	0.0956758	0.254631	0.0331097	0.287741	0.692979	0.228266	0.921245	0.017539	2.799e+06	4.30187e+06	3.47803e+06	4.03792e+06	2.86669e+06	5.22968e+06	3.93034e+06	4.38124e+06	6.8225e+06	6.32227e+06	9.20148e+06	8.7813e+06	1.23464e+07	6.52626e+06	6.08224e+06	8.02893e+06	8.87623e+06	9.06638e+06	0.57727	0.330507	0.379162	0.223987	285	CON__P05787	Keratin, type II cytoskeletal 8	KRT8	sp|P05787|K2C8_HUMAN Keratin, type II cytoskeletal 8 OS=Homo sapiens OX=9606 GN=KRT8 PE=1 SV=7	nd	nd	nd	nd
321	LLEGQEDHYNNLSASKVL_____________						KRT19-K398	0.257024	-0.231597	0.779161	0.515615	0.20172	0.335896	0.537616	0.57346	0.645855	1.21932	0.0109811	2.8062e+06	2.47512e+06	542093	2.46196e+06	2.49286e+06	2.00423e+06	2.21355e+06	4.91915e+06	2.86105e+06	1.77295e+06	2.17241e+06	2.73041e+06	1.60232e+06	2.48638e+06	1.59699e+06	4.3078e+06	3.01562e+06	2.22028e+06	0.095361	0.937516	0.856649	0.344858	398	CON__P08727	Keratin, type I cytoskeletal 19	KRT19	sp|P08727|K1C19_HUMAN Keratin, type I cytoskeletal 19 OS=Homo sapiens OX=9606 GN=KRT19 PE=1 SV=4	nd	nd	nd	nd
322	NVKAQEREQIKTLNNKFASFIDKVRFLEQQN;QVRQEEREQIKTLNNKFASFIDKVRFLEQQN;RVRTEEREQIKTLNNKFASFIDKVRFLEQQN		+		+		KRT5-K	1.01109	0.143943	2.00724	0.670105	0.426665	0.206406	0.63307	0.930719	0.691487	1.62221	0.0557139	3.13163e+07	4.62021e+07	4.58815e+07	4.04713e+07	5.19558e+07	1.56276e+08	8.25371e+07	2.45748e+08	1.67798e+08	9.68758e+07	1.71256e+08	1.84634e+08	1.71645e+08	1.69401e+08	1.59225e+08	2.44682e+08	3.27905e+08	1.4785e+08	0.0349029	0.0384362	0.0214676	0.431736			Keratin, type II cytoskeletal 5;Keratin, type II cytoskeletal 2 epidermal	KRT5;KRT2	sp|P13647|K2C5_HUMAN Keratin, type II cytoskeletal 5 OS=Homo sapiens OX=9606 GN=KRT5 PE=1 SV=3;tr|F8W0C6|F8W0C6_HUMAN Keratin, type II cytoskeletal 5 (Fragment) OS=Homo sapiens OX=9606 GN=KRT5 PE=1 SV=8;sp|P35908|K22E_HUMAN Keratin, type II cytoskeletal 2	nd	nd	nd	nd
323	LEAKADSLQDEINFLKTLHETELAELQSQIS						KRT7-K220	1.60761	0.657305	1.28117	-3.20512	0.329048	0.200625	0.529673	0.747783	0.382936	1.13072	0.186929	599983	247706	7.61541e+06	416175	3.24839e+06	2.21264e+07	7.67665e+06	5.64478e+06	7.247e+06	1.0617e+06	241283	1.38033e+07	1.06875e+06	1.18088e+07	1.09472e+07	540500	466456	631073	0.220627	0.762268	0.124524	0.000235075	220	CON__Q9DCV7				nd	nd	nd	nd
324	HMKKWHGEHLLTNDVKIEQAERS________		+				BCL11B-K693	1.22258	0.94711	1.14579	0.305134	0.645219	1.01009	1.65531	0.37332	0.185447	0.558767	0.0350272	1.25363e+06	1.41289e+06	794555	920336	4.58943e+06	2.56712e+06	5.34664e+06	985322	1.32625e+06	1.77909e+06	539180	705391	2.29434e+06	1.62277e+06	1.91252e+06	724774	1.75032e+06	1.26074e+06	0.0592325	0.400604	0.0344359	0.73487	693	D3YTK1	B-cell lymphoma/leukemia 11B	BCL11B	tr|D3YTK1|D3YTK1_HUMAN B-cell lymphoma/leukemia 11B OS=Homo sapiens OX=9606 GN=BCL11B PE=1 SV=1;sp|Q9C0K0|BC11B_HUMAN B-cell lymphoma/leukemia 11B OS=Homo sapiens OX=9606 GN=BCL11B PE=1 SV=1	nd	nd	nd	nd
325	____________MALKRINKELSDLARDPPA						UBE2D3-K4	-0.524036	1.00672	1.51	1.02393	0.434579	0.917796	1.35237	1.66955	0.519287	2.18883	0.0202529	874055	656170	1.57485e+06	439630	843256	876453	3.82442e+06	2.4172e+06	2.60196e+06	511134	1.17155e+06	208218	1.08409e+06	1.14133e+06	1.57403e+06	989547	2.20471e+06	650808	0.408465	0.456453	0.565302	0.533116	4	D6R9F6	Ubiquitin-conjugating enzyme E2 D3	UBE2D3	tr|D6R9F6|D6R9F6_HUMAN Ubiquitin-conjugating enzyme E2 D3 OS=Homo sapiens OX=9606 GN=UBE2D3 PE=1 SV=1;tr|D6R933|D6R933_HUMAN Ubiquitin-conjugating enzyme E2 D3 OS=Homo sapiens OX=9606 GN=UBE2D3 PE=1 SV=1;tr|D6RGD0|D6RGD0_HUMAN Ubiquitin-conjugating enzyme	2929	-0.223149	-0.301875	-0.262512
326	SLVFKVAETANEEEVKKMCMYKYPGMKKKMG		+				ABCE1-K343	-0.619856	0.803821	-0.136851	0.756754	0.684765	0.627136	1.3119	0.102037	1.22162	1.32366	-0.0372335	1.48092e+06	1.46789e+06	1.70932e+06	1.7067e+06	747152	577366	1.88436e+06	1.91742e+06	434803	510846	717434	485659	902746	1.55223e+06	537082	1.1785e+06	995275	722243	0.0947327	0.115302	0.0501588	0.469524	343	D6R9I9	ATP-binding cassette sub-family E member 1	ABCE1	tr|D6R9I9|D6R9I9_HUMAN ATP-binding cassette sub-family E member 1 OS=Homo sapiens OX=9606 GN=ABCE1 PE=1 SV=1;sp|P61221|ABCE1_HUMAN ATP-binding cassette sub-family E member 1 OS=Homo sapiens OX=9606 GN=ABCE1 PE=1 SV=1	2938	-0.650575	-0.334377	-0.492476
327	QKASMASLKKTISQIKSESEMETDSGVPQNT		+				LARP7-K78	-0.818806	-1.64248	-0.979733	-0.577451	0.440593	0.546052	0.986645	0.516361	0.208327	0.724689	-0.0167617	4.40906e+06	7.1471e+06	1.66371e+07	7.77421e+06	5.31847e+06	2.89038e+06	6.66489e+06	2.20211e+06	5.42904e+06	6.55067e+06	415922	4.55116e+06	726284	1.48534e+06	1.47758e+06	1.00933e+06	5.58758e+06	1.12167e+06	0.252974	0.0381021	0.228415	0.821214	78	D6R9Z6	La-related protein 7	LARP7	tr|D6R9Z6|D6R9Z6_HUMAN La-related protein 7 (Fragment) OS=Homo sapiens OX=9606 GN=LARP7 PE=1 SV=1;tr|H0YA82|H0YA82_HUMAN La-related protein 7 (Fragment) OS=Homo sapiens OX=9606 GN=LARP7 PE=1 SV=1;sp|Q4G0J3|LARP7_HUMAN La-related protein 7 OS=Homo sapiens O	3540	0.25795	-0.311874	-0.0269617
328	EGGSAESEGAKIDASKNEEDEGKMFIGGLSW						HNRNPD-K72	-1.26629	0.120271	-1.31062	-1.38577	0.765631	0.0792852	0.844916	0.892915	0.946126	1.83904	0.00313129	5.66203e+06	3.5709e+06	9.93897e+06	387405	4.63728e+06	2.94559e+06	3.09485e+06	3.39419e+06	1.24007e+06	1.14613e+07	1.58111e+07	4.76027e+06	7.90891e+06	1.03073e+07	1.66013e+07	3.13807e+06	4.10529e+06	5.01505e+06	0.60578	0.788121	0.228894	0.0552863	72	D6RBQ9	Heterogeneous nuclear ribonucleoprotein D0	HNRNPD	tr|D6RBQ9|D6RBQ9_HUMAN Heterogeneous nuclear ribonucleoprotein D0 (Fragment) OS=Homo sapiens OX=9606 GN=HNRNPD PE=1 SV=1;tr|D6RAF8|D6RAF8_HUMAN Heterogeneous nuclear ribonucleoprotein D0 (Fragment) OS=Homo sapiens OX=9606 GN=HNRNPD PE=1 SV=1;sp|Q14103|HNRP	3310	0.217963	-0.00408669	0.106938
329	NPLENQKNDQNNSDTKISETETLKSSQNFQT		+				ZNF451-K102	-0.188965	-0.95172	-0.559617	-1.07985	0.119221	0.573147	0.692369	0.427966	0.584352	1.01232	0.0216764	1.01382e+06	2.96113e+06	1.81716e+06	863059	1.79379e+06	2.42419e+06	1.79647e+06	1.1989e+06	934482	1.00837e+07	2.0866e+07	6.70051e+06	2.53878e+06	8.3379e+06	8.5891e+06	5.89119e+06	6.97639e+06	4.94393e+06	0.783504	0.352673	0.338351	0.0370973	102	D6RAS1		ZNF451	tr|D6RAS1|D6RAS1_HUMAN E3 SUMO-protein ligase ZNF451 (Fragment) OS=Homo sapiens OX=9606 GN=ZNF451 PE=1 SV=1	1023	0.907134	0.640537	0.773836
330	EGSSSGKATGDETGAKVERADGYEPPVQESV		+		+		RPS3A-K212	-0.0372431	-0.469636	1.76999	1.67568	0.0338991	0.298727	0.332626	1.46385	2.41171	3.87556	0.00392944	8.17954e+06	1.72753e+07	1.45976e+07	1.00256e+07	1.20594e+07	1.69469e+07	6.19843e+07	4.66583e+07	2.79571e+07	6.65685e+06	6.72693e+06	1.29059e+07	1.01442e+07	1.4109e+06	7.42998e+06	2.61949e+07	3.28319e+07	2.49611e+07	0.733524	0.783717	0.139942	0.83608	212	D6RAT0	40S ribosomal protein S3a	RPS3A	tr|D6RAT0|D6RAT0_HUMAN 40S ribosomal protein S3a OS=Homo sapiens OX=9606 GN=RPS3A PE=1 SV=1;sp|P61247|RS3A_HUMAN 40S ribosomal protein S3a OS=Homo sapiens OX=9606 GN=RPS3A PE=1 SV=2;tr|D6R9B6|D6R9B6_HUMAN 40S ribosomal protein S3a OS=Homo sapiens OX=9606 G	2941	-0.517086	-0.803908	-0.660497
331	___________MTKIKADPDGPEAQAEACSG		+	+	+		NHP2-K5	-0.543222	-0.52986	-0.488825	-0.88255	0.491057	1.21815	1.70921	1.40591	1.86926	3.27517	0.0164052	4.2119e+09	4.10778e+09	4.73215e+09	5.97898e+08	4.2995e+09	4.05924e+09	3.25352e+09	3.64469e+09	2.40259e+09	1.52441e+09	2.01696e+09	1.52968e+09	9.42208e+08	1.32093e+09	1.24919e+09	8.6245e+08	1.08084e+09	8.07285e+08	0.0508361	0.671773	0.434349	0.414666	5	D6RC52	H/ACA ribonucleoprotein complex subunit 2	NHP2	tr|D6RC52|D6RC52_HUMAN H/ACA ribonucleoprotein complex subunit 2 (Fragment) OS=Homo sapiens OX=9606 GN=NHP2 PE=1 SV=1;tr|D6RCB9|D6RCB9_HUMAN H/ACA ribonucleoprotein complex subunit 2 (Fragment) OS=Homo sapiens OX=9606 GN=NHP2 PE=1 SV=1;sp|Q9NX24|NHP2_HUMAN	nd	nd	nd	nd
332	_____________MTKIKADPDGPEAQAEAC		+	+			NHP2-K3	-0.404071	0.0441558	-0.370079	0.310859	0.293493	0.0470491	0.340542	1.06968	0.332787	1.40246	-0.0283724	9.15015e+06	7.42898e+06	9.24395e+06	986688	8.09328e+06	1.04351e+07	7.34308e+06	7.21471e+06	5.42256e+06	985850	1.2145e+06	778315	974598	729213	1.36743e+06	721648	1.62687e+06	1.34636e+06	0.0826963	0.62947	0.950587	0.362917	3	D6RC52	H/ACA ribonucleoprotein complex subunit 2	NHP2	tr|D6RC52|D6RC52_HUMAN H/ACA ribonucleoprotein complex subunit 2 (Fragment) OS=Homo sapiens OX=9606 GN=NHP2 PE=1 SV=1;tr|D6RCB9|D6RCB9_HUMAN H/ACA ribonucleoprotein complex subunit 2 (Fragment) OS=Homo sapiens OX=9606 GN=NHP2 PE=1 SV=1;sp|Q9NX24|NHP2_HUMAN	nd	nd	nd	nd
333	GDDYKNHVKCISEDQKYGGKGYEGKTHKGDI						LYAR-K57	0.437311	0.934752	-1.82437	0.541899	0.303132	1.11552	1.41865	4.12189	0.835679	4.95757	-0.0985946	3.94267e+06	4.02772e+06	4.3063e+06	3.105e+06	8.96568e+06	4.5529e+06	1.16613e+06	912209	1.38816e+06	307672	685311	673768	1.38723e+06	1.00576e+06	793108	920181	815522	690901	0.00773413	0.67465	0.778917	0.444338	57	D6RDJ1	Cell growth-regulating nucleolar protein	LYAR	tr|D6RDJ1|D6RDJ1_HUMAN Cell growth-regulating nucleolar protein (Fragment) OS=Homo sapiens OX=9606 GN=LYAR PE=1 SV=1;sp|Q9NX58|LYAR_HUMAN Cell growth-regulating nucleolar protein OS=Homo sapiens OX=9606 GN=LYAR PE=1 SV=2	5165	-0.0205013	-0.460901	-0.240701
335	__MANIAVQRIKREFKEVLKSEEGSCNDSPH				+		UBE2K-K14	0.75943	0.599476	2.26386	2.25851	0.279447	0.52559	0.805037	2.26072	2.31436	4.57508	0.00022269	5.93823e+06	6.51813e+07	4.52226e+07	7.63039e+06	6.2191e+07	1.27125e+08	2.27076e+08	1.71646e+08	1.60038e+08	9.25993e+06	3.55901e+06	6.48557e+06	1.41491e+07	6.88062e+06	8.2198e+06	3.11513e+07	3.75108e+07	2.37096e+07	0.40495	0.703926	0.828931	0.291068	14	D6RFX1	Ubiquitin-conjugating enzyme E2 K	UBE2K	tr|D6RFX1|D6RFX1_HUMAN Ubiquitin-conjugating enzyme E2 K OS=Homo sapiens OX=9606 GN=UBE2K PE=1 SV=1;tr|D6RDM7|D6RDM7_HUMAN Ubiquitin-conjugating enzyme E2 K (Fragment) OS=Homo sapiens OX=9606 GN=UBE2K PE=1 SV=1;sp|P61086|UBE2K_HUMAN Ubiquitin-conjugating e	2931	-0.0165224	-0.343609	-0.180066
336	PKRPLLAFACDDKDGKYDSSREAGTVKLFGL		+				THOC3-K147	0.86132	-0.832776	0.283796	-1.3642	0.371732	1.25154	1.62327	0.132221	1.6719	1.80412	0.0686665	3.231e+06	2.92949e+06	1.08449e+07	1.83581e+07	2.69616e+06	9.83945e+06	2.77523e+06	7.4135e+06	1.05135e+07	1.17381e+07	1.212e+07	1.63982e+07	1.0784e+07	5.91254e+06	5.90525e+06	7.76337e+06	5.77545e+06	2.09873e+06	0.493115	0.915988	0.859667	0.895321	147	D6REC9	THO complex subunit 3	THOC3	tr|D6REC9|D6REC9_HUMAN THO complex subunit 3 OS=Homo sapiens OX=9606 GN=THOC3 PE=1 SV=1;sp|Q96J01|THOC3_HUMAN THO complex subunit 3 OS=Homo sapiens OX=9606 GN=THOC3 PE=1 SV=1	4536	-0.0666544	-0.0437153	-0.0551848
337	FGFAESIANQRITAFKMEKAPIDTSDVEEKA		+	+	+		EXOSC9-K281	-0.263237	-0.269902	-0.645714	-0.761627	0.42933	0.53761	0.96694	0.797333	2.4328	3.23014	0.0048297	6.12758e+06	8.04709e+06	6.25996e+06	4.85321e+06	4.60905e+06	7.56421e+06	6.91172e+06	2.9078e+06	3.24182e+06	3.83235e+06	4.31493e+06	4.75939e+06	2.90878e+06	4.63797e+06	3.15773e+06	2.70111e+06	2.32381e+06	2.58784e+06	0.598655	0.394867	0.377785	0.296947	281	D6RIY6	Exosome complex component RRP45	EXOSC9	tr|D6RIY6|D6RIY6_HUMAN Exosome complex component RRP45 OS=Homo sapiens OX=9606 GN=EXOSC9 PE=1 SV=1;sp|Q06265|EXOS9_HUMAN Exosome complex component RRP45 OS=Homo sapiens OX=9606 GN=EXOSC9 PE=1 SV=3	916	-0.0293551	-0.114088	-0.0717216
338	DDEGGGDQAIILDGIKMDTGVEVSDIGSQDA		+	+			EXOSC9-K356	-0.936178	-0.279554	-0.533074	-1.17466	0.684803	0.728718	1.41352	0.474448	3.43516	3.90961	0.026733	2.10104e+07	5.10126e+07	3.93718e+07	4.11261e+06	2.36397e+07	3.04644e+07	3.58916e+07	1.58046e+07	2.52866e+07	2.34371e+07	2.34422e+07	2.65343e+07	1.51713e+07	2.22623e+07	2.30479e+07	9.68844e+06	1.19541e+07	1.08787e+07	0.899609	0.290001	0.612397	0.573835	356	D6RIY6	Exosome complex component RRP45	EXOSC9	tr|D6RIY6|D6RIY6_HUMAN Exosome complex component RRP45 OS=Homo sapiens OX=9606 GN=EXOSC9 PE=1 SV=1;sp|Q06265|EXOS9_HUMAN Exosome complex component RRP45 OS=Homo sapiens OX=9606 GN=EXOSC9 PE=1 SV=3;tr|H0Y9L5|H0Y9L5_HUMAN Exosome complex component RRP45 (Fra	916	-0.0293551	-0.114088	-0.0717216
340	PGAVANATGAEEGEMKPVAAGAAAPPGEGIS						ASH2L-K33	-0.445387	0.527732	0.521792	-0.0676122	0.268381	0.405578	0.673959	0.839775	0.0364225	0.876198	0.0245585	2.34796e+06	4.78153e+06	4.99977e+06	303114	3.86786e+06	4.73661e+06	6.59918e+06	4.95688e+06	5.85837e+06	489489	4.34734e+06	3.67223e+06	3.62204e+06	5.18188e+06	3.46327e+06	2.58525e+06	3.11414e+06	2.4201e+06	0.563835	0.350507	0.47579	0.0600744	33	E5RHM1	Set1/Ash2 histone methyltransferase complex subunit ASH2	ASH2L	tr|E5RHM1|E5RHM1_HUMAN Set1/Ash2 histone methyltransferase complex subunit ASH2 OS=Homo sapiens OX=9606 GN=ASH2L PE=1 SV=1;tr|E5RFH5|E5RFH5_HUMAN Set1/Ash2 histone methyltransferase complex subunit ASH2 (Fragment) OS=Homo sapiens OX=9606 GN=ASH2L PE=1 SV=1	1192	0.399449	0.0403057	0.219877
341	LNHYVKAVQSTINHVKEERPEKIPDLKLLVE		+		+		NSMCE2-K30	0.986948	0.844714	2.14713	2.41739	0.376984	0.869797	1.24678	2.43386	2.6952	5.12906	-0.011261	1.31149e+06	840746	483513	1.09446e+06	554641	3.57493e+06	3.28601e+06	4.73065e+06	3.6583e+06	2.68875e+06	5.25703e+06	5.83955e+06	1.04932e+07	4.91642e+06	9.34754e+06	2.88308e+07	2.50028e+07	1.98083e+07	0.124664	0.489411	0.469255	0.24106	30	E5RFJ1	E3 SUMO-protein ligase NSE2	NSMCE2	tr|E5RFJ1|E5RFJ1_HUMAN E3 SUMO-protein ligase NSE2 OS=Homo sapiens OX=9606 GN=NSMCE2 PE=1 SV=1;tr|E5RHW9|E5RHW9_HUMAN E3 SUMO-protein ligase NSE2 (Fragment) OS=Homo sapiens OX=9606 GN=NSMCE2 PE=1 SV=1;sp|Q96MF7|NSE2_HUMAN E3 SUMO-protein ligase NSE2 OS=Hom	nd	nd	nd	nd
342	IIVTQSQTNFTCPITKEEMKKPVKNKVCGHT		+				NSMCE2-K113	1.6679	0.725772	0.866438	0.775245	1.50506	1.02256	2.52762	0.537599	0.66108	1.19868	0.00379967	815862	897992	2.09048e+06	5.4352e+06	3.73807e+06	2.9151e+06	3.62509e+06	1.02317e+06	2.28764e+06	1.13621e+06	611407	622279	1.21137e+06	1.62219e+06	1.08575e+06	666609	1.74665e+06	1.64278e+06	0.471139	0.93345	0.462253	0.404268	113	E5RFJ1	E3 SUMO-protein ligase NSE2	NSMCE2	tr|E5RFJ1|E5RFJ1_HUMAN E3 SUMO-protein ligase NSE2 OS=Homo sapiens OX=9606 GN=NSMCE2 PE=1 SV=1;tr|E5RHW9|E5RHW9_HUMAN E3 SUMO-protein ligase NSE2 (Fragment) OS=Homo sapiens OX=9606 GN=NSMCE2 PE=1 SV=1;sp|Q96MF7|NSE2_HUMAN E3 SUMO-protein ligase NSE2 OS=Hom	nd	nd	nd	nd
343	ALQSKNSDADFQNNEKFVQFKQQLKELKKQC		+		+		NSMCE2-K65	2.02936	1.51492	2.21278	1.65536	0.819464	1.34451	2.16397	1.08249	2.14909	3.23159	0.0232258	903615	688132	822098	1.15754e+06	4.80613e+06	3.89021e+06	3.39553e+06	5.43283e+06	2.36142e+06	1.41629e+06	2.44399e+06	3.80498e+06	9.94512e+06	4.75461e+06	7.20627e+06	7.31441e+06	9.70871e+06	7.12255e+06	0.00654918	0.351119	0.0096471	0.817607	65	E5RFJ1	E3 SUMO-protein ligase NSE2	NSMCE2	tr|E5RFJ1|E5RFJ1_HUMAN E3 SUMO-protein ligase NSE2 OS=Homo sapiens OX=9606 GN=NSMCE2 PE=1 SV=1;tr|E5RHW9|E5RHW9_HUMAN E3 SUMO-protein ligase NSE2 (Fragment) OS=Homo sapiens OX=9606 GN=NSMCE2 PE=1 SV=1;sp|Q96MF7|NSE2_HUMAN E3 SUMO-protein ligase NSE2 OS=Hom	nd	nd	nd	nd
345	IKGKTPEEIRKTFNIKNDFTEEEEAQVRKEN		+	+	+		SKP1-K142	1.27743	-0.308546	2.96465	1.18001	0.614111	0.184778	0.798889	1.17931	0.423773	1.60308	0.0743601	217660	212494	225010	164637	619908	803618	1.45356e+06	2.49309e+06	1.16779e+06	449601	322221	212207	135702	485584	173273	367835	1.56698e+06	294770	0.000730843	0.5534	0.000162636	0.0538276	142	E5RJR5	S-phase kinase-associated protein 1	SKP1	tr|E5RJR5|E5RJR5_HUMAN S-phase kinase-associated protein 1 OS=Homo sapiens OX=9606 GN=SKP1 PE=1 SV=1;sp|P63208|SKP1_HUMAN S-phase kinase-associated protein 1 OS=Homo sapiens OX=9606 GN=SKP1 PE=1 SV=2;tr|F8W8N3|F8W8N3_HUMAN S-phase kinase-associated protein	nd	nd	nd	nd
346	NLLKTDIVRENTDNIKLEVARLSTEGNLEDL						ADGRL3-K156	-1.3577	1.0473	1.37128	0.836555	0.611669	0.600532	1.2122	1.25724	0.3957	1.65294	0.0222804	648810	550150	1.67608e+06	280928	453818	387102	2.62839e+06	1.65524e+06	3.15411e+06	488541	1.96469e+06	622802	3.38798e+06	1.83152e+06	1.13764e+06	877984	1.37306e+06	3.24208e+06	0.0383587	0.668194	0.804008	0.600033	156	H0Y9K5	Latrophilin-3	ADGRL3;LPHN3	tr|H0Y9K5|H0Y9K5_HUMAN Adhesion G protein-coupled receptor L3 (Fragment) OS=Homo sapiens OX=9606 GN=ADGRL3 PE=1 SV=1;tr|E7EMR3|E7EMR3_HUMAN Adhesion G protein-coupled receptor L3 OS=Homo sapiens OX=9606 GN=ADGRL3 PE=1 SV=1;tr|E7ES20|E7ES20_HUMAN Adhesion G	nd	nd	nd	nd
348	PDQPAVPHPPPSTPIKLEEGKTDLYVSCDQT						ADD1-K63	0.428751	0.484143	2.35047	4.31832	0.132361	1.42937	1.56174	2.06838	2.67071	4.73909	-0.0819935	530630	627334	4.26696e+06	271857	2.49527e+06	4.53518e+06	7.38327e+06	1.03287e+07	9.9547e+06	494749	712496	677990	970241	829568	837171	1.37032e+07	1.19465e+07	1.19608e+07	0.998819	0.627282	0.723552	0.0264925	63	H0YG19	Alpha-adducin	ADD1	tr|H0YG19|H0YG19_HUMAN Alpha-adducin (Fragment) OS=Homo sapiens OX=9606 GN=ADD1 PE=1 SV=1;tr|H0Y9H2|H0Y9H2_HUMAN Alpha-adducin (Fragment) OS=Homo sapiens OX=9606 GN=ADD1 PE=1 SV=1;tr|E7EV99|E7EV99_HUMAN Alpha-adducin OS=Homo sapiens OX=9606 GN=ADD1 PE=1 SV	950	0.0287345	0.163059	0.0958966
349	AVKTVNQQTMAAPVVKEEKQPEKVISKDLVI		+		+		PRRC2C-K1135	-0.446806	0.2051	1.26516	2.21014	0.328226	0.222958	0.551184	1.83258	0.668711	2.50129	-0.0393742	7.78294e+06	3.66802e+06	3.50206e+06	5.43837e+06	2.97612e+06	2.55602e+06	1.13928e+07	1.3868e+07	1.06793e+07	519649	991834	442413	756382	798594	697409	5.0945e+06	3.38797e+06	558615	0.583832	0.05674	0.645172	0.0331508	1135	E7EPN9	Protein PRRC2C	PRRC2C	tr|E7EPN9|E7EPN9_HUMAN Protein PRRC2C OS=Homo sapiens OX=9606 GN=PRRC2C PE=1 SV=1;sp|Q9Y520|PRC2C_HUMAN Protein PRRC2C OS=Homo sapiens OX=9606 GN=PRRC2C PE=1 SV=4	955	-0.119234	-0.182142	-0.150688
350	DLEPESDRSAQPLPLKIEELALAKGITEECL		+	+	+		ACIN1-K474	3.03235	-0.179069	3.78774	0.75982	0.350506	0.155534	0.50604	0.394434	0.663095	1.05753	0.126163	949611	539434	3.76866e+06	1.38538e+06	546405	4.10835e+07	756253	5.03067e+06	6.68269e+07	1.02062e+06	554508	794578	510593	1.05014e+06	532368	694474	1.89506e+06	1.42304e+06	0.0114519	0.736155	0.00451123	0.258618	474	S4R3H4	Apoptotic chromatin condensation inducer in the nucleus	ACIN1	tr|S4R3H4|S4R3H4_HUMAN Apoptotic chromatin condensation inducer in the nucleus OS=Homo sapiens OX=9606 GN=ACIN1 PE=1 SV=1;tr|E7EQT4|E7EQT4_HUMAN Apoptotic chromatin condensation inducer in the nucleus OS=Homo sapiens OX=9606 GN=ACIN1 PE=1 SV=2;sp|Q9UKV3|AC	5788	0.119005	0.00247108	0.060738
352	ISITTESLKSLIPDIKPLAGQEAVVDLHADD		+	+			ACIN1-K821	0.354847	0.112437	0.0875712	-1.17044	0.127904	0.04219	0.170094	0.0317523	0.430185	0.461937	0.0524173	1.33099e+07	2.11121e+07	1.01915e+08	1.30984e+07	8.65779e+07	7.46779e+07	5.5522e+07	4.39075e+07	4.54392e+07	3.95128e+07	994929	5.00591e+07	6.98594e+06	4.87674e+07	4.21542e+07	6.08619e+06	5.79736e+06	2.83539e+07	0.785146	0.861147	0.0325495	0.401341	821	S4R3H4	Apoptotic chromatin condensation inducer in the nucleus	ACIN1	tr|S4R3H4|S4R3H4_HUMAN Apoptotic chromatin condensation inducer in the nucleus OS=Homo sapiens OX=9606 GN=ACIN1 PE=1 SV=1;tr|E7EQT4|E7EQT4_HUMAN Apoptotic chromatin condensation inducer in the nucleus OS=Homo sapiens OX=9606 GN=ACIN1 PE=1 SV=2;sp|Q9UKV3|AC	5788	0.119005	0.00247108	0.060738
353	GRKRRWGASTATTQKKPSISITTESLKSLIP		+				ACIN1-K803	0.300553	0.149535	-0.456892	0.956087	0.233959	0.110473	0.344432	0.269716	0.486963	0.75668	-0.0588741	910453	2.05696e+06	3.78291e+06	2.87018e+06	2.2759e+06	3.16774e+06	1.40032e+06	1.18292e+06	2.33474e+06	553066	1.13288e+06	466692	548853	1.06333e+06	775549	632585	2.49745e+06	1.04616e+06	0.179529	0.672477	0.303838	0.240717	803	S4R3H4	Apoptotic chromatin condensation inducer in the nucleus	ACIN1	tr|S4R3H4|S4R3H4_HUMAN Apoptotic chromatin condensation inducer in the nucleus OS=Homo sapiens OX=9606 GN=ACIN1 PE=1 SV=1;tr|E7EQT4|E7EQT4_HUMAN Apoptotic chromatin condensation inducer in the nucleus OS=Homo sapiens OX=9606 GN=ACIN1 PE=1 SV=2;sp|Q9UKV3|AC	5788	0.119005	0.00247108	0.060738
354	SVEVALPPPAEHEVKKVTLGDTLTRRSISQQ		+	+			ACIN1-K912	-1.01171	-1.44038	-1.77238	-0.705216	0.65711	0.51665	1.17376	1.11054	0.286287	1.39683	-0.0444654	4.69288e+06	1.97647e+06	2.73465e+06	161916	2.6178e+06	1.88427e+06	1.85886e+06	568755	325170	672002	3.01487e+06	706378	774433	503244	341104	1.2503e+06	598721	845586	0.894371	0.0517886	0.513844	0.113227	912	S4R3H4	Apoptotic chromatin condensation inducer in the nucleus	ACIN1	tr|S4R3H4|S4R3H4_HUMAN Apoptotic chromatin condensation inducer in the nucleus OS=Homo sapiens OX=9606 GN=ACIN1 PE=1 SV=1;tr|E7EQT4|E7EQT4_HUMAN Apoptotic chromatin condensation inducer in the nucleus OS=Homo sapiens OX=9606 GN=ACIN1 PE=1 SV=2;sp|Q9UKV3|AC	5788	0.119005	0.00247108	0.060738
355	LDYHRGLLVDRPSETKTEEQGIPRPLHPPPP		+				ACIN1-K1049	-0.764685	-0.406444	-0.179498	-1.80362	0.570964	0.257022	0.827986	0.0993945	1.72449	1.82389	0.0676715	1.57896e+07	6.65512e+06	1.96888e+07	3.91522e+06	1.17936e+07	9.09021e+06	8.18279e+06	7.62756e+06	2.1394e+07	1.16626e+07	9.55327e+06	1.37129e+07	340519	1.20598e+07	1.39527e+07	2.59249e+06	626495	6.78657e+06	0.527357	0.147402	0.848567	0.60816	1049	S4R3H4	Apoptotic chromatin condensation inducer in the nucleus	ACIN1	tr|S4R3H4|S4R3H4_HUMAN Apoptotic chromatin condensation inducer in the nucleus OS=Homo sapiens OX=9606 GN=ACIN1 PE=1 SV=1;tr|E7EQT4|E7EQT4_HUMAN Apoptotic chromatin condensation inducer in the nucleus OS=Homo sapiens OX=9606 GN=ACIN1 PE=1 SV=2;sp|Q9UKV3|AC	5788	0.119005	0.00247108	0.060738
357	EAESKLKQVYIPNYNKPNPNQISVNNVKAGV		+				MTA1-K153	0.164429	-0.147324	2.27726	1.9184	0.163944	0.111613	0.275557	0.887095	0.878718	1.76581	0.0149522	1.04773e+06	741099	496867	672368	1.12584e+06	763417	1.6949e+06	3.58458e+06	5.80054e+06	916220	710441	362008	368840	826525	600252	2.82685e+06	700321	3.99009e+06	0.860623	0.800446	0.0354425	0.0548556	153	H0Y4T7	Metastasis-associated protein MTA1	MTA1	tr|H0Y4T7|H0Y4T7_HUMAN Metastasis-associated protein MTA1 (Fragment) OS=Homo sapiens OX=9606 GN=MTA1 PE=1 SV=1;tr|E7ESY4|E7ESY4_HUMAN Metastasis-associated protein MTA1 OS=Homo sapiens OX=9606 GN=MTA1 PE=1 SV=1;sp|Q13330|MTA1_HUMAN Metastasis-associated pr	974	-0.00984392	-0.0525047	-0.0311743
358	LEAVLRYLETHPRPPKPDPVKSVSSVLSSLT		+				MTA1-K341	-0.64784	0.984519	3.99055	1.38346	0.62223	0.759963	1.38219	1.80063	1.11602	2.91665	0.108629	1.3705e+06	546561	898892	677796	488151	631295	1.55987e+07	1.77321e+07	1.14303e+07	7.07521e+06	1.66587e+07	6.17944e+06	1.15653e+07	2.83822e+07	1.92406e+07	1.43593e+07	3.30577e+07	3.0625e+07	0.108145	0.645039	0.0327282	0.492258	341	H0Y4T7	Metastasis-associated protein MTA1	MTA1	tr|H0Y4T7|H0Y4T7_HUMAN Metastasis-associated protein MTA1 (Fragment) OS=Homo sapiens OX=9606 GN=MTA1 PE=1 SV=1;tr|E7ESY4|E7ESY4_HUMAN Metastasis-associated protein MTA1 OS=Homo sapiens OX=9606 GN=MTA1 PE=1 SV=1;sp|Q13330|MTA1_HUMAN Metastasis-associated pr	974	-0.00984392	-0.0525047	-0.0311743
359	TSHHTTTDHIPEKKFKSEALLSTLTSDASKE		+	+	+		ING3-K152	1.29647	-2.70722	1.36458	-2.12003	0.258606	0.70645	0.965056	1.00846	0.649792	1.65826	0.145192	2.3649e+06	6.20057e+06	2.63081e+07	2.89534e+06	4.26616e+06	7.84977e+07	2.21452e+07	3.12123e+07	3.64427e+07	9.12124e+06	806241	1.04158e+07	1.18174e+06	849499	1.08381e+06	1.59067e+06	986043	2.10311e+06	0.162404	0.00214135	0.480734	0.0227346	152	E7ET07	Inhibitor of growth protein;Inhibitor of growth protein 3	ING3	tr|E7ET07|E7ET07_HUMAN Inhibitor of growth protein OS=Homo sapiens OX=9606 GN=ING3 PE=1 SV=1;sp|Q9NXR8|ING3_HUMAN Inhibitor of growth protein 3 OS=Homo sapiens OX=9606 GN=ING3 PE=1 SV=2	nd	nd	nd	nd
360	HHLYSNPIKEEMTESKFSKYSEMSEEKRAKL		+				U2SURP-K828	-1.00215	-0.0842777	-0.83245	0.183962	0.497319	0.0377668	0.535086	0.472512	0.0781732	0.550685	-0.0423505	834158	5.57654e+06	5.55841e+06	2.77548e+06	461376	2.73879e+06	1.68185e+06	2.37736e+06	2.66234e+06	1.62303e+06	994803	386154	1.64281e+06	777320	413401	716662	2.13195e+06	563916	0.380944	0.979103	0.0658816	0.67698	828	E7ET15	U2 snRNP-associated SURP motif-containing protein	U2SURP	tr|E7ET15|E7ET15_HUMAN U2 snRNP-associated SURP motif-containing protein OS=Homo sapiens OX=9606 GN=U2SURP PE=1 SV=1;sp|O15042|SR140_HUMAN U2 snRNP-associated SURP motif-containing protein OS=Homo sapiens OX=9606 GN=U2SURP PE=1 SV=2;tr|H7C4V2|H7C4V2_HUMAN	1718	-0.0153713	-0.0222316	-0.0188015
361	QSSKSEEHHLYSNPIKEEMTESKFSKYSEMS		+	+	+		U2SURP-K821	-0.889247	-0.700072	-0.228632	-0.779496	0.744339	1.28579	2.03013	0.236154	1.792	2.02815	0.0229527	2.31278e+07	1.40882e+07	2.68393e+07	2.18073e+06	1.49609e+07	1.74416e+07	1.78154e+07	1.22345e+07	2.46177e+07	3.44296e+07	4.14948e+07	4.39813e+07	3.35541e+07	2.32153e+07	1.70375e+07	1.99067e+07	2.93444e+07	2.06024e+07	0.781523	0.521371	0.944103	0.940512	821	E7ET15	U2 snRNP-associated SURP motif-containing protein	U2SURP	tr|E7ET15|E7ET15_HUMAN U2 snRNP-associated SURP motif-containing protein OS=Homo sapiens OX=9606 GN=U2SURP PE=1 SV=1;sp|O15042|SR140_HUMAN U2 snRNP-associated SURP motif-containing protein OS=Homo sapiens OX=9606 GN=U2SURP PE=1 SV=2;tr|H7C4V2|H7C4V2_HUMAN	1718	-0.0153713	-0.0222316	-0.0188015
363	AEEIVDCITESLSILKTPLPKKIARLYLVSD		+				U2SURP-K584	-1.89358	-1.20149	-0.657932	-0.850693	0.882752	1.46412	2.34687	0.368835	0.811912	1.18075	0.00803168	1.37327e+06	3.84439e+06	6.53927e+06	733313	899135	1.53179e+06	2.84393e+06	1.21977e+06	3.38767e+06	1.82123e+06	2.02627e+06	1.97799e+06	268533	1.45292e+06	811617	740763	1.85577e+06	633813	0.0518122	0.0633127	0.320125	0.0489531	584	E7ET15	U2 snRNP-associated SURP motif-containing protein	U2SURP	tr|E7ET15|E7ET15_HUMAN U2 snRNP-associated SURP motif-containing protein OS=Homo sapiens OX=9606 GN=U2SURP PE=1 SV=1;sp|O15042|SR140_HUMAN U2 snRNP-associated SURP motif-containing protein OS=Homo sapiens OX=9606 GN=U2SURP PE=1 SV=2	1718	-0.0153713	-0.0222316	-0.0188015
364	SADGPAKKKVAKVTVKSENLKVIKDEALSDG		+	+	+		XPC-K75	0.254134	-0.63354	0.261634	0.405391	0.152909	0.440522	0.593431	0.168767	1.15103	1.3198	-0.00598985	1.38291e+06	1.04619e+07	1.42461e+07	7.8516e+06	1.03046e+07	1.29604e+07	1.15309e+07	9.34457e+06	1.04033e+07	3.5601e+06	4.64608e+06	5.6081e+06	5.91709e+06	1.72301e+06	1.26449e+06	6.36722e+06	6.08212e+06	5.84695e+06	0.259935	0.275396	0.0532506	0.121453	75	E7EUB5	DNA repair protein complementing XP-C cells	XPC	tr|E7EUB5|E7EUB5_HUMAN DNA repair protein-complementing XP-C cells (Fragment) OS=Homo sapiens OX=9606 GN=XPC PE=1 SV=1;sp|Q01831|XPC_HUMAN DNA repair protein complementing XP-C cells OS=Homo sapiens OX=9606 GN=XPC PE=1 SV=4	3084	0.175648	0.263537	0.219593
365	QSLVKSTIFISPSSVKKEEAPQSEAPRVEEC		+		+		SSFA2-K317	0.569447	-0.0396452	3.19505	2.77057	0.402329	0.0325029	0.434831	0.808624	0.693966	1.50259	0.0176869	781675	739841	444280	695736	617583	1.60383e+06	3.40886e+06	1.07926e+07	3.80159e+06	687992	696779	673451	475161	1.03091e+06	496366	6.21209e+06	7.37048e+06	462246	0.202297	0.00279535	0.00391215	2.02815e-05	317	E7EUL7	Sperm-specific antigen 2	SSFA2	tr|E7EUL7|E7EUL7_HUMAN Protein ITPRID2 OS=Homo sapiens OX=9606 GN=ITPRID2 PE=1 SV=1;tr|E9PHV5|E9PHV5_HUMAN Protein ITPRID2 OS=Homo sapiens OX=9606 GN=ITPRID2 PE=1 SV=1;sp|P28290|ITPI2_HUMAN Protein ITPRID2 OS=Homo sapiens OX=9606 GN=ITPRID2 PE=1 SV=3	1028	-0.79882	-0.141538	-0.470179
366	SRSPSTLLPKKPTAIKTEGKPAEVKKMTAKS		+		+		MAP4-K1983	-0.524518	2.39668	2.17899	5.58023	0.299723	0.756221	1.05594	2.28664	1.06407	3.35071	-0.141718	8.79596e+06	2.71487e+07	1.5068e+07	1.60631e+07	2.80918e+06	1.65913e+07	6.91254e+07	9.56865e+07	6.61918e+07	533415	734537	623408	3.62021e+06	923772	5.4157e+06	4.1852e+07	3.68195e+07	1.18166e+07	0.824083	0.00396305	0.495793	7.84437e-05	1983	E7EVA0	Microtubule-associated protein;Microtubule-associated protein 4	MAP4	tr|E7EVA0|E7EVA0_HUMAN Microtubule-associated protein OS=Homo sapiens OX=9606 GN=MAP4 PE=1 SV=1;sp|P27816|MAP4_HUMAN Microtubule-associated protein 4 OS=Homo sapiens OX=9606 GN=MAP4 PE=1 SV=3;tr|H7C4C5|H7C4C5_HUMAN Microtubule-associated protein (Fragment)	982	-0.00589541	-0.229251	-0.117573
367	GSLDNVGHLPAGGAVKTEGGGSEAPLCPGPP						MAP4-K2232	0.285843	0.701731	2.32651	3.61312	0.176083	0.633205	0.809288	2.2734	1.97074	4.24414	-0.0536087	1.76835e+07	4.09247e+06	1.39937e+07	2.155e+07	8.06872e+06	1.39889e+07	5.65507e+07	7.44737e+07	4.83934e+07	4.22759e+06	512676	4.482e+06	5.80899e+06	5.05104e+06	4.13957e+06	4.53437e+07	4.49706e+07	2.25342e+07	0.960725	0.247966	0.434449	0.0562371	2232	E7EVA0	Microtubule-associated protein;Microtubule-associated protein 4	MAP4	tr|E7EVA0|E7EVA0_HUMAN Microtubule-associated protein OS=Homo sapiens OX=9606 GN=MAP4 PE=1 SV=1;sp|P27816|MAP4_HUMAN Microtubule-associated protein 4 OS=Homo sapiens OX=9606 GN=MAP4 PE=1 SV=3;tr|H7C4C5|H7C4C5_HUMAN Microtubule-associated protein (Fragment)	982	-0.00589541	-0.229251	-0.117573
368	TDEESTGDEQESVTVKEEPQVSQSAGKGDTS		+				ASXL2-K1168	0.144717	-0.135979	-0.0676701	0.427866	0.0729792	0.120195	0.193174	0.0775359	0.308557	0.386093	-0.0206474	5.06349e+06	2.81836e+06	5.39658e+06	1.0785e+06	8.29365e+06	5.30734e+06	4.7634e+06	3.35349e+06	4.5531e+06	1.38761e+06	658451	1.6013e+06	999170	1.43796e+06	882161	1.84859e+06	2.33206e+06	725942	0.260292	0.519969	0.454637	0.529354	1168	E7EWD6	Putative Polycomb group protein ASXL2	ASXL2	tr|E7EWD6|E7EWD6_HUMAN Putative Polycomb group protein ASXL2 OS=Homo sapiens OX=9606 GN=ASXL2 PE=1 SV=1;sp|Q76L83|ASXL2_HUMAN Putative Polycomb group protein ASXL2 OS=Homo sapiens OX=9606 GN=ASXL2 PE=1 SV=1	nd	nd	nd	nd
369	SQESSSTAPGSEVTIKQEPVSPKKKENALLR		+	+	+	+	NCOA2-K731	0.0175117	0.638713	2.01598	1.2309	0.0115337	1.34796	1.35949	1.56564	1.61975	3.18538	0.0327116	211913	241238	257805	299619	78286.8	341733	1.18596e+06	931050	758498	186800	218662	235491	369165	255231	373528	597279	564599	342527	0.0525178	0.239325	0.0230876	0.0616926	731	E7EWM1	Nuclear receptor coactivator 2	NCOA2	tr|E7EWM1|E7EWM1_HUMAN Nuclear receptor coactivator 2 OS=Homo sapiens OX=9606 GN=NCOA2 PE=1 SV=2;sp|Q15596|NCOA2_HUMAN Nuclear receptor coactivator 2 OS=Homo sapiens OX=9606 GN=NCOA2 PE=1 SV=2	988	0.297639	-0.138484	0.0795772
370	STDLKQLNQVNFTLPKKEGLSFLGGLRSKND						RAB11FIP1-K147	-0.0179439	0.639941	1.31254	0.426979	0.0152545	1.17151	1.18676	2.18616	0.886978	3.07313	0.0368984	808068	722516	888746	1.21867e+06	579600	591156	1.96924e+06	2.40859e+06	1.63127e+06	744139	632909	627653	969342	1.32025e+06	834264	863724	1.11226e+06	719166	0.098274	0.128707	0.0870149	0.197361	147	E7EX40	Rab11 family-interacting protein 1	RAB11FIP1	tr|E7EX40|E7EX40_HUMAN Rab11 family-interacting protein 1 OS=Homo sapiens OX=9606 GN=RAB11FIP1 PE=1 SV=1;sp|Q6WKZ4|RFIP1_HUMAN Rab11 family-interacting protein 1 OS=Homo sapiens OX=9606 GN=RAB11FIP1 PE=1 SV=3	3823	0.239407	-0.020916	0.109246
371	MRFTLYENKDSTNPRKRNQRILAAETDRLSY		+				POLR1E-K54	-1.80269	0.36965	-2.10591	-1.18495	1.62286	0.27959	1.90245	2.09407	1.00673	3.10081	-0.0383732	5.17876e+06	7.50633e+06	8.61958e+06	204269	2.2326e+06	3.6699e+06	2.44534e+06	1.65006e+06	853781	1.55849e+06	2.56497e+06	1.43112e+06	1.4979e+06	1.92832e+06	3.75052e+06	838697	710477	893948	0.991669	0.424942	0.340836	0.0448943	54	E7EX70	DNA-directed RNA polymerase I subunit RPA49	POLR1E	tr|E7EX70|E7EX70_HUMAN DNA-directed RNA polymerase I subunit RPA49 OS=Homo sapiens OX=9606 GN=POLR1E PE=1 SV=2;sp|Q9GZS1|RPA49_HUMAN DNA-directed RNA polymerase I subunit RPA49 OS=Homo sapiens OX=9606 GN=POLR1E PE=1 SV=3	4843	-0.379231	-0.446904	-0.413067
373	LSVQSNPSPQLRSVMKVESSENVPSPTHPPV		+				ZC3H11A-K140	-0.107509	-0.341062	-1.67022	1.23919	0.0572116	0.181483	0.238695	0.890421	0.908285	1.79871	-0.121225	1.287e+07	2.9495e+06	1.12179e+07	3.54842e+06	1.12426e+07	1.03047e+07	2.29386e+06	4.81398e+06	1.38746e+06	982912	3.84622e+06	5.10561e+06	2.76774e+06	3.92909e+06	1.14625e+06	1.12785e+07	7.71051e+06	4.46348e+06	0.768263	0.608888	0.200755	0.555058	140	E9PBY7	Zinc finger CCCH domain-containing protein 11A	ZC3H11A	tr|E9PBY7|E9PBY7_HUMAN Zinc finger CCCH domain-containing protein 11A (Fragment) OS=Homo sapiens OX=9606 GN=ZC3H11A PE=1 SV=1;tr|E9PQ61|E9PQ61_HUMAN Zinc finger CCCH domain-containing protein 11A OS=Homo sapiens OX=9606 GN=ZC3H11A PE=1 SV=1;sp|O75152|ZC11A	1904	-0.592571	-0.0382439	-0.315408
374	TKSMQEVHIKTLEEIKLEKALRVQQSSESST		+		+		ZC3H11A-K478	-0.0902128	0.0583422	0.294953	-0.132995	0.0661911	0.069465	0.135656	0.267839	0.176607	0.444447	0.0178312	4.55623e+06	4.17942e+06	1.03055e+07	6.50977e+06	5.13948e+06	6.2377e+06	9.31408e+06	7.59643e+06	6.45001e+06	1.10297e+06	637443	1.1778e+06	826034	1.00361e+06	1.209e+06	1.016e+06	881505	763723	0.0854821	0.599934	0.299728	0.313505	478	E9PBY7	Zinc finger CCCH domain-containing protein 11A	ZC3H11A	tr|E9PBY7|E9PBY7_HUMAN Zinc finger CCCH domain-containing protein 11A (Fragment) OS=Homo sapiens OX=9606 GN=ZC3H11A PE=1 SV=1;tr|E9PQ61|E9PQ61_HUMAN Zinc finger CCCH domain-containing protein 11A OS=Homo sapiens OX=9606 GN=ZC3H11A PE=1 SV=1;sp|O75152|ZC11A	1904	-0.592571	-0.0382439	-0.315408
377	PSSDVLVFDYTKHPAKPDPSGECNPDLRLRG		+		+		RBBP7-K150	1.46524	0.719898	2.07481	2.72044	0.807879	0.365014	1.17289	0.35644	1.8839	2.24034	-0.026901	1.42804e+06	3.54896e+06	1.10794e+06	2.45208e+06	5.34291e+06	9.00611e+06	2.45147e+06	1.03477e+06	2.2149e+07	3.18487e+06	2.50938e+06	3.15042e+06	7.76964e+06	5.64629e+06	1.15181e+06	2.25429e+07	1.57996e+07	1.99503e+07	0.280496	0.025036	0.024952	0.0247096	150	E9PC52	Histone-binding protein RBBP7	RBBP7	tr|E9PC52|E9PC52_HUMAN Histone-binding protein RBBP7 OS=Homo sapiens OX=9606 GN=RBBP7 PE=1 SV=1;sp|Q16576|RBBP7_HUMAN Histone-binding protein RBBP7 OS=Homo sapiens OX=9606 GN=RBBP7 PE=1 SV=1;tr|Q5JP01|Q5JP01_HUMAN Histone-binding protein RBBP7 (Fragment) O	3490	1.00257	0.500403	0.751487
378	AVEERVINEEYKIWKKNTPFLYDLVMTHALE;TVEERVINEEYKIWKKNTPFLYDLVMTHALQ		+				RBBP7-K25	2.1885	0.929579	3.76626	2.42398	1.25946	0.429093	1.68855	1.33456	1.92152	3.25608	0.0559284	515826	935243	1.12966e+06	5.47196e+06	1.73125e+06	4.56058e+06	9.91607e+06	1.6527e+07	8.67253e+06	5.98354e+06	1.04234e+06	7.57367e+06	1.51927e+06	1.41826e+07	1.21062e+07	1.81767e+07	3.35647e+07	2.66069e+07	0.050429	0.401911	0.0109827	0.32687	25	E9PC52	Histone-binding protein RBBP7;Histone-binding protein RBBP4	RBBP7;RBBP4	tr|E9PC52|E9PC52_HUMAN Histone-binding protein RBBP7 OS=Homo sapiens OX=9606 GN=RBBP7 PE=1 SV=1;sp|Q16576|RBBP7_HUMAN Histone-binding protein RBBP7 OS=Homo sapiens OX=9606 GN=RBBP7 PE=1 SV=1;tr|C9JAJ9|C9JAJ9_HUMAN Histone-binding protein RBBP7 (Fragment) O	3490	1.00257	0.500403	0.751487
379	GSADKTVALWDLRNLKLKLHSFESHKDEIFQ;GSADKTVALWDLRNLKLKLHTFESHKDEIFQ		+				RBBP7-K297	0.655373	0.806907	1.05563	1.60413	0.53944	0.954151	1.49359	1.53194	1.6615	3.19344	-0.0228541	800222	1.67191e+06	1.54693e+06	1.40086e+06	1.69473e+06	3.23452e+06	3.32473e+06	2.8717e+06	2.15769e+06	1.78369e+06	1.30919e+06	1.00187e+06	2.6723e+06	2.98025e+06	1.51104e+06	2.70738e+06	5.05124e+06	4.68991e+06	0.372737	0.410707	0.781822	0.177544	297	E9PC52	Histone-binding protein RBBP7;Histone-binding protein RBBP4	RBBP7;RBBP4	tr|E9PC52|E9PC52_HUMAN Histone-binding protein RBBP7 OS=Homo sapiens OX=9606 GN=RBBP7 PE=1 SV=1;sp|Q16576|RBBP7_HUMAN Histone-binding protein RBBP7 OS=Homo sapiens OX=9606 GN=RBBP7 PE=1 SV=1;tr|Q5JP02|Q5JP02_HUMAN Histone-binding protein RBBP7 (Fragment) O	3490	1.00257	0.500403	0.751487
380	PCAGSSSESDLQTVFKNESLNAESKSGCKLQ		+		+		UBR7-K198	0.378188	0.272358	1.79116	1.17595	0.144518	0.225441	0.369959	1.44861	2.10526	3.55386	0.0256336	2.53655e+06	1.94566e+06	6.85823e+06	1.17611e+06	3.9977e+06	9.56544e+06	1.62758e+07	1.49308e+07	8.04177e+06	5.2289e+06	5.38341e+06	3.3157e+06	8.66525e+06	4.31262e+06	3.8441e+06	1.19233e+07	1.09324e+07	8.6135e+06	0.56602	0.316059	0.538729	0.629881	198	E9PCJ7	Putative E3 ubiquitin-protein ligase UBR7	UBR7	tr|E9PCJ7|E9PCJ7_HUMAN Putative E3 ubiquitin-protein ligase UBR7 OS=Homo sapiens OX=9606 GN=UBR7 PE=1 SV=2;sp|Q8N806|UBR7_HUMAN Putative E3 ubiquitin-protein ligase UBR7 OS=Homo sapiens OX=9606 GN=UBR7 PE=1 SV=2	nd	nd	nd	nd
382	SHKQIMENAEINNIIKIVGLQYKKNYEDEDS;SHKQIMENAEINNIIKIVGLQYKKSYDDAES		+				TOP2B-K533	1.81019	0.148716	0.812919	0.467374	0.339919	0.369248	0.709167	0.787291	0.753337	1.54063	0.0143977	410178	1.35907e+06	730084	7.48376e+06	512503	768630	1.84976e+06	1.01595e+06	1.52502e+06	946381	1.1812e+06	1.0457e+06	1.30827e+06	952761	1.25681e+06	1.78256e+06	1.6058e+06	998988	0.0293913	0.546915	0.862286	0.152007	533	Q02880	DNA topoisomerase 2;DNA topoisomerase 2-alpha;DNA topoisomerase 2-beta	TOP2B;TOP2A	tr|E9PCY5|E9PCY5_HUMAN DNA topoisomerase 2 (Fragment) OS=Homo sapiens OX=9606 GN=TOP2B PE=1 SV=1;sp|P11388|TOP2A_HUMAN DNA topoisomerase 2-alpha OS=Homo sapiens OX=9606 GN=TOP2A PE=1 SV=3;sp|Q02880|TOP2B_HUMAN DNA topoisomerase 2-beta OS=Homo sapiens OX=96	3097	0.530855	-0.232322	0.149266
384	IFGQLLTSSNYDDDEKKVTGGRNGYGAKLCN		+	+			TOP2B-K177	2.12674	-0.203094	0.207831	6.47576	0.328285	0.15538	0.483664	0.259649	0.377563	0.637212	-0.261164	1.10768e+06	689476	542971	9.34047e+06	322374	557150	944154	880737	877834	249716	740055	627197	632946	356956	414735	1.41992e+08	930555	990197	0.00647931	0.486337	0.03219	1.98925e-05	177	Q02880	DNA topoisomerase 2;DNA topoisomerase 2-beta	TOP2B	tr|E9PCY5|E9PCY5_HUMAN DNA topoisomerase 2 (Fragment) OS=Homo sapiens OX=9606 GN=TOP2B PE=1 SV=1;sp|Q02880|TOP2B_HUMAN DNA topoisomerase 2-beta OS=Homo sapiens OX=9606 GN=TOP2B PE=1 SV=3	3097	0.530855	-0.232322	0.149266
385	LAVVAAVLKLGNIEFKPESRVNGLDESKIKD		+	+	+		MYO1B-K287	1.18977	1.40232	4.15009	4.91208	0.295487	0.54071	0.836197	1.2924	1.68721	2.97961	-0.0317492	1.1194e+06	1.69343e+06	759642	816185	824426	6.50882e+06	1.22388e+07	2.29361e+07	2.82519e+07	895560	953214	659978	1.06818e+06	1.44638e+06	4.11673e+06	1.85142e+07	3.06278e+07	2.63915e+07	0.0403004	0.0173298	0.0066473	0.00127653	287	E9PDF6	Unconventional myosin-Ib	MYO1B	tr|E9PDF6|E9PDF6_HUMAN Unconventional myosin-Ib OS=Homo sapiens OX=9606 GN=MYO1B PE=1 SV=1;sp|O43795|MYO1B_HUMAN Unconventional myosin-Ib OS=Homo sapiens OX=9606 GN=MYO1B PE=1 SV=3;tr|E7EQD9|E7EQD9_HUMAN Unconventional myosin-Ib (Fragment) OS=Homo sapiens	1001	0.179849	0.10191	0.140879
386	LRKILEASNSIQFVIKRPELLTEGVKEPIMD		+		+		GTF2IRD1-K638	0.554109	0.451263	0.555747	0.215542	1.23199	1.07677	2.30876	0.817872	0.372626	1.1905	0.0141752	8.08407e+06	1.05388e+07	1.4184e+07	1.59545e+07	1.75234e+07	1.46911e+07	1.96543e+07	1.68075e+07	1.1762e+07	2.51176e+07	1.48611e+07	1.92416e+07	2.89503e+07	2.68317e+07	2.51861e+07	1.94489e+07	2.63423e+07	2.29718e+07	0.352171	0.237035	0.741901	0.61937	638	E9PFE2	General transcription factor II-I repeat domain-containing protein 1	GTF2IRD1	tr|E9PFE2|E9PFE2_HUMAN General transcription factor II-I repeat domain-containing protein 1 OS=Homo sapiens OX=9606 GN=GTF2IRD1 PE=1 SV=1;sp|Q9UHL9|GT2D1_HUMAN General transcription factor II-I repeat domain-containing protein 1 OS=Homo sapiens OX=9606 GN=	1011	0.332464	-0.215795	0.0583343
387	DERIFTGNKFTKDTTKLEPASPPEDTSAEVS		+	+	+	+	GTF2IRD1-K443	0.362917	0.511747	0.513102	0.670014	0.321196	1.46941	1.79061	0.591097	0.652971	1.24407	-0.00653803	1.4268e+07	1.21978e+07	1.70643e+07	8.90469e+06	2.61665e+07	2.09096e+07	1.79827e+07	2.94385e+07	1.47014e+07	3.82434e+06	3.18789e+06	3.04246e+06	4.43866e+06	5.53948e+06	4.35759e+06	5.71815e+06	7.45624e+06	2.82351e+06	0.141592	0.568096	0.181219	0.0612138	443	E9PFE2	General transcription factor II-I repeat domain-containing protein 1	GTF2IRD1	tr|E9PFE2|E9PFE2_HUMAN General transcription factor II-I repeat domain-containing protein 1 OS=Homo sapiens OX=9606 GN=GTF2IRD1 PE=1 SV=1;sp|Q9UHL9|GT2D1_HUMAN General transcription factor II-I repeat domain-containing protein 1 OS=Homo sapiens OX=9606 GN=	1011	0.332464	-0.215795	0.0583343
388	CGPGTSGELGGLRPIKIEPEDLDIIQVTVPD		+	+	+		GTF2IRD1-K495	0.398501	0.141395	0.848643	0.378027	0.23685	0.228483	0.465333	0.886479	0.552827	1.43931	0.019609	3.74163e+08	4.02863e+08	5.44386e+08	2.19195e+08	9.98544e+08	5.24064e+08	8.1687e+08	1.08862e+09	4.74112e+08	1.54824e+08	1.09381e+08	8.57724e+07	1.327e+08	1.21389e+08	1.31928e+08	1.76018e+08	1.65336e+08	1.13465e+08	0.102181	0.0628024	0.161051	0.952299	495	E9PFE2	General transcription factor II-I repeat domain-containing protein 1	GTF2IRD1	tr|E9PFE2|E9PFE2_HUMAN General transcription factor II-I repeat domain-containing protein 1 OS=Homo sapiens OX=9606 GN=GTF2IRD1 PE=1 SV=1;sp|Q9UHL9|GT2D1_HUMAN General transcription factor II-I repeat domain-containing protein 1 OS=Homo sapiens OX=9606 GN=	1011	0.332464	-0.215795	0.0583343
390	RFKLKRPLEDGGRDSKALVELNGVSLIPKGS		+		+		GTF2IRD1-K212	-0.0577017	0.583588	0.825715	0.486755	0.0237749	0.588704	0.612479	0.528752	0.487017	1.01577	0.0141234	2.90827e+06	857273	1.5212e+06	229133	2.78545e+06	2.06488e+06	3.71417e+06	4.40794e+06	1.24817e+06	512032	749718	491204	487885	955076	1.18397e+06	577161	1.19909e+06	680146	0.773314	0.281607	0.568507	0.313131	212	E9PFE2	General transcription factor II-I repeat domain-containing protein 1	GTF2IRD1	tr|E9PFE2|E9PFE2_HUMAN General transcription factor II-I repeat domain-containing protein 1 OS=Homo sapiens OX=9606 GN=GTF2IRD1 PE=1 SV=1;sp|Q9UHL9|GT2D1_HUMAN General transcription factor II-I repeat domain-containing protein 1 OS=Homo sapiens OX=9606 GN=	1011	0.332464	-0.215795	0.0583343
391	TQLSKIKYSGGPQIVKKERRQSSSRFNLSKN		+				PPP2R5D-K74	-0.498245	-0.473573	1.12488	-0.0503665	0.703838	0.394478	1.09832	2.20483	0.0329441	2.23777	0.0489686	886852	1.47259e+06	1.7371e+06	1.07262e+06	861698	965900	3.06124e+06	2.64134e+06	3.2313e+06	620523	1.30811e+06	735765	372928	926155	619762	1.26117e+06	842252	469563	0.110978	0.723207	0.655067	0.927396	74	E9PFR3	Serine/threonine-protein phosphatase 2A 56 kDa regulatory subunit delta isoform	PPP2R5D	tr|E9PFR3|E9PFR3_HUMAN Serine/threonine-protein phosphatase 2A 56 kDa regulatory subunit OS=Homo sapiens OX=9606 GN=PPP2R5D PE=1 SV=1;sp|Q14738|2A5D_HUMAN Serine/threonine-protein phosphatase 2A 56 kDa regulatory subunit delta isoform OS=Homo sapiens OX=96	1013	-0.023583	-0.344484	-0.184033
392	KQPQLKLKETPEPVTKTEDIHLFQQDHLKMN						C3orf38-K116	-0.737054	0.327913	-0.631139	-1.00438	1.61668	0.268934	1.88562	1.09193	0.649428	1.74136	0.0155517	1.20589e+06	1.04121e+06	1.51685e+06	708898	802440	746895	777016	601305	1.05194e+06	5.63405e+06	7.41083e+06	1.79395e+06	4.57848e+06	6.43436e+06	7.61281e+06	3.09655e+06	2.78528e+06	1.51511e+06	0.0730951	0.442261	0.938544	0.156945	116	E9PFZ1	Uncharacterized protein C3orf38	C3orf38	tr|E9PFZ1|E9PFZ1_HUMAN Uncharacterized protein C3orf38 OS=Homo sapiens OX=9606 GN=C3orf38 PE=1 SV=1;sp|Q5JPI3|CC038_HUMAN Uncharacterized protein C3orf38 OS=Homo sapiens OX=9606 GN=C3orf38 PE=1 SV=1	nd	nd	nd	nd
393	NLTDMNTHIHQVHKEKSDEEEQQYVIKCGTC		+		+		ZNF451-K779	0.691981	0.115617	0.633674	0.446593	0.40717	0.136526	0.543695	0.375269	0.624239	0.999508	0.00779504	452487	473417	2.16384e+06	1.04037e+06	2.20611e+06	1.745e+06	2.06863e+06	1.0832e+06	1.64195e+06	5.15766e+06	1.08062e+07	7.95453e+06	7.13976e+06	9.60164e+06	9.17272e+06	1.11726e+07	1.29457e+07	8.47817e+06	0.526576	0.356386	0.404119	0.7763	779	E9PH99	Zinc finger protein 451	ZNF451	tr|E9PH99|E9PH99_HUMAN E3 SUMO-protein ligase ZNF451 OS=Homo sapiens OX=9606 GN=ZNF451 PE=1 SV=1;sp|Q9Y4E5|ZN451_HUMAN E3 SUMO-protein ligase ZNF451 OS=Homo sapiens OX=9606 GN=ZNF451 PE=1 SV=2	1023	0.907134	0.640537	0.773836
395	SNLYKFTASASHTERKLKQAINYSKSLDMEK		+	+	+	+	ZNF451-K843	0.193772	0.23361	0.794488	1.34876	0.0911113	0.322122	0.413233	0.699964	1.18113	1.8811	-0.0230947	5.41232e+07	2.92101e+08	1.52219e+08	6.43156e+07	2.50614e+08	2.55165e+08	3.66934e+08	2.49332e+08	2.48265e+08	1.27895e+08	7.788e+07	8.09567e+07	8.5926e+07	1.17648e+08	1.33558e+08	3.31217e+08	2.6138e+08	1.3769e+08	0.906533	0.856113	0.490844	0.151234	843	E9PH99	Zinc finger protein 451	ZNF451	tr|E9PH99|E9PH99_HUMAN E3 SUMO-protein ligase ZNF451 OS=Homo sapiens OX=9606 GN=ZNF451 PE=1 SV=1;sp|Q9Y4E5|ZN451_HUMAN E3 SUMO-protein ligase ZNF451 OS=Homo sapiens OX=9606 GN=ZNF451 PE=1 SV=2	1023	0.907134	0.640537	0.773836
396	LYKFTASASHTERKLKQAINYSKSLDMEKGV		+	+	+	+	ZNF451-K845	0.202869	0.612436	0.100136	2.26522	0.527848	0.929226	1.45707	0.160024	1.78626	1.94629	-0.0902118	1.85327e+07	2.50773e+07	2.73837e+07	2.50217e+07	2.69809e+07	2.971e+07	3.12539e+07	2.16103e+07	2.32321e+07	5.54802e+06	5.83299e+06	2.26888e+06	7.42408e+06	6.16792e+06	7.27646e+06	2.57576e+07	2.63728e+07	1.34883e+07	0.416465	0.214568	0.883105	0.138265	845	E9PH99	Zinc finger protein 451	ZNF451	tr|E9PH99|E9PH99_HUMAN E3 SUMO-protein ligase ZNF451 OS=Homo sapiens OX=9606 GN=ZNF451 PE=1 SV=1;sp|Q9Y4E5|ZN451_HUMAN E3 SUMO-protein ligase ZNF451 OS=Homo sapiens OX=9606 GN=ZNF451 PE=1 SV=2	1023	0.907134	0.640537	0.773836
397	ESAQQHFHRKHCFLQKPSVAHFGSEKSNLYK		+		+		ZNF451-K817	1.54217	0.389013	1.60099	0.80108	0.605233	0.205533	0.810766	0.352571	0.379296	0.731866	0.0333296	1.47039e+06	4.60859e+06	2.3403e+06	1.19794e+06	8.78777e+06	1.45339e+07	3.7417e+06	1.31998e+06	2.04783e+07	6.80751e+06	9.59673e+06	7.35335e+06	1.67293e+07	1.27751e+07	1.60603e+06	1.99992e+07	1.91811e+07	2.21504e+06	0.11083	0.0686035	0.0471019	0.0424353	817	E9PH99	Zinc finger protein 451	ZNF451	tr|E9PH99|E9PH99_HUMAN E3 SUMO-protein ligase ZNF451 OS=Homo sapiens OX=9606 GN=ZNF451 PE=1 SV=1;sp|Q9Y4E5|ZN451_HUMAN E3 SUMO-protein ligase ZNF451 OS=Homo sapiens OX=9606 GN=ZNF451 PE=1 SV=2	1023	0.907134	0.640537	0.773836
398	HCFLQKPSVAHFGSEKSNLYKFTASASHTER		+		+	+	ZNF451-K827	-1.12863	0.101422	1.02752	3.52012	1.33005	0.0861203	1.41617	0.811101	0.991193	1.80229	-0.103859	2.65157e+06	1.60767e+06	2.08145e+06	627753	1.49555e+06	776606	5.24099e+06	1.89845e+06	5.78613e+06	524868	875174	358194	462130	664239	759920	8.64224e+06	9.0706e+06	2.45872e+06	0.881575	0.498458	0.116164	0.0101209	827	E9PH99	Zinc finger protein 451	ZNF451	tr|E9PH99|E9PH99_HUMAN E3 SUMO-protein ligase ZNF451 OS=Homo sapiens OX=9606 GN=ZNF451 PE=1 SV=1;sp|Q9Y4E5|ZN451_HUMAN E3 SUMO-protein ligase ZNF451 OS=Homo sapiens OX=9606 GN=ZNF451 PE=1 SV=2	1023	0.907134	0.640537	0.773836
399	VEKQQKEEKNRAFREKIDFQHAHGLQELEFI		+		+		ZNF451-K106	-2.01389	-0.136798	-0.759267	-1.51299	0.605919	0.0719902	0.67791	0.307975	2.52795	2.83592	0.031405	2.42677e+06	1.58845e+07	2.67459e+07	1.94066e+06	3.65127e+06	5.56442e+06	6.84468e+06	3.02511e+06	1.67498e+07	2.84025e+07	2.94073e+07	3.49044e+07	2.89667e+07	4.96729e+07	5.68727e+06	1.54783e+07	9.24693e+06	7.76039e+06	0.0433258	0.0493487	0.505333	0.84433	106	E9PH99	Zinc finger protein 451	ZNF451	tr|E9PH99|E9PH99_HUMAN E3 SUMO-protein ligase ZNF451 OS=Homo sapiens OX=9606 GN=ZNF451 PE=1 SV=1;sp|Q9Y4E5|ZN451_HUMAN E3 SUMO-protein ligase ZNF451 OS=Homo sapiens OX=9606 GN=ZNF451 PE=1 SV=2;tr|D6RIA1|D6RIA1_HUMAN E3 SUMO-protein ligase ZNF451 (Fragment)	1023	0.907134	0.640537	0.773836
400	LSGDQGFLELENQFKKTQRPAHILNPHHLEG		+				ZNF451-K993	-0.719124	-1.0621	0.392976	0.838343	0.310884	1.28268	1.59356	0.122646	0.91209	1.03474	-0.018557	554663	3.70684e+06	4.79049e+06	302662	1.78625e+06	3.40987e+06	8.8359e+06	2.57482e+06	475459	2.93921e+06	4.20503e+06	3.32069e+06	2.28926e+06	576459	2.14631e+06	6.81247e+06	8.24474e+06	3.65404e+06	0.665612	0.636577	0.407592	0.142003	993	E9PH99	Zinc finger protein 451	ZNF451	tr|E9PH99|E9PH99_HUMAN E3 SUMO-protein ligase ZNF451 OS=Homo sapiens OX=9606 GN=ZNF451 PE=1 SV=1;sp|Q9Y4E5|ZN451_HUMAN E3 SUMO-protein ligase ZNF451 OS=Homo sapiens OX=9606 GN=ZNF451 PE=1 SV=2	1023	0.907134	0.640537	0.773836
401	SGKNHFHQSFKLGDNKGIAHPISFPSFAKKL		+		+		ZNF451-K288	-0.394785	-0.179057	0.516817	1.60056	0.177659	0.510792	0.688452	0.456288	0.842688	1.29898	-0.045156	7.37142e+06	1.21977e+07	2.57462e+07	3.60016e+06	8.96643e+06	2.19004e+07	1.64771e+07	2.24602e+07	2.58997e+07	1.42502e+07	1.34956e+07	1.25632e+07	1.04717e+07	1.43697e+07	1.07627e+07	5.36577e+07	5.11052e+07	1.74785e+07	0.987442	0.263076	0.400684	0.00349702	288	E9PH99	Zinc finger protein 451	ZNF451	tr|E9PH99|E9PH99_HUMAN E3 SUMO-protein ligase ZNF451 OS=Homo sapiens OX=9606 GN=ZNF451 PE=1 SV=1;sp|Q9Y4E5|ZN451_HUMAN E3 SUMO-protein ligase ZNF451 OS=Homo sapiens OX=9606 GN=ZNF451 PE=1 SV=2	1023	0.907134	0.640537	0.773836
402	KPSVAHFGSEKSNLYKFTASASHTERKLKQA		+	+	+	+	ZNF451-K832	-0.617001	0.16106	-0.978562	0.916221	0.695354	0.184038	0.879393	0.885661	1.68188	2.56754	-0.0789493	1.27706e+07	1.21499e+07	1.18517e+07	3.41936e+06	1.02637e+07	1.02934e+07	1.0266e+07	6.56053e+06	1.83487e+06	7.02407e+06	1.03081e+07	7.47773e+06	1.20174e+07	9.69508e+06	6.02763e+06	1.8035e+07	1.6441e+07	1.23444e+07	0.0276394	0.515486	0.0243144	0.537469	832	E9PH99	Zinc finger protein 451	ZNF451	tr|E9PH99|E9PH99_HUMAN E3 SUMO-protein ligase ZNF451 OS=Homo sapiens OX=9606 GN=ZNF451 PE=1 SV=1;sp|Q9Y4E5|ZN451_HUMAN E3 SUMO-protein ligase ZNF451 OS=Homo sapiens OX=9606 GN=ZNF451 PE=1 SV=2	1023	0.907134	0.640537	0.773836
403	SIDYVFVSEKTETSIKTEDDFPVIETSNQLT		+	+	+		ZNF451-K706	1.69099	-0.109487	-0.2967	-0.132856	1.0757	0.271958	1.34766	0.0626471	0.163348	0.225995	-0.00682684	597437	390601	8.9491e+06	1.35911e+07	1.02919e+07	8.20188e+06	389903	6.52399e+06	1.17605e+06	2.11806e+07	1.73037e+07	2.10082e+07	2.16896e+07	1.75513e+07	1.59038e+07	1.71621e+07	2.51049e+07	1.19916e+07	0.472911	0.701204	0.636968	0.198123	706	E9PH99	Zinc finger protein 451	ZNF451	tr|E9PH99|E9PH99_HUMAN E3 SUMO-protein ligase ZNF451 OS=Homo sapiens OX=9606 GN=ZNF451 PE=1 SV=1;sp|Q9Y4E5|ZN451_HUMAN E3 SUMO-protein ligase ZNF451 OS=Homo sapiens OX=9606 GN=ZNF451 PE=1 SV=2	1023	0.907134	0.640537	0.773836
405	ELDKVVTTAIKEETEKVAAVKQLEESKTKIE						DST-K1679	0.560402	-1.42454	-0.530343	-3.36797	0.252428	0.444352	0.69678	0.195433	0.642436	0.837869	0.118234	3.6221e+06	708436	824451	928137	2.81261e+06	3.86121e+06	2.01836e+06	759496	791407	6.2981e+06	530170	1.18984e+07	6.10536e+06	455016	415984	584206	852076	377561	0.896023	0.498108	0.318334	0.00349751	1679	E9PHM6	Dystonin	DST	tr|E9PHM6|E9PHM6_HUMAN Dystonin OS=Homo sapiens OX=9606 GN=DST PE=1 SV=3;tr|F6QMI7|F6QMI7_HUMAN Dystonin OS=Homo sapiens OX=9606 GN=DST PE=1 SV=2;tr|F8W9J4|F8W9J4_HUMAN Dystonin OS=Homo sapiens OX=9606 GN=DST PE=1 SV=1;sp|Q03001|DYST_HUMAN Dystonin OS=Homo	nd	nd	nd	nd
406	VTTAIKEETEKVAAVKQLEESKTKIENLLDW						DST-K1684	0.707837	-1.35034	-0.377942	-3.04654	0.296066	0.446259	0.742325	0.115057	0.644313	0.75937	0.111191	3.6221e+06	604410	427693	928137	2.81261e+06	3.86121e+06	2.01836e+06	1.07912e+06	484093	6.2981e+06	745395	1.18984e+07	6.10536e+06	491042	832599	821295	588611	882669	0.813221	0.4832	0.313116	0.00154641	1684	E9PHM6	Dystonin	DST	tr|E9PHM6|E9PHM6_HUMAN Dystonin OS=Homo sapiens OX=9606 GN=DST PE=1 SV=3;tr|F6QMI7|F6QMI7_HUMAN Dystonin OS=Homo sapiens OX=9606 GN=DST PE=1 SV=2;tr|F8W9J4|F8W9J4_HUMAN Dystonin OS=Homo sapiens OX=9606 GN=DST PE=1 SV=1;sp|Q03001|DYST_HUMAN Dystonin OS=Homo	nd	nd	nd	nd
408	AEEMAQKKQEIKVEVKEEKPSVSKEEKPSVS		+				EPB41L2-K144	0.397298	1.42605	1.82966	3.44005	0.182617	2.81466	2.99728	3.06191	1.19912	4.26103	-0.0670998	6.17444e+06	1.00769e+07	7.71993e+06	5.99933e+06	2.08218e+07	4.74998e+06	2.44485e+07	3.01233e+07	3.06347e+07	1.79751e+06	852366	1.53506e+06	3.97851e+06	3.58161e+06	3.68527e+06	1.80979e+07	1.94533e+07	7.86895e+06	0.0921866	0.302244	0.493522	0.0117992	144	E9PIG0	Band 4.1-like protein 2	EPB41L2	tr|E9PIG0|E9PIG0_HUMAN Band 4.1-like protein 2 (Fragment) OS=Homo sapiens OX=9606 GN=EPB41L2 PE=1 SV=1;tr|E9PQD2|E9PQD2_HUMAN Band 4.1-like protein 2 (Fragment) OS=Homo sapiens OX=9606 GN=EPB41L2 PE=1 SV=1;tr|E9PII3|E9PII3_HUMAN Band 4.1-like protein 2 OS=	1799	-0.0383205	-0.404143	-0.221232
409	QEIKVEVKEEKPSVSKEEKPSVSKVE_____						EPB41L2-K152	0.34645	-0.355997	2.49854	1.03771	0.273172	0.437656	0.710829	1.95487	2.13187	4.08674	0.0608682	1.25184e+06	3.39571e+06	3.66541e+06	2.54256e+06	5.10278e+06	2.924e+06	1.67358e+07	1.98483e+07	1.03936e+07	873770	639034	428145	428881	484473	603167	1.37887e+06	1.36304e+06	1.24278e+06	0.956562	0.275109	0.140111	0.200568	152	E9PIG0	Band 4.1-like protein 2	EPB41L2	tr|E9PIG0|E9PIG0_HUMAN Band 4.1-like protein 2 (Fragment) OS=Homo sapiens OX=9606 GN=EPB41L2 PE=1 SV=1;tr|E9PQD2|E9PQD2_HUMAN Band 4.1-like protein 2 (Fragment) OS=Homo sapiens OX=9606 GN=EPB41L2 PE=1 SV=1;tr|E9PII3|E9PII3_HUMAN Band 4.1-like protein 2 OS=	1799	-0.0383205	-0.404143	-0.221232
410	____MTTEVGSVSEVKKDSSQLGTDATKEKP						EPB41L2-K12	-0.767981	-0.228317	0.905335	0.299678	0.788609	0.151782	0.940391	1.55008	0.228328	1.77841	0.0252357	2.00504e+06	1.70166e+06	956033	734496	673645	1.32999e+06	3.42083e+06	2.69504e+06	2.61733e+06	1.58874e+06	758504	585744	570603	1.14438e+06	788703	940959	1.00242e+06	1.66675e+06	0.621957	0.451703	0.805247	0.720713	12	E9PIG0	Band 4.1-like protein 2	EPB41L2	tr|E9PIG0|E9PIG0_HUMAN Band 4.1-like protein 2 (Fragment) OS=Homo sapiens OX=9606 GN=EPB41L2 PE=1 SV=1;tr|E9PQD2|E9PQD2_HUMAN Band 4.1-like protein 2 (Fragment) OS=Homo sapiens OX=9606 GN=EPB41L2 PE=1 SV=1;tr|E9PII3|E9PII3_HUMAN Band 4.1-like protein 2 OS=	1799	-0.0383205	-0.404143	-0.221232
411	ELGEGEEEVGLSYLMKEEIQSEKSYGFFNLQ						ANP32E-K37	-0.212673	0.528337	1.60402	2.34496	0.0787401	0.271769	0.350509	0.693087	2.91848	3.61156	-0.0308727	2.7389e+06	6.70763e+06	1.22949e+07	2.95388e+06	2.60259e+06	1.3205e+07	3.41268e+07	3.72084e+06	2.8244e+07	1.74528e+07	6.0023e+06	6.65793e+06	2.5235e+07	8.47156e+06	9.72441e+06	5.38348e+07	5.48213e+07	4.43323e+07	0.777091	0.643314	0.162804	0.895894	37	H0YCE2	Acidic leucine-rich nuclear phosphoprotein 32 family member E	ANP32E	tr|H0YCE2|H0YCE2_HUMAN Acidic leucine-rich nuclear phosphoprotein 32 family member E (Fragment) OS=Homo sapiens OX=9606 GN=ANP32E PE=1 SV=1;tr|E9PI45|E9PI45_HUMAN Acidic leucine-rich nuclear phosphoprotein 32 family member E (Fragment) OS=Homo sapiens OX=9	4738	0.0127406	0.0457156	0.0292281
412	KPEVKTTEKKELCELKPKFQEHIIQAPKPVE		+				CHORDC1-K89	0.0367029	0.958642	0.376732	1.66663	0.0281235	0.994207	1.02233	0.180369	2.60302	2.78339	-0.0537457	1.20467e+06	2.59993e+06	2.99621e+06	3.00975e+06	1.51068e+06	2.45561e+06	5.24632e+06	676812	2.90702e+06	654020	495635	299832	1.30087e+06	853103	663078	1.75014e+06	1.5025e+06	1.34907e+06	0.786977	0.453886	0.290033	0.869201	89	E9PIZ4	Cysteine and histidine-rich domain-containing protein 1	CHORDC1	tr|E9PIZ4|E9PIZ4_HUMAN Cysteine and histidine-rich domain-containing protein 1 OS=Homo sapiens OX=9606 GN=CHORDC1 PE=1 SV=1;tr|E9PSD5|E9PSD5_HUMAN Cysteine and histidine-rich domain-containing protein 1 OS=Homo sapiens OX=9606 GN=CHORDC1 PE=1 SV=1;tr|E9PPQ	5326	-0.850975	0.170024	-0.340475
413	CTKGRHNSEKPPEPVKPEVKTTEKKELCELK		+				CHORDC1-K74	-1.04748	0.854542	0.34682	2.73537	0.767551	0.26724	1.03479	0.33809	0.904095	1.24218	-0.0995231	5.23678e+06	1.05984e+07	6.20672e+06	493226	5.66067e+06	4.51026e+06	9.63943e+06	1.22996e+07	6.09294e+06	565643	993561	798890	663437	3.14818e+06	452255	7.3096e+06	1.76906e+06	6.62463e+06	0.948325	0.0400254	0.914133	0.0100116	74	E9PIZ4	Cysteine and histidine-rich domain-containing protein 1	CHORDC1	tr|E9PIZ4|E9PIZ4_HUMAN Cysteine and histidine-rich domain-containing protein 1 OS=Homo sapiens OX=9606 GN=CHORDC1 PE=1 SV=1;tr|E9PSD5|E9PSD5_HUMAN Cysteine and histidine-rich domain-containing protein 1 OS=Homo sapiens OX=9606 GN=CHORDC1 PE=1 SV=1;tr|E9PPQ	5326	-0.850975	0.170024	-0.340475
414	EQGGLEGSGSAAGEGKPALSEEERQEQTKRM		+		+		UBXN1-K83	-0.232249	0.367184	1.77447	1.13275	0.168841	0.328111	0.496952	3.48147	1.36307	4.84454	0.0267383	648707	901349	1.11355e+06	244384	906117	1.11705e+06	2.77865e+06	3.19855e+06	3.13531e+06	953013	558578	295227	746172	609439	974883	1.60457e+06	1.28728e+06	1.07006e+06	0.414235	0.474508	0.972478	0.79466	83	E9PJ81	UBX domain-containing protein 1	UBXN1	tr|E9PJ81|E9PJ81_HUMAN UBX domain-containing protein 1 (Fragment) OS=Homo sapiens OX=9606 GN=UBXN1 PE=1 SV=1;tr|E9PRQ7|E9PRQ7_HUMAN UBX domain-containing protein 1 OS=Homo sapiens OX=9606 GN=UBXN1 PE=1 SV=1;sp|Q04323|UBXN1_HUMAN UBX domain-containing prote	nd	nd	nd	nd
415	RVDTVSEKPREEPVLKEEAPVQPILSSVPTT		+		+		WHSC1L1-K245	0.293886	-0.0747182	0.950114	0.136622	0.139553	0.0696471	0.2092	0.759818	0.271416	1.03123	0.0338955	8.20522e+06	6.03199e+06	2.16794e+06	1.31794e+06	1.04357e+07	8.35804e+06	1.55848e+07	7.50639e+06	8.60394e+06	4.99433e+06	6.03003e+06	6.55027e+06	3.64683e+06	8.31775e+06	4.72301e+06	6.26562e+06	7.77759e+06	5.27708e+06	0.581025	0.189818	0.655017	0.566908	245	E9PKA2	Histone-lysine N-methyltransferase NSD3	WHSC1L1	tr|E9PKA2|E9PKA2_HUMAN Histone-lysine N-methyltransferase NSD3 (Fragment) OS=Homo sapiens OX=9606 GN=NSD3 PE=1 SV=1;sp|Q9BZ95|NSD3_HUMAN Histone-lysine N-methyltransferase NSD3 OS=Homo sapiens OX=9606 GN=NSD3 PE=1 SV=1	nd	nd	nd	nd
416	IAEFKRKHKKDISENKRAVRRLRTACERAKR		+		+		HSPA8-K238	-2.1678	0.602361	-1.26231	-0.953218	0.553228	0.492048	1.04528	0.414291	1.11617	1.53046	-0.0128787	2.40609e+06	1.46944e+07	4.41531e+06	2.42454e+06	1.42938e+06	934427	6.95758e+06	772246	1.23962e+06	4.80492e+07	6.10234e+07	3.27105e+07	3.38818e+07	7.90444e+07	1.02329e+08	1.45912e+07	3.15375e+07	2.70993e+07	0.0261646	0.284518	0.428912	0.555361	238	E9PKE3	Heat shock cognate 71 kDa protein;Heat shock-related 70 kDa protein 2	HSPA8;HSPA2	tr|E9PKE3|E9PKE3_HUMAN Heat shock cognate 71 kDa protein OS=Homo sapiens OX=9606 GN=HSPA8 PE=1 SV=1;sp|P11142|HSP7C_HUMAN Heat shock cognate 71 kDa protein OS=Homo sapiens OX=9606 GN=HSPA8 PE=1 SV=1;tr|E9PNE6|E9PNE6_HUMAN Heat shock cognate 71 kDa protein	2255	-0.202985	-0.112649	-0.157817
419	DEILPTTPISEQKGGKPEPPAMPQPVPTA__		+	+	+		RPS3-K145	-0.517492	0.262333	1.07874	1.81616	0.707198	0.278583	0.985781	1.30604	0.611734	1.91778	-0.0307257	7.92521e+06	1.00575e+07	6.67023e+06	5.89626e+06	7.83496e+06	3.49097e+06	1.98609e+07	2.10664e+07	1.11444e+07	1.10649e+06	1.19467e+06	1.43699e+06	852145	1.59876e+06	2.03268e+06	7.85469e+06	4.11538e+06	1.19349e+06	0.764861	0.151802	0.181891	0.00524009	145	E9PPU1	40S ribosomal protein S3	RPS3	tr|E9PPU1|E9PPU1_HUMAN 40S ribosomal protein S3 OS=Homo sapiens OX=9606 GN=RPS3 PE=1 SV=1;tr|E9PL09|E9PL09_HUMAN 40S ribosomal protein S3 OS=Homo sapiens OX=9606 GN=RPS3 PE=1 SV=1;sp|P23396|RS3_HUMAN 40S ribosomal protein S3 OS=Homo sapiens OX=9606 GN=RPS3	2427	-0.199371	-0.569115	-0.384243
422	VFTKSPYQEFTDHLVKTHTRVSVQRTQAPAV		+	+	+		RPS2-K177	-0.528111	0.211932	2.46575	2.64402	0.253255	0.0899106	0.343166	1.11277	1.19915	2.31192	-0.00742769	1.02835e+07	4.68356e+06	2.12038e+06	1.62861e+06	4.11235e+06	6.1085e+06	5.13043e+07	2.81117e+07	1.49774e+07	617613	3.77529e+06	3.93114e+06	489905	4.55238e+06	4.59895e+06	1.31421e+07	1.04393e+07	2.84496e+07	0.448453	0.771628	0.0979707	0.0714677	177	H0YEN5	40S ribosomal protein S2	RPS2	tr|H0YEN5|H0YEN5_HUMAN 40S ribosomal protein S2 (Fragment) OS=Homo sapiens OX=9606 GN=RPS2 PE=1 SV=1;tr|E9PQD7|E9PQD7_HUMAN 40S ribosomal protein S2 OS=Homo sapiens OX=9606 GN=RPS2 PE=1 SV=1;sp|P15880|RS2_HUMAN 40S ribosomal protein S2 OS=Homo sapiens OX=9	2322	-0.115949	-0.602108	-0.359028
424	SRMEAEKASTSGLGIKDEGDIKQAKKEDTDD		+	+	+		SETDB1-K1032	0.497014	0.337487	0.0972097	1.08579	0.586545	0.14372	0.730264	0.121311	1.07698	1.19829	-0.0411907	1.3609e+08	2.07151e+08	2.34848e+08	2.09809e+08	2.29399e+08	3.76644e+08	2.54652e+08	2.0506e+08	1.58672e+08	1.03054e+07	4.66753e+07	6.71591e+07	6.74338e+07	7.59719e+06	8.18263e+07	7.16831e+07	1.10343e+08	8.14645e+07	0.475645	0.697116	0.940583	0.655299	1032	E9PRF4	Histone-lysine N-methyltransferase SETDB1	SETDB1	tr|E9PRF4|E9PRF4_HUMAN Histone-lysine N-methyltransferase (Fragment) OS=Homo sapiens OX=9606 GN=SETDB1 PE=1 SV=1;sp|Q15047|SETB1_HUMAN Histone-lysine N-methyltransferase SETDB1 OS=Homo sapiens OX=9606 GN=SETDB1 PE=1 SV=1	3401	0.208688	-0.140007	0.0343408
425	KASTSGLGIKDEGDIKQAKKEDTDDRNKMSV		+				SETDB1-K1038	0.146174	1.1501	0.294009	1.25133	0.126489	0.514258	0.640747	0.24833	0.555038	0.803368	-0.0398882	7.86677e+06	1.82524e+07	2.07966e+07	1.45071e+07	1.45573e+07	2.28541e+07	2.71781e+07	1.46207e+07	1.57219e+07	832524	3.85066e+06	486006	1.10985e+06	4.35645e+06	6.00559e+06	6.69678e+06	1.27305e+06	4.33595e+06	0.659538	0.71134	0.984898	0.633072	1038	E9PRF4	Histone-lysine N-methyltransferase SETDB1	SETDB1	tr|E9PRF4|E9PRF4_HUMAN Histone-lysine N-methyltransferase (Fragment) OS=Homo sapiens OX=9606 GN=SETDB1 PE=1 SV=1;sp|Q15047|SETB1_HUMAN Histone-lysine N-methyltransferase SETDB1 OS=Homo sapiens OX=9606 GN=SETDB1 PE=1 SV=1	3401	0.208688	-0.140007	0.0343408
426	TPPPQVAYSKERIPGKGVFINTGPEFLVGCD		+				SETDB1-K715	-0.456052	-0.317404	-0.447168	-0.717201	0.482393	0.616183	1.09858	0.808423	1.01504	1.82347	0.0112514	7.86751e+06	7.45689e+06	6.48652e+06	2.16311e+06	5.61347e+06	8.12311e+06	6.95376e+06	5.62388e+06	3.42026e+06	3.6633e+06	5.38159e+06	4.71319e+06	4.53533e+06	3.15842e+06	3.3473e+06	3.45494e+06	3.4507e+06	1.46308e+06	0.106354	0.85231	0.272726	0.724906	715	E9PRF4	Histone-lysine N-methyltransferase SETDB1	SETDB1	tr|E9PRF4|E9PRF4_HUMAN Histone-lysine N-methyltransferase (Fragment) OS=Homo sapiens OX=9606 GN=SETDB1 PE=1 SV=1;sp|Q15047|SETB1_HUMAN Histone-lysine N-methyltransferase SETDB1 OS=Homo sapiens OX=9606 GN=SETDB1 PE=1 SV=1	3401	0.208688	-0.140007	0.0343408
427	VTESSRNYGYNPSPVKPEGLRRPPSKTSMHQ		+	+	+		SETDB1-K1069	-0.0405022	0.0462157	0.208985	1.12858	0.021583	0.0174731	0.0390561	0.147968	1.13801	1.28598	-0.0383164	4.42184e+07	3.6048e+07	5.46255e+07	6.78286e+06	6.14596e+07	6.29152e+07	8.45109e+07	4.28943e+07	2.8513e+07	1.69218e+06	1.2311e+07	8.75283e+06	9.21591e+06	1.30935e+07	1.18738e+06	2.03725e+07	1.59249e+07	1.34571e+07	0.156149	0.884053	0.185956	0.591995	1069	E9PRF4	Histone-lysine N-methyltransferase SETDB1	SETDB1	tr|E9PRF4|E9PRF4_HUMAN Histone-lysine N-methyltransferase (Fragment) OS=Homo sapiens OX=9606 GN=SETDB1 PE=1 SV=1;sp|Q15047|SETB1_HUMAN Histone-lysine N-methyltransferase SETDB1 OS=Homo sapiens OX=9606 GN=SETDB1 PE=1 SV=1	3401	0.208688	-0.140007	0.0343408
442	___MSVAFAAPRQRGKGEITPAAIQKVSADV						SS18-K13	1.62953	-0.290879	0.633075	-0.00812133	1.10077	0.217271	1.31804	0.571877	0.00674941	0.578626	0.0267165	298818	145119	316146	344048	1.01464e+06	993095	535350	427962	215476	276645	380690	154476	187493	138954	337130	200644	297205	309406	0.115022	0.908459	0.501225	0.433738	13	F5GWN1	Protein SSXT	SS18	tr|F5GWN1|F5GWN1_HUMAN Protein SSXT OS=Homo sapiens OX=9606 GN=SS18 PE=1 SV=2;tr|J3KRP6|J3KRP6_HUMAN Protein SSXT OS=Homo sapiens OX=9606 GN=SS18 PE=1 SV=1;tr|J3QS72|J3QS72_HUMAN Protein SSXT OS=Homo sapiens OX=9606 GN=SS18 PE=1 SV=1;tr|X6R3J2|X6R3J2_HUMAN	nd	nd	nd	nd
443	DVSPFLEGLEERPQRKAQPAQPADEPAEKAD		+		+		PSMA1-K218	-1.24213	-0.408725	0.213261	-0.545762	0.944092	0.665854	1.60995	0.225055	0.888532	1.11359	0.0316259	5.71919e+06	1.10417e+07	1.20493e+07	221360	5.85091e+06	6.10722e+06	1.35587e+07	1.22001e+07	7.64107e+06	1.30886e+07	1.95955e+07	1.30126e+07	1.29839e+07	1.26305e+07	8.8084e+06	1.10663e+07	1.22205e+07	8.01676e+06	0.977805	0.545919	0.907397	0.496619	218	F5GX11	Proteasome subunit alpha type-1	PSMA1	tr|F5GX11|F5GX11_HUMAN Proteasome endopeptidase complex OS=Homo sapiens OX=9606 GN=PSMA1 PE=1 SV=1;sp|P25786|PSA1_HUMAN Proteasome subunit alpha type-1 OS=Homo sapiens OX=9606 GN=PSMA1 PE=1 SV=1	2455	-0.111177	-0.0279547	-0.069566
444	IEAQIKANYDVLESQKGIGMNEPLVDCEGYP		+			+	PSMD9-K48	2.75788	3.73954	2.64803	4.92532	2.45134	0.70905	3.16039	1.69145	0.918462	2.60991	-0.0948872	3.63593e+06	3.77556e+06	4.50274e+07	1.18885e+08	1.33223e+08	1.0259e+08	1.12281e+08	1.06456e+08	1.09956e+08	1.24114e+06	745864	815481	1.95615e+07	1.73801e+07	491727	1.64141e+07	4.93403e+07	1.94013e+07	0.584327	0.00131895	0.0297612	0.000433543	48	F5H7X1	26S proteasome non-ATPase regulatory subunit 9	PSMD9	tr|F5H7X1|F5H7X1_HUMAN 26S proteasome non-ATPase regulatory subunit 9 OS=Homo sapiens OX=9606 GN=PSMD9 PE=1 SV=1;tr|F5H5V4|F5H5V4_HUMAN 26S proteasome non-ATPase regulatory subunit 9 (Fragment) OS=Homo sapiens OX=9606 GN=PSMD9 PE=1 SV=1;tr|F5GX23|F5GX23_HU	1152	0.112298	-0.0923851	0.00995657
445	PSQKVTVTKLGQFRVKEEDESANSLRPGALF		+	+	+		XRCC1-K105	0.431178	0.905104	2.12162	1.9005	0.222757	0.559968	0.782725	1.57468	0.717976	2.29265	0.00921358	2.56378e+06	1.37466e+06	2.76822e+06	724657	3.11605e+06	5.20211e+06	1.36215e+07	9.33735e+06	6.22749e+06	815974	971539	816787	2.63908e+06	1.22622e+06	1.01172e+06	5.57429e+06	1.44505e+06	2.70361e+06	0.202757	0.0203218	0.0789326	0.00357674	105	M0QZ96	DNA repair protein XRCC1	XRCC1	tr|M0QZ96|M0QZ96_HUMAN DNA repair protein XRCC1 (Fragment) OS=Homo sapiens OX=9606 GN=XRCC1 PE=1 SV=1;tr|M0R0D2|M0R0D2_HUMAN DNA repair protein XRCC1 (Fragment) OS=Homo sapiens OX=9606 GN=XRCC1 PE=1 SV=1;tr|M0R1U8|M0R1U8_HUMAN DNA repair protein XRCC1 (Fra	1191	0.0551602	-0.044887	0.00513662
446	KFYPELKLAYAVRGNKLERGQKISEQIVIGT		+				DDX19A-K170	0.430215	0.0752558	2.26723	-0.0896902	0.288799	0.0536579	0.342457	1.30331	0.0734874	1.3768	0.0982051	1.02855e+06	399369	772060	597760	774787	1.59178e+06	5.29589e+06	3.41867e+06	1.87611e+06	1.10315e+06	491947	1.26952e+06	772663	1.46157e+06	783770	641108	1.12367e+06	927166	0.525087	0.96303	0.0659991	0.519896	170	I3L0H8	ATP-dependent RNA helicase DDX19B;ATP-dependent RNA helicase DDX19A	DDX19A;DDX19B	tr|H3BN59|H3BN59_HUMAN Uncharacterized protein (Fragment) OS=Homo sapiens OX=9606 PE=1 SV=1;tr|F6QDS0|F6QDS0_HUMAN HCG2043426, isoform CRA_b OS=Homo sapiens OX=9606 GN=hCG_2043426 PE=1 SV=1;sp|Q9UMR2|DD19B_HUMAN ATP-dependent RNA helicase DDX19B OS=Homo sa	nd	nd	nd	nd
447	DEQEAAAESLSNLHLKEEKIKPDTNGAVVKT						DDX19A-K26	0.0555431	1.35754	1.85759	0.341517	0.0268908	0.383625	0.410516	1.90458	0.147465	2.05204	0.0631696	688283	807450	2.09127e+06	491655	1.63207e+06	1.60406e+06	4.77304e+06	5.02573e+06	3.20056e+06	1.00787e+06	596342	733820	1.08637e+06	4.35375e+06	551034	419926	2.00749e+06	535083	0.823007	0.0205058	0.764485	0.106088	26	H3BN59	ATP-dependent RNA helicase DDX19B	DDX19A;DDX19B	tr|H3BN59|H3BN59_HUMAN Uncharacterized protein (Fragment) OS=Homo sapiens OX=9606 PE=1 SV=1;tr|F6QDS0|F6QDS0_HUMAN HCG2043426, isoform CRA_b OS=Homo sapiens OX=9606 GN=hCG_2043426 PE=1 SV=1;sp|Q9UMR2|DD19B_HUMAN ATP-dependent RNA helicase DDX19B OS=Homo sa	nd	nd	nd	nd
448	DHAEKVAEKLEALSVKEETKEDAEEKQ____		+	+	+		RANBP1-K267	-0.270964	0.397267	1.02716	2.84965	0.260264	0.169817	0.430081	0.724516	1.47582	2.20034	-0.075937	5.45257e+06	7.75159e+06	1.26232e+07	6.38083e+06	6.31096e+06	8.71306e+06	1.18803e+07	2.80019e+07	1.27545e+07	586127	600186	2.61282e+06	2.75508e+06	740938	1.50747e+06	1.38228e+07	7.4234e+06	6.13893e+06	0.244718	0.86368	0.280467	0.148599	267	F6WQW2	Ran-specific GTPase-activating protein	RANBP1	tr|F6WQW2|F6WQW2_HUMAN Ran-specific GTPase-activating protein OS=Homo sapiens OX=9606 GN=RANBP1 PE=1 SV=1;sp|P43487|RANG_HUMAN Ran-specific GTPase-activating protein OS=Homo sapiens OX=9606 GN=RANBP1 PE=1 SV=1;tr|C9JXG8|C9JXG8_HUMAN Ran-specific GTPase-act	nd	nd	nd	nd
449	TCSWRPVPIKSDLHIKDDPDGIPSKRFKTMS		+	+	+		ZMIZ1-K736	0.52375	0.54694	2.26545	2.52498	0.365982	0.271334	0.637316	2.76828	1.98549	4.75377	-0.0108136	3.56023e+06	4.19471e+06	6.2195e+06	3.19485e+06	6.18361e+06	1.07124e+07	2.66142e+07	2.15468e+07	1.90288e+07	3.75779e+06	1.77914e+06	1.29022e+06	6.01833e+06	1.75576e+06	2.20027e+06	1.28573e+07	1.71108e+07	9.3266e+06	0.237343	0.47435	0.228889	0.202041	736	F6WR09	Zinc finger MIZ domain-containing protein 1	ZMIZ1	tr|F6WR09|F6WR09_HUMAN Zinc finger MIZ domain-containing protein 1 OS=Homo sapiens OX=9606 GN=ZMIZ1 PE=1 SV=1;sp|Q9ULJ6|ZMIZ1_HUMAN Zinc finger MIZ domain-containing protein 1 OS=Homo sapiens OX=9606 GN=ZMIZ1 PE=1 SV=3	nd	nd	nd	nd
450	___________MCDRKAVIKNADMSEEMQQD		+				DYNLL1-K5	-0.0483917	0.78005	-0.783529	0.292344	0.022243	0.764862	0.787105	0.574746	0.104333	0.679079	-0.0448281	2.94248e+07	4.07324e+07	4.70285e+07	4.77171e+07	1.68646e+06	6.39165e+07	4.05903e+07	999892	2.64881e+07	2.72409e+07	3.13971e+07	3.0775e+07	4.6622e+07	3.60561e+07	7.08612e+07	3.31157e+07	7.55525e+07	829583	0.141844	0.0310725	0.329997	0.00713057	5	F8VXL2	Dynein light chain 1, cytoplasmic	DYNLL1	tr|F8VXL2|F8VXL2_HUMAN Dynein light chain OS=Homo sapiens OX=9606 GN=DYNLL1 PE=1 SV=1;tr|F8VRV5|F8VRV5_HUMAN Dynein light chain OS=Homo sapiens OX=9606 GN=DYNLL1 PE=1 SV=1;sp|P63167|DYL1_HUMAN Dynein light chain 1, cytoplasmic OS=Homo sapiens OX=9606 GN=DY	3003	-0.113162	-0.554959	-0.33406
451	ALEKYNIEKDIAAHIKKELR___________			+			DYNLL1-K43	1.4624	0.322671	0.321326	1.32195	0.864072	0.612254	1.47633	0.247743	0.921874	1.16962	-0.0416928	2.15468e+06	5.48406e+06	1.00551e+07	8.96599e+06	2.60315e+07	1.37606e+07	7.86547e+06	7.93258e+06	6.31003e+06	2.32406e+06	3.01847e+06	2.81524e+06	4.16495e+06	3.44696e+06	2.59054e+06	9.91012e+06	5.64226e+06	4.84238e+06	0.337615	0.340468	0.101688	0.0337641	43	F8VXL2	Dynein light chain 1, cytoplasmic	DYNLL1	tr|F8VXL2|F8VXL2_HUMAN Dynein light chain OS=Homo sapiens OX=9606 GN=DYNLL1 PE=1 SV=1;tr|F8VRV5|F8VRV5_HUMAN Dynein light chain OS=Homo sapiens OX=9606 GN=DYNLL1 PE=1 SV=1;sp|P63167|DYL1_HUMAN Dynein light chain 1, cytoplasmic OS=Homo sapiens OX=9606 GN=DY	3003	-0.113162	-0.554959	-0.33406
452	______MAGLPRRIIKETQRLLAEPVPGIKA						UBE2N-K10	0.512444	0.38028	1.88529	2.25834	0.225078	0.196449	0.421527	1.38424	2.57955	3.9638	-0.0155439	3.66787e+06	4.06012e+06	891661	365430	6.34868e+06	5.58152e+06	1.49644e+07	1.02428e+07	6.63606e+06	916034	1.15912e+06	544230	2.09224e+06	535957	781187	3.61211e+06	5.09393e+06	3.8262e+06	0.439295	0.240943	0.292099	0.260125	10	F8VZ29	Ubiquitin-conjugating enzyme E2 N	UBE2N	tr|F8VZ29|F8VZ29_HUMAN Ubiquitin-conjugating enzyme E2 N OS=Homo sapiens OX=9606 GN=UBE2N PE=1 SV=1;tr|F8VSD4|F8VSD4_HUMAN Ubiquitin-conjugating enzyme E2 N OS=Homo sapiens OX=9606 GN=UBE2N PE=1 SV=1;tr|F8VV71|F8VV71_HUMAN Ubiquitin-conjugating enzyme E2 N	2932	-0.645531	0.230281	-0.207625
453	LQQAELPNRSPGFGIKKEKTGWDTSESELSE		+	+		+	PRPF40B-K859	1.16722	-0.183999	1.24985	-0.577291	0.398065	0.120728	0.518793	1.15787	0.723213	1.88108	0.0761309	750896	3.20991e+06	1.16629e+06	893143	2.6435e+06	7.97774e+06	2.9392e+06	4.37592e+06	4.87798e+06	1.03021e+06	1.23849e+06	670995	498727	1.48657e+06	602407	680755	669334	620162	0.225734	0.437048	0.737682	0.0248444	859	F8VU11	Pre-mRNA-processing factor 40 homolog B	PRPF40B	tr|F8VU11|F8VU11_HUMAN PRP40 pre-mRNA processing factor 40 homolog B (Yeast), isoform CRA_a OS=Homo sapiens OX=9606 GN=PRPF40B PE=1 SV=2;sp|Q6NWY9|PR40B_HUMAN Pre-mRNA-processing factor 40 homolog B OS=Homo sapiens OX=9606 GN=PRPF40B PE=1 SV=1	nd	nd	nd	nd
454	GPVGETLLCQLSSYAKTELGSQTPESSRSEA		+				KANSL2-K52	0.387664	1.03041	-0.74915	-2.09923	0.233124	0.439373	0.672497	0.372573	1.5535	1.92607	0.0562535	339532	3.48214e+06	2.32544e+06	3.75707e+06	2.14823e+06	2.1368e+06	1.55815e+06	1.05608e+06	1.04302e+06	2.11257e+06	4.06917e+06	4.87563e+06	3.19951e+06	4.57931e+06	1.4807e+07	1.16542e+06	580520	834661	0.511869	0.0956206	0.06604	0.0817292	52	H0YID1	KAT8 regulatory NSL complex subunit 2	KANSL2	tr|H0YID1|H0YID1_HUMAN KAT8 regulatory NSL complex subunit 2 (Fragment) OS=Homo sapiens OX=9606 GN=KANSL2 PE=1 SV=1;tr|F8VUX5|F8VUX5_HUMAN KAT8 regulatory NSL complex subunit 2 (Fragment) OS=Homo sapiens OX=9606 GN=KANSL2 PE=1 SV=1;tr|H0YIQ8|H0YIQ8_HUMAN K	nd	nd	nd	nd
455	AAATTAAPAAAAAPAKVEAKEESEESDEDMG		+	+	+		RPLP0-K261	0.145529	-0.0954506	1.81255	4.34478	0.0337771	0.0263293	0.0601065	0.64962	0.4111	1.06072	-0.105509	1.55011e+07	2.21056e+07	7.05655e+06	4.68538e+07	1.3432e+06	1.2067e+06	4.37052e+06	6.03415e+07	9.21738e+07	7.72981e+06	868649	3.17311e+06	1.46947e+06	918936	8.62954e+06	2.18168e+08	5.46844e+06	1.5554e+07	0.151861	0.794359	0.0559824	0.00169195	261	F8VWS0	60S acidic ribosomal protein P0	RPLP0	tr|F8VWS0|F8VWS0_HUMAN 60S acidic ribosomal protein P0 OS=Homo sapiens OX=9606 GN=RPLP0 PE=1 SV=1;sp|P05388|RLA0_HUMAN 60S acidic ribosomal protein P0 OS=Homo sapiens OX=9606 GN=RPLP0 PE=1 SV=1;tr|F8W1K8|F8W1K8_HUMAN 60S acidic ribosomal protein P0 OS=Homo	2156	-0.213464	0.247523	0.0170294
456	AGAYSMSDVLALPIFKQEESSLPPDNENKIL		+		+		TFCP2-K50	1.40895	-0.202271	1.52346	-0.201009	0.371974	0.0432433	0.415217	0.348795	0.0493554	0.398151	0.0718529	1.64939e+07	2.69147e+07	2.55377e+07	1.36716e+08	3.25882e+07	1.37778e+07	1.56135e+07	1.57919e+08	2.46739e+07	1.14323e+08	8.30418e+06	1.10898e+07	9.2406e+06	8.30962e+06	9.86745e+07	7.83206e+07	2.59519e+07	1.20539e+07	0.01451	0.849227	0.0100459	0.501295	50	F8VX55	Transcription factor CP2-like protein 1;Alpha-globin transcription factor CP2;Upstream-binding protein 1	TFCP2;TFCP2L1;UBP1	tr|F8VX55|F8VX55_HUMAN Alpha-globin transcription factor CP2 OS=Homo sapiens OX=9606 GN=TFCP2 PE=1 SV=1;sp|Q9NZI6|TF2L1_HUMAN Transcription factor CP2-like protein 1 OS=Homo sapiens OX=9606 GN=TFCP2L1 PE=1 SV=1;sp|Q12800|TFCP2_HUMAN Alpha-globin transcript	3175	-0.178938	-0.0480648	-0.113501
457	ATETVELHKLKLAELKQECLARGLETKGIKQ		+				SARNP-K17	-0.319453	-0.233386	-1.36439	-0.653138	0.176387	0.0879033	0.26429	0.923009	0.277017	1.20003	-0.0296357	299984	1.03182e+06	828863	146514	744837	840148	290556	194953	353688	355420	1.06806e+06	1.45094e+06	462729	215611	1.76675e+06	199351	1.3912e+06	237288	0.995143	0.615932	0.0856556	0.80495	17	F8VZQ9	SAP domain-containing ribonucleoprotein	SARNP	tr|F8VZQ9|F8VZQ9_HUMAN SAP domain-containing ribonucleoprotein OS=Homo sapiens OX=9606 GN=SARNP PE=1 SV=1;sp|P82979|SARNP_HUMAN SAP domain-containing ribonucleoprotein OS=Homo sapiens OX=9606 GN=SARNP PE=1 SV=3;tr|H0YHG0|H0YHG0_HUMAN Uncharacterized protei	3044	0.104009	0.0972114	0.10061
458	NEEDVLGDETEEEETKPIELPVKEEEPPEKT		+		+		SARNP-K66	-0.196881	0.106628	-1.14576	-1.05693	0.124443	0.049264	0.173707	0.699347	0.374724	1.07407	-0.00370154	3.48302e+06	1.38231e+06	5.61784e+06	2.83584e+06	3.08309e+06	3.22695e+06	1.19432e+06	2.0545e+06	1.48906e+06	378406	9.16872e+06	5.16299e+06	5.66931e+06	6.13408e+06	4.03511e+06	2.59362e+06	2.66186e+06	1.81501e+06	0.0172994	0.118094	0.0817277	0.0225983	66	F8VZQ9	SAP domain-containing ribonucleoprotein	SARNP	tr|F8VZQ9|F8VZQ9_HUMAN SAP domain-containing ribonucleoprotein OS=Homo sapiens OX=9606 GN=SARNP PE=1 SV=1;sp|P82979|SARNP_HUMAN SAP domain-containing ribonucleoprotein OS=Homo sapiens OX=9606 GN=SARNP PE=1 SV=3;tr|H0YHG0|H0YHG0_HUMAN Uncharacterized protei	3044	0.104009	0.0972114	0.10061
459	DETEEEETKPIELPVKEEEPPEKTVDVAAEK		+				SARNP-K73	-0.570102	-0.480225	-1.57271	-1.75693	0.342374	1.59554	1.93791	0.797982	3.42009	4.21807	0.00767594	8.83205e+07	3.97428e+07	1.30848e+08	1.70652e+07	6.69836e+07	9.0346e+07	2.96488e+07	3.47932e+07	2.25978e+07	1.52286e+08	1.50441e+08	1.31954e+08	1.14923e+08	1.12454e+08	8.42315e+07	4.86295e+07	5.01894e+07	2.97932e+07	0.805481	0.606088	0.0354369	0.990411	73	F8VZQ9	SAP domain-containing ribonucleoprotein	SARNP	tr|F8VZQ9|F8VZQ9_HUMAN SAP domain-containing ribonucleoprotein OS=Homo sapiens OX=9606 GN=SARNP PE=1 SV=1;sp|P82979|SARNP_HUMAN SAP domain-containing ribonucleoprotein OS=Homo sapiens OX=9606 GN=SARNP PE=1 SV=3;tr|H0YHG0|H0YHG0_HUMAN Uncharacterized protei	3044	0.104009	0.0972114	0.10061
460	PPSSSSVPEAGGPPIKKQKADSLTLDSGLLM						C17orf49-K132	1.50853	0.553029	0.34408	0.0586809	0.580265	0.535125	1.11539	0.129562	0.0392357	0.168798	0.0118916	949682	552193	6.27866e+06	1.64096e+06	1.2618e+07	7.87816e+06	3.63829e+06	3.05941e+06	3.17846e+06	739768	761905	329373	627367	1.25835e+06	800726	947047	368931	591080	0.504482	0.716575	0.0181143	0.821901	132	F8W038	Chromatin complexes subunit BAP18	C17orf49;RNASEK-C17orf49;BAP18	tr|F8W038|F8W038_HUMAN Chromosome 17 open reading frame 49 OS=Homo sapiens OX=9606 GN=C17orf49 PE=1 SV=1;tr|F8W1H0|F8W1H0_HUMAN Chromosome 17 open reading frame 49 OS=Homo sapiens OX=9606 GN=C17orf49 PE=1 SV=1;tr|H0YIS7|H0YIS7_HUMAN RNASEK-C17orf49 readthr	nd	nd	nd	nd
462	________MSKSESPKEPEQLRKLFIGGLSF		+			+	HNRNPA1-K8	0.41132	-0.714675	-1.90522	-0.948851	0.317555	0.488089	0.805644	0.834451	0.962204	1.79666	-0.0398488	221421	1.38385e+06	1.53027e+06	1.12749e+06	1.35667e+06	1.6858e+06	233171	134021	469920	1.43083e+06	2.1287e+06	3.17219e+06	319941	1.39748e+06	2.3845e+06	1.30026e+06	1.31426e+06	872819	0.265608	0.837408	0.109487	0.151532	8	F8W6I7	Heterogeneous nuclear ribonucleoprotein A1;Heterogeneous nuclear ribonucleoprotein A1, N-terminally processed	HNRNPA1	tr|F8W6I7|F8W6I7_HUMAN Heterogeneous nuclear ribonucleoprotein A1 OS=Homo sapiens OX=9606 GN=HNRNPA1 PE=1 SV=2;sp|P09651|ROA1_HUMAN Heterogeneous nuclear ribonucleoprotein A1 OS=Homo sapiens OX=9606 GN=HNRNPA1 PE=1 SV=5;tr|F8W646|F8W646_HUMAN Heterogeneous	2217	0.0155691	0.193143	0.104356
463	_____________MSKSESPKEPEQLRKLFI		+	+		+	HNRNPA1-K3	-0.370429	-0.950471	-2.43868	-1.13681	0.137771	0.910807	1.04858	0.928658	1.03744	1.96609	-0.0542443	2.80478e+07	3.4264e+07	9.08277e+07	617453	3.53949e+07	8.24491e+07	3.76472e+06	2.42364e+06	2.20586e+07	1.66122e+07	2.98253e+07	1.70878e+07	1.68555e+07	7.92262e+06	8.09396e+06	1.52667e+07	8.2081e+06	5.41414e+06	0.830019	0.63442	0.182752	0.629188	3	F8W6I7	Heterogeneous nuclear ribonucleoprotein A1;Heterogeneous nuclear ribonucleoprotein A1, N-terminally processed	HNRNPA1	tr|F8W6I7|F8W6I7_HUMAN Heterogeneous nuclear ribonucleoprotein A1 OS=Homo sapiens OX=9606 GN=HNRNPA1 PE=1 SV=2;sp|P09651|ROA1_HUMAN Heterogeneous nuclear ribonucleoprotein A1 OS=Homo sapiens OX=9606 GN=HNRNPA1 PE=1 SV=5;tr|F8W646|F8W646_HUMAN Heterogeneous	2217	0.0155691	0.193143	0.104356
465	RLHPPEDPKLRLLEIKPEVELPLKKDGFTSE		+				DPF3-K154	2.00469	-0.563159	3.526	0.609569	0.52198	0.208493	0.730473	0.486652	0.12922	0.615872	0.121518	1.25479e+06	1.57354e+06	1.85397e+06	1.61323e+06	4.29281e+06	1.28842e+07	1.10964e+06	9.90388e+06	4.29242e+07	1.48133e+08	3.11101e+06	7.59026e+07	8.64673e+07	3.16274e+07	3.56426e+07	9.41381e+06	1.14668e+07	3.25701e+08	0.00517122	0.301807	0.000369783	0.273929	154	F8W7T1	Zinc finger protein DPF3	DPF3	tr|F8W7T1|F8W7T1_HUMAN Zinc finger protein DPF3 OS=Homo sapiens OX=9606 GN=DPF3 PE=1 SV=1;sp|Q92784|DPF3_HUMAN Zinc finger protein DPF3 OS=Homo sapiens OX=9606 GN=DPF3 PE=1 SV=3	nd	nd	nd	nd
466	EQLMKLNSGLGQLILKEEMEKESRERSSLLA		+				ABLIM1-K560	-0.191118	-0.187554	3.1025	3.54469	0.0863475	0.795067	0.881415	1.6786	0.932976	2.61158	-0.0184244	437850	1.07727e+06	1.75791e+06	351902	789535	1.72549e+06	8.32691e+06	1.36109e+07	6.17441e+06	572465	487749	559121	526748	432737	462442	4.47522e+06	1.06053e+07	3.81656e+06	0.939016	0.946505	0.0578017	0.000296005	560	F8W8M4	Actin-binding LIM protein 1	ABLIM1	tr|F8W8M4|F8W8M4_HUMAN Actin-binding LIM protein 1 OS=Homo sapiens OX=9606 GN=ABLIM1 PE=1 SV=1;sp|O14639|ABLM1_HUMAN Actin-binding LIM protein 1 OS=Homo sapiens OX=9606 GN=ABLIM1 PE=1 SV=3;tr|A0A0A0MRL6|A0A0A0MRL6_HUMAN Actin-binding LIM protein 1 OS=Homo	183	0.129699	0.00741326	0.0685562
467	PHSSPELAATPGGPVKAETEEAAHSVSQEMS		+				ZBTB40-K172	0.604284	0.258869	0.872473	0.306031	0.287794	0.718811	1.0066	0.841564	0.962846	1.80441	0.0236017	1.48842e+06	9.86792e+06	8.37137e+06	1.90938e+06	1.36977e+07	1.43834e+07	1.48343e+07	1.18274e+07	9.45576e+06	1.07918e+07	1.14014e+07	1.23805e+07	1.47444e+07	1.55265e+07	1.1098e+07	1.50887e+07	1.58498e+07	1.1805e+07	0.577681	0.20626	0.53352	0.244128	172	F8WAI8	Zinc finger and BTB domain-containing protein 40	ZBTB40	tr|F8WAI8|F8WAI8_HUMAN Zinc finger and BTB domain-containing protein 40 OS=Homo sapiens OX=9606 GN=ZBTB40 PE=1 SV=1;sp|Q9NUA8|ZBT40_HUMAN Zinc finger and BTB domain-containing protein 40 OS=Homo sapiens OX=9606 GN=ZBTB40 PE=1 SV=4;tr|A0A3B3IRZ6|A0A3B3IRZ6_	nd	nd	nd	nd
469	________MAYDDSVKKEDCFDGDHTFEDIG		+	+			HMGXB4-K8	-0.310301	-0.75057	-0.883844	-0.744324	1.47269	1.84548	3.31817	0.796706	1.63748	2.43419	-0.00581332	2.13401e+07	2.02845e+07	2.24465e+07	1.49861e+07	1.87393e+07	1.79463e+07	1.5977e+07	1.61801e+07	2.56432e+06	1.48496e+06	1.45593e+06	1.24376e+06	626144	843535	1.01755e+06	1.07011e+06	832761	595150	0.459956	0.62152	0.0376651	0.4703	8	F8WDU7	HMG domain-containing protein 4	HMGXB4	tr|F8WDU7|F8WDU7_HUMAN HMG domain-containing protein 4 OS=Homo sapiens OX=9606 GN=HMGXB4 PE=1 SV=1;sp|Q9UGU5|HMGX4_HUMAN HMG domain-containing protein 4 OS=Homo sapiens OX=9606 GN=HMGXB4 PE=1 SV=2	5317	-0.513361	0.0282749	-0.242543
470	RLSEYNGYGKSLLSTKQETTHPEVKSHNQSA		+	+	+		ZNF567-K142	0.552451	-0.465888	0.199198	-0.00507775	0.440806	0.164255	0.605061	0.139729	0.0016468	0.141376	0.0085115	996442	5.31599e+06	4.17492e+06	4.54478e+06	6.93446e+06	3.90127e+06	4.16564e+06	3.15761e+06	4.71687e+06	544959	2.25954e+06	320902	686932	770530	805404	769004	1.80463e+06	540788	0.675281	0.00656971	0.221872	0.574833	142	F8WEL6	Zinc finger protein 567	ZNF567	tr|F8WEL6|F8WEL6_HUMAN Zinc finger protein 567 OS=Homo sapiens OX=9606 GN=ZNF567 PE=1 SV=1;sp|Q8N184|ZN567_HUMAN Zinc finger protein 567 OS=Homo sapiens OX=9606 GN=ZNF567 PE=1 SV=3	nd	nd	nd	nd
472	TMLSIQKWQFSMSAIKEEQELMEEINEDEPV		+		+		TCERG1-K608	-0.483871	-0.374506	1.82652	-0.507286	0.141322	0.384944	0.526267	0.999158	0.660252	1.65941	0.097242	195830	333073	2.257e+06	272443	871435	848201	4.99866e+06	2.0054e+06	2.87702e+06	1.1094e+06	885516	688319	315983	850186	903595	359159	776620	751997	0.159552	0.591931	0.718246	0.894406	608	G3V220	Transcription elongation regulator 1	TCERG1	tr|G3V220|G3V220_HUMAN Transcription elongation regulator 1 OS=Homo sapiens OX=9606 GN=TCERG1 PE=1 SV=1;sp|O14776|TCRG1_HUMAN Transcription elongation regulator 1 OS=Homo sapiens OX=9606 GN=TCERG1 PE=1 SV=2	1693	0.478999	-0.0794436	0.199778
473	KPLREPAPSEDVIDIKPEPDDLIDEDLNFVQ		+		+		ZC3H14-K175	1.99688	0.379874	0.455406	-1.79284	0.463357	0.200132	0.663489	0.227084	1.33247	1.55955	0.0936768	6.7862e+06	1.82938e+07	6.07359e+07	2.70211e+08	4.27964e+07	2.9514e+07	3.13103e+07	3.09395e+07	5.54182e+07	1.05791e+08	8.87199e+07	1.63018e+08	6.33616e+07	1.20329e+08	2.81536e+08	8.38095e+06	2.21565e+07	7.26468e+07	0.0844897	0.211513	0.391888	0.861026	175	G3V256	Zinc finger CCCH domain-containing protein 14	ZC3H14	tr|G3V256|G3V256_HUMAN Zinc finger CCCH domain-containing protein 14 OS=Homo sapiens OX=9606 GN=ZC3H14 PE=1 SV=1;sp|Q6PJT7|ZC3HE_HUMAN Zinc finger CCCH domain-containing protein 14 OS=Homo sapiens OX=9606 GN=ZC3H14 PE=1 SV=1;tr|G3V5I6|G3V5I6_HUMAN Zinc fin	3799	0.118822	0.070663	0.0947427
475	VVQGQSRTPRISPPIKEEETKGDSVEKNQGT		+		+	+	ZC3H14-K413	0.561659	-0.226022	1.36689	-0.793252	0.227113	0.232964	0.460077	1.7317	1.19074	2.92244	0.0900061	6.26569e+06	1.19063e+06	5.17152e+06	623271	6.73129e+06	1.12837e+07	1.24404e+07	1.0055e+07	1.00737e+07	1.59509e+07	2.30749e+07	2.57213e+07	1.029e+07	2.53518e+07	1.97162e+07	8.40407e+06	1.55388e+07	1.34189e+07	0.399118	0.612018	0.417498	0.689135	413	G3V256	Zinc finger CCCH domain-containing protein 14	ZC3H14	tr|G3V256|G3V256_HUMAN Zinc finger CCCH domain-containing protein 14 OS=Homo sapiens OX=9606 GN=ZC3H14 PE=1 SV=1;sp|Q6PJT7|ZC3HE_HUMAN Zinc finger CCCH domain-containing protein 14 OS=Homo sapiens OX=9606 GN=ZC3H14 PE=1 SV=1;tr|G3V5I6|G3V5I6_HUMAN Zinc fin	3799	0.118822	0.070663	0.0947427
476	KPSVEPVKSISSMELKTEPFDDFLFPASSRP		+		+		FOS-K115	0.861229	-2.20785	-0.398942	-1.08423	0.17992	0.447121	0.627041	0.128636	0.297933	0.426569	0.0285539	3.48006e+07	9.21601e+06	7.13496e+07	1.97483e+08	883764	1.1206e+07	2.94652e+06	6.71123e+07	1.74366e+07	6.76192e+07	7.28831e+06	1.26438e+07	4.70415e+06	2.56307e+06	1.16839e+07	3.04166e+07	4.85018e+06	6.02617e+06	0.147551	0.0399834	0.92536	0.314812	115	G3V5N7	Proto-oncogene c-Fos	FOS	tr|G3V5N7|G3V5N7_HUMAN Proto-oncogene c-Fos (Fragment) OS=Homo sapiens OX=9606 GN=FOS PE=1 SV=1;tr|G3V2V7|G3V2V7_HUMAN Proto-oncogene c-Fos OS=Homo sapiens OX=9606 GN=FOS PE=1 SV=1;sp|P01100|FOS_HUMAN Proto-oncogene c-Fos OS=Homo sapiens OX=9606 GN=FOS PE=	nd	nd	nd	nd
477	__________MLGTVKMEGHETSDWNSYYAD		+				FOXA1-K6	0.900285	-0.356488	0.898219	-2.41796	0.790396	0.335424	1.12582	0.779191	1.39552	2.17471	0.138174	715968	1.89918e+06	3.2069e+06	4.25538e+06	2.28561e+06	4.32549e+06	4.69578e+06	2.35249e+06	3.80266e+06	7.4677e+06	4.20916e+06	3.37286e+06	4.92494e+06	3.22358e+06	3.60627e+06	384459	2.02707e+06	404572	0.926915	0.290882	0.947862	0.319072	6	G3V4B9	Hepatocyte nuclear factor 3-alpha	FOXA1	tr|G3V4B9|G3V4B9_HUMAN Hepatocyte nuclear factor 3-alpha OS=Homo sapiens OX=9606 GN=FOXA1 PE=4 SV=1;sp|P55317|FOXA1_HUMAN Hepatocyte nuclear factor 3-alpha OS=Homo sapiens OX=9606 GN=FOXA1 PE=1 SV=2	nd	nd	nd	nd
478	FEEDPFGLDKFLEEAKQHGGSKRPSDSSRPK		+		+		SNW1-K347	-0.891545	1.79266	-0.70965	1.59632	1.05249	0.719532	1.77202	0.83038	2.16769	2.99807	-0.0960822	1.7294e+06	2.8371e+06	2.7635e+06	1.57598e+06	617942	1.75722e+06	1.68025e+06	2.05911e+06	742714	556554	576295	742360	910052	3.6312e+06	1.95545e+06	2.0146e+06	2.22741e+06	1.42809e+06	0.98832	0.0109941	0.910304	0.114589	347	G3V4X8	SNW domain-containing protein 1	SNW1	tr|G3V4X8|G3V4X8_HUMAN SNW domain-containing protein 1 OS=Homo sapiens OX=9606 GN=SNW1 PE=1 SV=1;sp|Q13573|SNW1_HUMAN SNW domain-containing protein 1 OS=Homo sapiens OX=9606 GN=SNW1 PE=1 SV=1	3271	0.331464	-0.542991	-0.105764
479	________MLTEIEHKVAFLLETCKDQGLGD		+	+			SYNE2-K8	1.04684	1.85775	1.30647	-0.398908	0.565754	1.43367	1.99942	2.34467	0.126283	2.47095	0.0710573	1.05266e+06	1.37469e+06	1.33266e+06	897526	3.92109e+06	2.94955e+06	2.6191e+06	3.66417e+06	3.01657e+06	2.21359e+07	9.46028e+06	1.86649e+06	3.90759e+07	4.07774e+07	4.1429e+07	5.91223e+06	1.83116e+07	1.15534e+06	0.025397	0.0277617	0.198421	0.855917	8	G3V5N1		SYNE2	tr|G3V5N1|G3V5N1_HUMAN Nesprin-2 OS=Homo sapiens OX=9606 GN=SYNE2 PE=1 SV=1	4324	0.235289	0.525729	0.380509
481	ERTSQGGAGVSPLLVKEEPKEDNGLPTSFTL		+	+	+	+	ZNF827-K173	-0.167492	1.16019	-0.152798	1.11009	0.075403	0.74737	0.822773	0.0758066	0.860053	0.93586	-0.0526203	1.06848e+07	3.27222e+06	1.02923e+07	2.11424e+06	1.35316e+07	5.94545e+06	1.09212e+07	9.34276e+06	1.54832e+06	1.11678e+06	1.2334e+06	754832	3.73354e+06	2.12643e+06	1.07935e+06	2.39001e+06	3.2426e+06	1.06984e+06	0.680085	0.0673363	0.817145	0.098789	173	G5E9Z1	Zinc finger protein 827	ZNF827	tr|G5E9Z1|G5E9Z1_HUMAN Zinc finger protein 827 OS=Homo sapiens OX=9606 GN=ZNF827 PE=1 SV=1;sp|Q17R98|ZN827_HUMAN Zinc finger protein 827 OS=Homo sapiens OX=9606 GN=ZNF827 PE=1 SV=1	nd	nd	nd	nd
486	PAAFEPSRQAAVPLVKVERVFCPEKAEEGPR		+		+		GSE1-K431	1.46932	-0.323074	1.52161	1.71625	1.09257	0.696968	1.78954	1.00126	1.13046	2.13173	-0.00811025	3.7165e+06	6.08349e+06	1.01222e+07	1.22717e+07	1.52717e+07	2.76197e+07	1.31612e+07	3.00826e+07	1.39551e+07	432743	550975	517498	509193	361989	328837	2.25399e+06	1.10403e+06	1.5747e+06	0.273696	0.574452	0.206383	0.0219787	431	H0Y613	Genetic suppressor element 1	GSE1	tr|H0Y613|H0Y613_HUMAN Genetic suppressor element 1 (Fragment) OS=Homo sapiens OX=9606 GN=GSE1 PE=1 SV=1;sp|Q14687|GSE1_HUMAN Genetic suppressor element 1 OS=Homo sapiens OX=9606 GN=GSE1 PE=1 SV=3	3360	0.513164	-0.00702077	0.253072
487	IAKTYRCGMKPNTAIKPETSDHCSLPEDLRV		+				KDM1B-K178	0.0511645	-0.800158	0.353402	-0.534663	0.0464129	0.69053	0.736943	0.329134	0.479257	0.808391	0.0370027	175846	404234	336106	227928	374568	346765	540913	368772	260807	353782	689387	292576	249347	224481	293271	293589	346661	281840	0.612332	0.0517916	0.815745	0.0509369	178	H0Y6H0	Lysine-specific histone demethylase 1B	KDM1B	tr|H0Y6H0|H0Y6H0_HUMAN Lysine-specific histone demethylase 1B OS=Homo sapiens OX=9606 GN=KDM1B PE=1 SV=2;sp|Q8NB78|KDM1B_HUMAN Lysine-specific histone demethylase 1B OS=Homo sapiens OX=9606 GN=KDM1B PE=1 SV=3	nd	nd	nd	nd
488	LHPGENADSPADIRIKEEEPDPEEWQLSGDS		+	+	+	+	SP3-K483	0.351072	-0.152446	1.08385	0.157137	0.18982	0.434474	0.624293	1.28147	0.408028	1.6895	0.0386132	4.74865e+08	3.18391e+08	5.695e+08	1.07722e+08	9.0504e+08	7.25445e+08	9.45053e+08	1.26778e+09	6.75786e+08	4.62407e+08	5.81271e+08	5.07567e+08	4.85426e+08	3.92435e+08	5.1783e+08	5.73876e+08	6.66746e+08	4.89128e+08	0.168398	0.918738	0.309477	0.6265	483	H0Y6K5	Transcription factor Sp3	SP3	tr|H0Y6K5|H0Y6K5_HUMAN Transcription factor Sp3 OS=Homo sapiens OX=9606 GN=SP3 PE=1 SV=1;tr|H0Y7L6|H0Y7L6_HUMAN Transcription factor Sp3 (Fragment) OS=Homo sapiens OX=9606 GN=SP3 PE=1 SV=1;sp|Q02447|SP3_HUMAN Transcription factor Sp3 OS=Homo sapiens OX=960	1317	0.0451399	1.38726	0.716201
489	APNRWEVLSATPTTIKDEAGNLVQIPSAATS		+	+	+		SP3-K52	0.900164	0.150557	1.47059	0.46953	0.707607	0.0516288	0.759235	1.71454	0.167929	1.88247	0.0417107	1.40068e+07	8.21699e+06	1.2113e+07	9.43801e+06	2.45976e+07	3.00464e+07	2.87936e+07	4.1596e+07	2.47694e+07	1.49009e+07	409183	2.03821e+07	2.00905e+07	497590	1.90301e+07	2.0234e+07	2.87407e+07	446746	0.141988	0.934555	0.202852	0.671393	52	H0Y6K5	Transcription factor Sp3	SP3	tr|H0Y6K5|H0Y6K5_HUMAN Transcription factor Sp3 OS=Homo sapiens OX=9606 GN=SP3 PE=1 SV=1;tr|H0Y7L6|H0Y7L6_HUMAN Transcription factor Sp3 (Fragment) OS=Homo sapiens OX=9606 GN=SP3 PE=1 SV=1;sp|Q02447|SP3_HUMAN Transcription factor Sp3 OS=Homo sapiens OX=960	1317	0.0451399	1.38726	0.716201
490	TPRENASVPELLAPIKVEPDSPSRPGAVGQQ		+		+	+	ZXDC-K368	0.986008	0.218015	2.05719	1.97742	0.386017	0.097158	0.483175	1.55786	2.32515	3.88301	0.00332364	474860	1.60323e+06	5.71471e+06	1.55523e+06	4.5124e+06	9.36754e+06	1.34809e+07	1.16469e+07	7.30389e+06	2.79571e+06	288091	2.71359e+06	621488	2.87175e+06	3.2499e+06	6.94541e+06	7.14686e+06	8.73719e+06	0.656678	0.997417	0.860895	0.643743	368	H0YAA9	Zinc finger protein ZXDC	ZXDC	tr|H0YAA9|H0YAA9_HUMAN Zinc finger protein ZXDC (Fragment) OS=Homo sapiens OX=9606 GN=ZXDC PE=1 SV=1;sp|Q2QGD7|ZXDC_HUMAN Zinc finger protein ZXDC OS=Homo sapiens OX=9606 GN=ZXDC PE=1 SV=2	nd	nd	nd	nd
491	VIGPKGIRQLTSQDAKPTCLAEFKQIRSIRC						PTK2B-K69	1.49055	0.0634595	1.21636	-4.92181	0.854468	0.0188482	0.873316	0.358727	0.636996	0.995722	0.255757	745042	314011	870907	1.24366e+06	1.15209e+06	3.02736e+06	714337	3.43168e+06	338417	197262	6.30942e+06	1.29525e+07	7.36226e+06	1.26936e+07	278433	157547	233681	250739	0.141794	0.975998	0.0581373	0.000120984	69	H0YB74	Protein-tyrosine kinase 2-beta	PTK2B	tr|H0YB74|H0YB74_HUMAN Protein-tyrosine kinase 2-beta (Fragment) OS=Homo sapiens OX=9606 GN=PTK2B PE=1 SV=8;sp|Q14289|FAK2_HUMAN Protein-tyrosine kinase 2-beta OS=Homo sapiens OX=9606 GN=PTK2B PE=1 SV=2	nd	nd	nd	nd
492	CKSVTPTKEFLKDEIKQEEETCKRISTITAL		+	+	+		RSF1-K220	0.395266	0.872749	0.342778	0.7771	0.271669	0.407898	0.679567	0.140168	0.468003	0.608171	-0.0180967	969279	5.28915e+06	6.42101e+06	5.60149e+06	3.71979e+06	7.35453e+06	9.64509e+06	1.01983e+06	5.41509e+06	2.25386e+06	3.13171e+06	8.39324e+06	4.28878e+06	5.6168e+06	1.53255e+07	4.58554e+06	1.24205e+07	6.60651e+06	0.570602	0.465856	0.615908	0.799744	220	H0YCN2	Remodeling and spacing factor 1	RSF1	tr|H0YCN2|H0YCN2_HUMAN Remodeling and spacing factor 1 (Fragment) OS=Homo sapiens OX=9606 GN=RSF1 PE=1 SV=1;sp|Q96T23|RSF1_HUMAN Remodeling and spacing factor 1 OS=Homo sapiens OX=9606 GN=RSF1 PE=1 SV=2;tr|H0YER1|H0YER1_HUMAN Remodeling and spacing factor	4625	0.334742	0.563436	0.449089
493	IKEESDSFKENVKPIKVEVKECRADPKDTKS		+	+	+		RSF1-K124	0.610138	0.346843	0.330167	0.55716	0.350554	0.563217	0.913771	0.255696	0.969349	1.22504	-0.00945802	2.87436e+07	7.94058e+07	1.11714e+08	7.25928e+07	7.35382e+07	1.89469e+08	1.19385e+08	6.21287e+07	9.48889e+07	2.74432e+07	2.64707e+07	4.67087e+07	3.92362e+07	4.03859e+07	4.83471e+07	5.10903e+07	5.5006e+07	4.19567e+07	0.558284	0.317868	0.641149	0.512109	124	H0YCN2	Remodeling and spacing factor 1	RSF1	tr|H0YCN2|H0YCN2_HUMAN Remodeling and spacing factor 1 (Fragment) OS=Homo sapiens OX=9606 GN=RSF1 PE=1 SV=1;sp|Q96T23|RSF1_HUMAN Remodeling and spacing factor 1 OS=Homo sapiens OX=9606 GN=RSF1 PE=1 SV=2;tr|H0YER1|H0YER1_HUMAN Remodeling and spacing factor	4625	0.334742	0.563436	0.449089
494	PNFKTEPIETKFYETKEESYSPSKDRNIITE		+	+	+	+	RSF1-K269	0.648053	0.66391	0.0632226	0.819465	0.466043	0.459481	0.925524	0.0345119	0.805168	0.83968	-0.0315101	682658	2.31021e+06	3.11795e+06	1.92263e+06	2.98945e+06	4.66389e+06	3.16943e+06	1.39418e+06	1.82095e+06	1.74036e+06	514920	962449	1.93656e+06	797412	2.3641e+06	1.69741e+06	2.49312e+06	1.48796e+06	0.892485	0.739216	0.716355	0.844849	269	H0YCN2	Remodeling and spacing factor 1	RSF1	tr|H0YCN2|H0YCN2_HUMAN Remodeling and spacing factor 1 (Fragment) OS=Homo sapiens OX=9606 GN=RSF1 PE=1 SV=1;sp|Q96T23|RSF1_HUMAN Remodeling and spacing factor 1 OS=Homo sapiens OX=9606 GN=RSF1 PE=1 SV=2;tr|H0YER1|H0YER1_HUMAN Remodeling and spacing factor	4625	0.334742	0.563436	0.449089
495	KLEKPLPENEEKKIIKEESDSFKENVKPIKV		+	+	+		RSF1-K110	0.136757	0.350277	-0.0863965	0.565184	0.0896657	0.305965	0.395631	0.0488385	0.517994	0.566833	-0.0271492	1.20506e+07	1.90945e+07	3.88436e+07	2.74623e+07	1.70741e+07	3.24115e+07	3.11146e+07	1.335e+07	2.1456e+07	1.15339e+07	1.19667e+07	3.01965e+07	1.96521e+07	2.16322e+07	2.71689e+07	2.28134e+07	3.42505e+07	2.2385e+07	0.482108	0.235991	0.581556	0.570617	110	H0YCN2	Remodeling and spacing factor 1	RSF1	tr|H0YCN2|H0YCN2_HUMAN Remodeling and spacing factor 1 (Fragment) OS=Homo sapiens OX=9606 GN=RSF1 PE=1 SV=1;sp|Q96T23|RSF1_HUMAN Remodeling and spacing factor 1 OS=Homo sapiens OX=9606 GN=RSF1 PE=1 SV=2;tr|H0YER1|H0YER1_HUMAN Remodeling and spacing factor	4625	0.334742	0.563436	0.449089
497	KNDQQAKIPLKKREIKLSDDFDSPVKGPLCK		+	+	+		RSF1-K191	0.856453	2.07592	0.941209	2.46899	0.412295	0.767672	1.17997	1.19581	0.917818	2.11362	-0.0636577	906008	1.45865e+06	785285	1.77157e+06	493307	3.43835e+06	1.91194e+06	1.52447e+06	2.6119e+06	720792	461168	581678	2.48783e+06	908350	4.03953e+06	5.27703e+06	1.94179e+06	2.5457e+06	0.111611	0.013679	0.595849	0.010633	191	H0YCN2	Remodeling and spacing factor 1	RSF1	tr|H0YCN2|H0YCN2_HUMAN Remodeling and spacing factor 1 (Fragment) OS=Homo sapiens OX=9606 GN=RSF1 PE=1 SV=1;sp|Q96T23|RSF1_HUMAN Remodeling and spacing factor 1 OS=Homo sapiens OX=9606 GN=RSF1 PE=1 SV=2;tr|H0YER1|H0YER1_HUMAN Remodeling and spacing factor	4625	0.334742	0.563436	0.449089
498	TVGGQSVKKVDLETLKEDSEFTKVEMDNLDN		+		+		RSF1-K471	0.767106	1.2729	1.00149	1.46584	0.350094	0.282869	0.632963	0.657568	0.869732	1.5273	-0.019348	145333	165043	260276	272501	85779.2	612885	389840	157639	595004	176970	152027	953333	106833	320976	2.67091e+06	1.23922e+06	1.67787e+06	625017	0.100479	0.186056	0.146272	0.851992	471	H0YCN2	Remodeling and spacing factor 1	RSF1	tr|H0YCN2|H0YCN2_HUMAN Remodeling and spacing factor 1 (Fragment) OS=Homo sapiens OX=9606 GN=RSF1 PE=1 SV=1;sp|Q96T23|RSF1_HUMAN Remodeling and spacing factor 1 OS=Homo sapiens OX=9606 GN=RSF1 PE=1 SV=2;tr|H0YER1|H0YER1_HUMAN Remodeling and spacing factor	4625	0.334742	0.563436	0.449089
499	EKEDEKELVKLPVIVKLEKPLPENEEKKIIK		+	+	+		RSF1-K95	0.915104	0.866091	0.85037	0.90523	0.471927	0.660768	1.13269	0.515895	1.35252	1.86841	-0.00228583	7.99025e+06	4.1346e+07	4.46635e+07	2.13944e+07	5.62238e+07	9.96377e+07	9.06653e+07	3.012e+07	4.86928e+07	2.15603e+07	1.56682e+07	3.65709e+07	2.75014e+07	3.81492e+07	6.8865e+07	4.45172e+07	5.37217e+07	3.99759e+07	0.422392	0.402316	0.599094	0.593783	95	H0YCN2	Remodeling and spacing factor 1	RSF1	tr|H0YCN2|H0YCN2_HUMAN Remodeling and spacing factor 1 (Fragment) OS=Homo sapiens OX=9606 GN=RSF1 PE=1 SV=1;sp|Q96T23|RSF1_HUMAN Remodeling and spacing factor 1 OS=Homo sapiens OX=9606 GN=RSF1 PE=1 SV=2;tr|H0YER1|H0YER1_HUMAN Remodeling and spacing factor	4625	0.334742	0.563436	0.449089
500	LVNGEVSDERVAPNFKTEPIETKFYETKEES		+	+	+		RSF1-K257	0.0679414	0.0759847	0.754449	0.513892	0.0286535	0.0643146	0.0929682	0.596528	1.3256	1.92213	0.0100232	6.39256e+07	1.29673e+07	5.9693e+07	9.10707e+06	5.8606e+07	7.54589e+07	1.09092e+08	5.23716e+07	6.89555e+07	1.90999e+07	2.09012e+07	1.2625e+07	2.34412e+07	2.24735e+07	9.55734e+06	2.50553e+07	2.35847e+07	2.65045e+07	0.804034	0.479407	0.969181	0.202251	257	H0YCN2	Remodeling and spacing factor 1	RSF1	tr|H0YCN2|H0YCN2_HUMAN Remodeling and spacing factor 1 (Fragment) OS=Homo sapiens OX=9606 GN=RSF1 PE=1 SV=1;sp|Q96T23|RSF1_HUMAN Remodeling and spacing factor 1 OS=Homo sapiens OX=9606 GN=RSF1 PE=1 SV=2;tr|H0YER1|H0YER1_HUMAN Remodeling and spacing factor	4625	0.334742	0.563436	0.449089
501	LENRSTANVLEETTVKKEKEDEKELVKLPVI		+	+	+		RSF1-K78	0.355767	0.15362	0.507259	0.109563	0.232473	0.0821043	0.314577	0.419043	0.0547794	0.473823	0.0165707	1.01711e+07	2.70718e+07	1.94149e+07	1.08839e+07	3.66903e+07	2.49288e+07	3.42566e+07	1.39965e+07	3.22771e+07	1.83455e+07	7.85868e+06	4.40793e+07	1.904e+07	3.05956e+07	2.85446e+07	2.73701e+07	3.16909e+07	1.67679e+07	0.600459	0.197279	0.729387	0.290225	78	H0YCN2	Remodeling and spacing factor 1	RSF1	tr|H0YCN2|H0YCN2_HUMAN Remodeling and spacing factor 1 (Fragment) OS=Homo sapiens OX=9606 GN=RSF1 PE=1 SV=1;sp|Q96T23|RSF1_HUMAN Remodeling and spacing factor 1 OS=Homo sapiens OX=9606 GN=RSF1 PE=1 SV=2;tr|H0YER1|H0YER1_HUMAN Remodeling and spacing factor	4625	0.334742	0.563436	0.449089
502	TTIRKAMATLGPHRVKTEPPVKLEKHLHSAR		+	+	+		BRMS1L-K155	-0.502248	0.529945	-0.151065	0.311618	0.2644	1.88293	2.14733	0.0876287	0.442893	0.530521	-0.0192785	1.9878e+08	7.79893e+08	4.03694e+08	2.11521e+08	5.52338e+08	2.121e+08	4.86075e+08	2.66394e+08	4.9247e+08	6.30324e+07	5.10396e+07	6.37713e+07	9.00053e+07	9.0389e+07	7.63892e+07	5.11019e+07	9.69082e+07	7.27112e+07	0.615883	0.890881	0.320361	0.177296	155	H0YHD0	Breast cancer metastasis-suppressor 1-like protein	BRMS1L	tr|H0YHD0|H0YHD0_HUMAN Breast cancer metastasis-suppressor 1-like protein (Fragment) OS=Homo sapiens OX=9606 GN=BRMS1L PE=1 SV=1;sp|Q5PSV4|BRM1L_HUMAN Breast cancer metastasis-suppressor 1-like protein OS=Homo sapiens OX=9606 GN=BRMS1L PE=1 SV=2	nd	nd	nd	nd
503	MATLGPHRVKTEPPVKLEKHLHSARSEEGRL		+	+	+		BRMS1L-K161	0.422312	0.196282	-0.24973	0.520369	2.60115	0.155336	2.75649	0.65271	0.782574	1.43528	-0.0320875	1.09604e+08	1.27996e+08	1.12999e+08	1.55564e+08	1.54437e+08	1.59828e+08	1.18528e+08	9.78751e+07	7.84697e+07	2.94586e+07	2.04928e+07	2.24554e+07	4.08045e+07	1.31156e+07	2.90393e+07	2.80115e+07	4.56386e+07	3.02046e+07	0.155676	0.206331	0.385368	0.388008	161	H0YHD0	Breast cancer metastasis-suppressor 1-like protein	BRMS1L	tr|H0YHD0|H0YHD0_HUMAN Breast cancer metastasis-suppressor 1-like protein (Fragment) OS=Homo sapiens OX=9606 GN=BRMS1L PE=1 SV=1;sp|Q5PSV4|BRM1L_HUMAN Breast cancer metastasis-suppressor 1-like protein OS=Homo sapiens OX=9606 GN=BRMS1L PE=1 SV=2	nd	nd	nd	nd
504	LQSRKKRKDPFSPDKKKPVVVSGPYIVYMLQ						BRMS1L-K116	1.3478	-0.433235	-0.76141	-0.510145	0.379982	0.306039	0.686021	0.174176	0.32222	0.496396	-0.0104694	1.3798e+06	1.31659e+07	367338	2.74334e+07	3.88907e+06	6.63465e+06	2.28e+06	3.77784e+06	2.73965e+06	2.8115e+06	2.89131e+06	5.89422e+06	3.77377e+06	1.12906e+06	3.68592e+06	868524	2.73927e+06	4.53508e+06	0.467938	0.844475	0.0229932	0.957586	116	H0YHD0	Breast cancer metastasis-suppressor 1-like protein	BRMS1L	tr|H0YHD0|H0YHD0_HUMAN Breast cancer metastasis-suppressor 1-like protein (Fragment) OS=Homo sapiens OX=9606 GN=BRMS1L PE=1 SV=1;sp|Q5PSV4|BRM1L_HUMAN Breast cancer metastasis-suppressor 1-like protein OS=Homo sapiens OX=9606 GN=BRMS1L PE=1 SV=2	nd	nd	nd	nd
505	QSRKKRKDPFSPDKKKPVVVSGPYIVYMLQD						BRMS1L-K117	1.26364	-0.507748	-0.845567	-0.523135	0.366619	0.32955	0.696169	0.211363	0.326162	0.537525	-0.0134347	1.3798e+06	1.31659e+07	1.26313e+06	2.74334e+07	3.88907e+06	6.63465e+06	2.28e+06	3.77784e+06	2.73965e+06	2.8115e+06	2.89131e+06	5.89422e+06	3.77377e+06	696721	3.68592e+06	795539	2.73927e+06	4.53508e+06	0.440136	0.996868	0.0248657	0.93774	117	H0YHD0	Breast cancer metastasis-suppressor 1-like protein	BRMS1L	tr|H0YHD0|H0YHD0_HUMAN Breast cancer metastasis-suppressor 1-like protein (Fragment) OS=Homo sapiens OX=9606 GN=BRMS1L PE=1 SV=1;sp|Q5PSV4|BRM1L_HUMAN Breast cancer metastasis-suppressor 1-like protein OS=Homo sapiens OX=9606 GN=BRMS1L PE=1 SV=2	nd	nd	nd	nd
510	TMNGESVDPVGQPALKTEERKAKPAPSKTQA		+	+	+		AHSA1-K128	-0.460368	0.251807	2.04164	-0.0958616	0.492709	0.214873	0.707582	1.41814	0.0958132	1.51395	0.0890627	1.00571e+06	1.38133e+06	727457	803693	448096	1.01183e+06	2.42624e+06	6.04527e+06	4.35134e+06	617786	919244	671931	869431	471059	1.28972e+06	950152	687528	429275	0.86018	0.267076	0.0635936	0.551551	128	H0YJG7	Activator of 90 kDa heat shock protein ATPase homolog 1	AHSA1	tr|H0YJG7|H0YJG7_HUMAN Activator of 90 kDa heat shock protein ATPase homolog 1 (Fragment) OS=Homo sapiens OX=9606 GN=AHSA1 PE=1 SV=1;sp|O95433|AHSA1_HUMAN Activator of 90 kDa heat shock protein ATPase homolog 1 OS=Homo sapiens OX=9606 GN=AHSA1 PE=1 SV=1;tr	2051	0.13764	-0.655142	-0.258751
511	DSYQDGQQMQVVTELKTEQDPNCSEPDAEGV		+				PKNOX1-K25	0.172858	0.282844	-0.509812	-0.500197	0.108945	1.13012	1.23907	0.34218	2.07226	2.41444	-0.000400606	1.49993e+06	982974	1.56306e+06	447403	2.14975e+06	1.96382e+06	1.78531e+06	809457	246766	2.71472e+06	2.31804e+06	2.32854e+06	3.34098e+06	2.83417e+06	2.78054e+06	1.73971e+06	1.6084e+06	1.8564e+06	0.208132	0.696472	0.286407	0.463021	25	H0YM69	Homeobox protein PKNOX1	PKNOX1	tr|H0YM69|H0YM69_HUMAN Homeobox protein PKNOX1 OS=Homo sapiens OX=9606 GN=PKNOX1 PE=1 SV=1;sp|P55347|PKNX1_HUMAN Homeobox protein PKNOX1 OS=Homo sapiens OX=9606 GN=PKNOX1 PE=1 SV=3	nd	nd	nd	nd
512	VPELHMFDHFCKKEPKPEPLPLGSQQEHEQS		+	+			ZNF592-K206	0.301438	-0.161134	-0.3962	-1.94479	0.512325	0.480873	0.993197	0.521407	2.17914	2.70055	0.0645245	2.00578e+07	1.06235e+07	1.74978e+07	1.76205e+07	1.90756e+07	2.26784e+07	1.07907e+07	1.54367e+07	1.03818e+07	9.05563e+06	1.06423e+07	9.078e+06	8.82107e+06	9.7394e+06	7.17446e+06	625212	1.9403e+06	4.90912e+06	0.443383	0.65767	0.497621	0.293261	206	H0YM74	Zinc finger protein 592	ZNF592	tr|H0YM74|H0YM74_HUMAN Zinc finger protein 592, isoform CRA_b OS=Homo sapiens OX=9606 GN=ZNF592 PE=1 SV=1;sp|Q92610|ZN592_HUMAN Zinc finger protein 592 OS=Homo sapiens OX=9606 GN=ZNF592 PE=1 SV=2	4352	0.144099	0.119683	0.131891
515	_________MDLSGVKKKSLLGVKENNKKSS		+	+			RNPS1-K7	-0.846433	-0.120033	-0.876309	0.1613	2.20989	0.0927153	2.3026	1.70884	0.161587	1.87043	-0.0432337	4.43133e+06	4.0896e+06	3.41926e+06	1.94266e+06	2.47399e+06	2.22398e+06	2.80648e+06	1.50098e+06	2.19707e+06	1.3311e+06	583009	1.0366e+06	709331	681866	1.32395e+06	790385	1.17916e+06	1.33021e+06	0.42092	0.962661	0.766346	0.706454	7	H3BV80	RNA-binding protein with serine-rich domain 1	RNPS1	tr|H3BV80|H3BV80_HUMAN RNA-binding protein with serine-rich domain 1 OS=Homo sapiens OX=9606 GN=RNPS1 PE=1 SV=2;tr|H3BMM9|H3BMM9_HUMAN RNA-binding protein with serine-rich domain 1 (Fragment) OS=Homo sapiens OX=9606 GN=RNPS1 PE=1 SV=1;tr|H3BTC0|H3BTC0_HUMA	1379	0.0734411	-0.456282	-0.19142
516	_MDLSGVKKKSLLGVKENNKKSSTSSSSGSP		+	+			RNPS1-K15	1.63486	0.459817	0.201967	0.434917	0.435111	0.494136	0.929246	0.123712	0.37786	0.501572	-0.00970626	904888	8.14669e+06	5.62891e+06	4.30885e+06	3.50029e+07	6.27963e+06	5.84869e+06	4.73313e+06	6.30465e+06	1.50088e+06	1.03825e+06	2.95248e+06	2.19697e+06	2.50855e+06	2.84747e+06	2.42865e+06	3.23005e+06	1.76505e+06	0.0875738	0.191856	0.0922595	0.700833	15	H3BV80	RNA-binding protein with serine-rich domain 1	RNPS1	tr|H3BV80|H3BV80_HUMAN RNA-binding protein with serine-rich domain 1 OS=Homo sapiens OX=9606 GN=RNPS1 PE=1 SV=2;tr|H3BMM9|H3BMM9_HUMAN RNA-binding protein with serine-rich domain 1 (Fragment) OS=Homo sapiens OX=9606 GN=RNPS1 PE=1 SV=1;tr|H3BTC0|H3BTC0_HUMA	1379	0.0734411	-0.456282	-0.19142
517	LVPSQAEIEARLAALKDERQGSIPSTQEMEA		+		+		ZFYVE19-K32	-0.190492	-0.00573071	1.24044	0.542896	0.188381	0.00262423	0.191005	0.637353	0.33672	0.974072	0.0290644	175357	226032	379106	251675	182574	249705	1.02342e+06	638970	181694	153568	544455	152329	192400	366698	287883	591954	346576	300343	0.241814	0.259512	0.119185	0.649355	32	H3BUW6	Abscission/NoCut checkpoint regulator	ZFYVE19	tr|H3BUW6|H3BUW6_HUMAN Abscission/NoCut checkpoint regulator (Fragment) OS=Homo sapiens OX=9606 GN=ZFYVE19 PE=1 SV=1;tr|H3BN64|H3BN64_HUMAN Abscission/NoCut checkpoint regulator (Fragment) OS=Homo sapiens OX=9606 GN=ZFYVE19 PE=1 SV=1;tr|H3BRM1|H3BRM1_HUMAN	nd	nd	nd	nd
518	VKHKSSESGNSVKRLKPDPEPDDKNQEPSSC		+				FAM192A-K72	-0.680834	0.546578	0.787176	1.93618	0.353846	0.538608	0.892454	0.727815	2.20344	2.93126	-0.0478752	1.89514e+06	3.99479e+06	7.96894e+06	1.23604e+06	2.72157e+06	4.6876e+06	9.93144e+06	7.96695e+06	6.01775e+06	1.89561e+06	2.71132e+06	782549	3.32066e+06	2.55456e+06	1.99675e+06	6.94337e+06	8.20357e+06	5.47815e+06	0.479105	0.640656	0.573893	0.670084	72	H3BNK9	Protein FAM192A	FAM192A	tr|H3BNK9|H3BNK9_HUMAN PSME3-interacting protein (Fragment) OS=Homo sapiens OX=9606 GN=FAM192A PE=1 SV=1;tr|H3BU93|H3BU93_HUMAN PSME3-interacting protein OS=Homo sapiens OX=9606 GN=FAM192A PE=1 SV=1;sp|Q9GZU8|PIP30_HUMAN PSME3-interacting protein OS=Homo s	4847	-0.0331879	-0.386575	-0.209881
519	DATASSDNSETEGTPKLSDTPAPKRKRSPPL						INO80E-K86	-0.918685	-0.625566	-1.9962	-1.3094	0.441594	1.02918	1.47077	0.877833	1.7231	2.60093	-0.0286164	3.31928e+06	8.9785e+06	2.84549e+06	675725	4.84932e+06	2.4856e+06	1.36379e+06	1.86854e+06	563473	1.98629e+06	3.2451e+06	2.54501e+06	1.29791e+06	1.76163e+06	1.98086e+06	1.4008e+06	829787	907095	0.546701	0.468183	0.0717185	0.388688	86	I3NI13	INO80 complex subunit E	INO80E	tr|I3NI13|I3NI13_HUMAN INO80 complex subunit E OS=Homo sapiens OX=9606 GN=INO80E PE=1 SV=1;tr|I3L270|I3L270_HUMAN INO80 complex subunit E OS=Homo sapiens OX=9606 GN=INO80E PE=1 SV=1;tr|J3KNE2|J3KNE2_HUMAN INO80 complex subunit E OS=Homo sapiens OX=9606 GN=	4165	-0.207654	-0.44376	-0.325707
520	EMAPVPGTTTTTTSVKKEELVPSEEDFQGIT		+		+		RNF40-K538	0.0247223	-1.50055	0.639307	-1.27355	0.0318854	0.705943	0.737829	1.02054	0.539152	1.55969	0.0797025	4.13696e+06	5.41426e+06	6.1078e+06	6.41895e+06	3.85607e+06	5.65465e+06	1.03178e+07	6.14887e+06	7.92348e+06	2.99107e+06	383129	3.09197e+06	813485	461975	1.00981e+06	1.14661e+06	851520	676533	0.73201	0.0632677	0.371781	0.0467517	538	H3BP71	E3 ubiquitin-protein ligase BRE1B	RNF40	tr|H3BP71|H3BP71_HUMAN E3 ubiquitin protein ligase OS=Homo sapiens OX=9606 GN=RNF40 PE=1 SV=2;sp|O75150|BRE1B_HUMAN E3 ubiquitin-protein ligase BRE1B OS=Homo sapiens OX=9606 GN=RNF40 PE=1 SV=5	1902	-0.0293765	-0.448186	-0.238781
522	IPVSVAETQTVISSIKGSKNSSEISSEPGDD		+	+	+	+	ZNF106-K1527	-0.351276	-0.342326	-0.104746	-0.993922	0.280314	0.129083	0.409397	0.0640475	0.494713	0.55876	0.037049	9.6548e+07	5.59433e+07	9.66987e+07	2.13335e+07	8.52107e+07	8.87935e+07	1.34044e+08	5.37158e+07	4.39792e+07	6.8835e+06	2.01839e+06	1.12004e+07	1.82939e+06	1.13211e+07	2.7056e+06	5.88972e+06	1.8269e+06	2.37698e+06	0.553761	0.868112	0.368389	0.374265	1527	H3BSS6	Zinc finger protein 106	ZNF106	tr|H3BS99|H3BS99_HUMAN Zinc finger protein 106 (Fragment) OS=Homo sapiens OX=9606 GN=ZNF106 PE=1 SV=1;tr|H3BSS6|H3BSS6_HUMAN Zinc finger protein 106 OS=Homo sapiens OX=9606 GN=ZNF106 PE=1 SV=2;sp|Q9H2Y7|ZN106_HUMAN Zinc finger protein 106 OS=Homo sapiens O	1406	0.0101837	-0.0994363	-0.0446263
523	PSSACNVSKELLEANKTPLEKEPHSPADQPE		+	+			ZNF106-K286	-0.151986	0.729564	-0.672162	0.349053	0.074117	1.49138	1.5655	0.407302	0.699786	1.10709	-0.0425506	991599	3.15675e+06	4.27837e+06	4.02145e+06	862177	2.70051e+06	1.73594e+06	1.83439e+06	1.71799e+06	760590	576967	571869	1.25358e+06	857674	1.05484e+06	922395	888027	621661	0.948408	0.455602	0.00280975	0.598099	286	H3BS99		ZNF106	tr|H3BS99|H3BS99_HUMAN Zinc finger protein 106 (Fragment) OS=Homo sapiens OX=9606 GN=ZNF106 PE=1 SV=1	1406	0.0101837	-0.0994363	-0.0446263
524	KPVRKVKAGKLIKGGKVTTSTWEDSRTGREQ		+		+		ZNF106-K1418	-1.94112	-0.21338	0.457339	-0.29886	0.339836	0.11536	0.455196	0.133461	0.14256	0.276021	0.0315083	295915	327801	4.27463e+06	324791	340167	610636	4.32004e+06	1.16486e+06	1.24056e+06	1.26306e+06	487207	438359	810497	292388	784835	135059	740056	904005	0.00982759	0.569693	0.764724	0.86764	1418	H3BSS6	Zinc finger protein 106	ZNF106	tr|H3BS99|H3BS99_HUMAN Zinc finger protein 106 (Fragment) OS=Homo sapiens OX=9606 GN=ZNF106 PE=1 SV=1;tr|H3BSS6|H3BSS6_HUMAN Zinc finger protein 106 OS=Homo sapiens OX=9606 GN=ZNF106 PE=1 SV=2;sp|Q9H2Y7|ZN106_HUMAN Zinc finger protein 106 OS=Homo sapiens O	1406	0.0101837	-0.0994363	-0.0446263
525	LVSRKCIGVFEGHTSKVNCLLVTQTSGKNAA		+				ZNF106-K1596	-0.94791	0.021996	-0.0508939	0.146665	0.849344	0.0259477	0.875291	0.0285623	0.212961	0.241523	-0.00823163	6.15104e+06	4.66345e+06	4.43766e+06	335190	4.52341e+06	3.04785e+06	8.54378e+06	1.63582e+06	4.54388e+06	3.84829e+06	3.99454e+06	4.18618e+06	5.53997e+06	3.56705e+06	3.10679e+06	3.25498e+06	5.73795e+06	4.32327e+06	0.322188	0.0337917	0.134399	0.036347	1596	H3BSS6	Zinc finger protein 106	ZNF106	tr|H3BS99|H3BS99_HUMAN Zinc finger protein 106 (Fragment) OS=Homo sapiens OX=9606 GN=ZNF106 PE=1 SV=1;tr|H3BSS6|H3BSS6_HUMAN Zinc finger protein 106 OS=Homo sapiens OX=9606 GN=ZNF106 PE=1 SV=2;sp|Q9H2Y7|ZN106_HUMAN Zinc finger protein 106 OS=Homo sapiens O	1406	0.0101837	-0.0994363	-0.0446263
527	VHAHNIHTGELVRIYKGHNHAVTVVNILGKV		+	+	+		ZNF106-K1760	0.664293	1.02661	0.00449382	0.508528	0.316696	0.48457	0.801266	0.001555	0.246919	0.248474	-0.0210014	330330	1.94658e+07	1.55961e+07	1.44335e+07	9.75844e+06	3.18974e+07	8.16906e+06	2.18217e+07	5.51186e+06	1.3836e+06	8.22251e+06	4.98312e+06	1.79616e+07	6.94774e+06	4.81242e+06	8.63918e+06	1.74522e+06	1.03702e+07	0.858301	0.380617	0.855896	0.719721	1760	H3BSS6	Zinc finger protein 106	ZNF106	tr|H3BS99|H3BS99_HUMAN Zinc finger protein 106 (Fragment) OS=Homo sapiens OX=9606 GN=ZNF106 PE=1 SV=1;tr|H3BRD4|H3BRD4_HUMAN Zinc finger protein 106 (Fragment) OS=Homo sapiens OX=9606 GN=ZNF106 PE=1 SV=1;tr|H3BSS6|H3BSS6_HUMAN Zinc finger protein 106 OS=Ho	1406	0.0101837	-0.0994363	-0.0446263
528	ENVNAVPPSSACNVSKELLEANKTPLEKEPH;ENVNAVPPSSACNVSKELLEANREISDSCPV			+			ZNF106-K1248	-0.668997	-0.370293	-0.838836	-0.0715195	0.763016	0.258688	1.0217	0.796518	0.0485434	0.845061	-0.0319715	1.05883e+07	1.21677e+07	1.06184e+07	2.27579e+06	1.03843e+07	8.3305e+06	1.07713e+07	1.12876e+06	6.75942e+06	1.03794e+06	1.23119e+06	2.22197e+06	825447	750671	1.89832e+06	1.24802e+06	2.11089e+06	914986	0.0877987	0.989209	0.0672156	0.971255	1248	H3BSS6	Zinc finger protein 106	ZNF106	tr|H3BS99|H3BS99_HUMAN Zinc finger protein 106 (Fragment) OS=Homo sapiens OX=9606 GN=ZNF106 PE=1 SV=1;tr|U3KQH7|U3KQH7_HUMAN Zinc finger protein 106 (Fragment) OS=Homo sapiens OX=9606 GN=ZNF106 PE=1 SV=1;tr|H3BSS6|H3BSS6_HUMAN Zinc finger protein 106 OS=Ho	1406	0.0101837	-0.0994363	-0.0446263
529	HVPENSDTEQDVLTVKPVRKVKAGKLIKGGK		+	+		+	ZNF106-K1403	-0.210798	0.452079	0.276204	0.476151	0.0943743	0.387126	0.4815	0.204627	0.429028	0.633656	-0.00833111	1.48533e+07	6.09032e+06	6.44628e+06	963421	8.9769e+06	1.37262e+07	1.55317e+07	8.61716e+06	9.02049e+06	1.48283e+06	649105	794472	865851	1.87648e+06	1.26102e+06	1.30469e+06	1.86569e+06	900327	0.743076	0.866638	0.759516	0.915351	1403	H3BSS6	Zinc finger protein 106	ZNF106	tr|H3BS99|H3BS99_HUMAN Zinc finger protein 106 (Fragment) OS=Homo sapiens OX=9606 GN=ZNF106 PE=1 SV=1;tr|H3BSS6|H3BSS6_HUMAN Zinc finger protein 106 OS=Homo sapiens OX=9606 GN=ZNF106 PE=1 SV=2;sp|Q9H2Y7|ZN106_HUMAN Zinc finger protein 106 OS=Homo sapiens O	1406	0.0101837	-0.0994363	-0.0446263
531	QTHGSVPAPDSSVQIKQEPMSPEQDENVNAV		+	+	+	+	ZNF106-K1223	-0.670899	0.0103836	0.238249	-0.194547	0.469341	0.00921394	0.478555	0.198468	0.560721	0.759189	0.0180332	1.93229e+07	5.58908e+07	2.77324e+07	1.41549e+07	2.24331e+07	2.8074e+07	4.17051e+07	3.21071e+07	4.76188e+07	8.19221e+06	6.13015e+06	7.0872e+06	4.97243e+06	5.96654e+06	1.06252e+07	6.60916e+06	6.6443e+06	5.45521e+06	0.235751	0.209358	0.286315	0.601317	1223	H3BSS6	Zinc finger protein 106	ZNF106	tr|H3BS99|H3BS99_HUMAN Zinc finger protein 106 (Fragment) OS=Homo sapiens OX=9606 GN=ZNF106 PE=1 SV=1;tr|U3KQH7|U3KQH7_HUMAN Zinc finger protein 106 (Fragment) OS=Homo sapiens OX=9606 GN=ZNF106 PE=1 SV=1;tr|H3BSS6|H3BSS6_HUMAN Zinc finger protein 106 OS=Ho	1406	0.0101837	-0.0994363	-0.0446263
532	TRNYAKASRNVEESEKGSLKIEFQVHALEDE		+	+			ZNF106-K597	-0.00815587	0.0692877	-1.16575	0.662106	0.00713494	0.0565387	0.0636737	1.03726	0.896101	1.93336	-0.0761607	1.65513e+07	4.25337e+07	3.757e+07	3.67515e+07	2.80398e+07	3.13188e+07	1.49243e+07	1.64563e+07	1.17017e+07	705228	1.1656e+06	975159	1.4558e+06	942410	587790	1.10089e+06	1.97389e+06	1.42868e+06	0.184722	0.438668	0.060057	0.431582	597	H3BSS6	Zinc finger protein 106	ZNF106	tr|H3BSS6|H3BSS6_HUMAN Zinc finger protein 106 OS=Homo sapiens OX=9606 GN=ZNF106 PE=1 SV=2;sp|Q9H2Y7|ZN106_HUMAN Zinc finger protein 106 OS=Homo sapiens OX=9606 GN=ZNF106 PE=1 SV=1;tr|H3BNX5|H3BNX5_HUMAN Zinc finger protein 106 (Fragment) OS=Homo sapiens O	1406	0.0101837	-0.0994363	-0.0446263
533	NSLRAGQSQKATMHLKQEVTPRAASLRTGER		+	+	+		ZNF106-K934	0.427683	0.292641	-0.513479	-0.147354	0.312521	0.141933	0.454454	0.232807	0.0466962	0.279503	-0.0152552	8.34859e+06	5.33945e+06	1.99041e+07	1.97345e+07	1.17015e+07	1.37478e+07	1.45952e+07	6.08375e+06	2.85334e+06	607723	1.32134e+06	525219	1.23323e+06	207834	1.56514e+06	134429	298369	1.78319e+06	0.455321	0.553653	0.767215	0.377016	934	H3BSS6	Zinc finger protein 106	ZNF106	tr|H3BSS6|H3BSS6_HUMAN Zinc finger protein 106 OS=Homo sapiens OX=9606 GN=ZNF106 PE=1 SV=2;sp|Q9H2Y7|ZN106_HUMAN Zinc finger protein 106 OS=Homo sapiens OX=9606 GN=ZNF106 PE=1 SV=1;tr|A0A0C4DGM5|A0A0C4DGM5_HUMAN Zinc finger protein 106 homolog (Mouse), iso	1406	0.0101837	-0.0994363	-0.0446263
535	STRTADEKEEDDRILKTSRELSTSPCNPIVR		+	+			ZNF106-K656	-0.228068	-0.0549077	-0.568108	-0.0769454	0.124809	0.047328	0.172137	0.354025	0.0728439	0.426869	-0.0204651	1.0507e+07	3.30499e+06	6.2882e+06	1.80888e+06	8.10716e+06	7.24501e+06	7.03529e+06	4.61972e+06	1.90256e+06	1.22439e+06	1.03195e+06	1.76736e+06	811381	1.25551e+06	1.80654e+06	1.77357e+06	1.07431e+06	966833	0.942078	0.738325	0.669825	0.862313	656	H3BSS6	Zinc finger protein 106	ZNF106	tr|H3BSS6|H3BSS6_HUMAN Zinc finger protein 106 OS=Homo sapiens OX=9606 GN=ZNF106 PE=1 SV=2;sp|Q9H2Y7|ZN106_HUMAN Zinc finger protein 106 OS=Homo sapiens OX=9606 GN=ZNF106 PE=1 SV=1;tr|H3BNX5|H3BNX5_HUMAN Zinc finger protein 106 (Fragment) OS=Homo sapiens O	1406	0.0101837	-0.0994363	-0.0446263
536	KTLDLQSGLKDITGNKSEMIEKPLFDFSLIT		+		+		ZNF106-K394	-0.708263	-0.614889	-1.46199	-0.687651	0.687615	0.975563	1.66318	1.66055	1.03598	2.69653	-0.0322641	9.00351e+06	8.84317e+06	1.43565e+07	1.03303e+07	6.21774e+06	3.16215e+06	4.52072e+06	4.2278e+06	2.94098e+06	1.72415e+06	1.38445e+06	1.00336e+06	721855	1.04537e+06	917810	1.06882e+06	712355	771794	0.864277	0.339181	0.133848	0.438097	394	H3BSS6	Zinc finger protein 106	ZNF106	tr|H3BSS6|H3BSS6_HUMAN Zinc finger protein 106 OS=Homo sapiens OX=9606 GN=ZNF106 PE=1 SV=2;sp|Q9H2Y7|ZN106_HUMAN Zinc finger protein 106 OS=Homo sapiens OX=9606 GN=ZNF106 PE=1 SV=1;tr|H3BNX5|H3BNX5_HUMAN Zinc finger protein 106 (Fragment) OS=Homo sapiens O	1406	0.0101837	-0.0994363	-0.0446263
537	SAGLSSINKEGEEPTKGNSGSEACTSSFLRL		+	+			ZNF106-K1322	0.261417	-0.819286	-0.488187	-0.775907	0.284199	0.226681	0.510881	0.456459	0.219981	0.67644	0.0119883	1.11098e+07	5.22611e+06	7.16358e+06	1.20157e+07	7.4008e+06	8.75129e+06	5.97135e+06	3.28359e+06	7.4983e+06	271876	1.91278e+06	359190	68773.3	1.16247e+06	210406	180298	1.14742e+06	157940	0.770101	0.586658	0.672371	0.544879	1322	H3BSS6	Zinc finger protein 106	ZNF106	tr|H3BSS6|H3BSS6_HUMAN Zinc finger protein 106 OS=Homo sapiens OX=9606 GN=ZNF106 PE=1 SV=2;sp|Q9H2Y7|ZN106_HUMAN Zinc finger protein 106 OS=Homo sapiens OX=9606 GN=ZNF106 PE=1 SV=1;tr|A0A0C4DGM5|A0A0C4DGM5_HUMAN Zinc finger protein 106 homolog (Mouse), iso	1406	0.0101837	-0.0994363	-0.0446263
538	QWEGVSISSSPGLARKRSLSESSVIMDRAPS		+	+		+	ZNF106-K880	0.00091742	0.416438	-0.608321	0.352717	0.00061656	0.601393	0.602009	0.556981	0.336035	0.893016	-0.0400433	2.18521e+07	1.39374e+07	1.18938e+07	7.26981e+06	1.87635e+07	2.16802e+07	1.65645e+07	8.30853e+06	6.40524e+06	740428	778794	819450	1.36438e+06	917665	839211	1.461e+06	671960	853440	0.645532	0.0381739	0.973578	0.0181226	880	H3BSS6	Zinc finger protein 106	ZNF106	tr|H3BSS6|H3BSS6_HUMAN Zinc finger protein 106 OS=Homo sapiens OX=9606 GN=ZNF106 PE=1 SV=2;sp|Q9H2Y7|ZN106_HUMAN Zinc finger protein 106 OS=Homo sapiens OX=9606 GN=ZNF106 PE=1 SV=1;tr|A0A0C4DGM5|A0A0C4DGM5_HUMAN Zinc finger protein 106 homolog (Mouse), iso	1406	0.0101837	-0.0994363	-0.0446263
539	DESDGETSDTEKHGTKIGTLGSATTELLSGS		+	+			ZNF106-K626	-1.0316	0.216988	-0.419659	-0.440918	0.422149	0.266456	0.688605	0.22551	0.636816	0.862326	0.000885792	1.04366e+06	3.44754e+06	4.87421e+06	208536	532243	3.84046e+06	3.89758e+06	1.67853e+06	1.42549e+06	1.18264e+06	622708	1.07303e+06	1.194e+06	1.34213e+06	809427	721100	788148	611155	0.962485	0.923904	0.660946	0.166285	626	H3BSS6	Zinc finger protein 106	ZNF106	tr|H3BSS6|H3BSS6_HUMAN Zinc finger protein 106 OS=Homo sapiens OX=9606 GN=ZNF106 PE=1 SV=2;sp|Q9H2Y7|ZN106_HUMAN Zinc finger protein 106 OS=Homo sapiens OX=9606 GN=ZNF106 PE=1 SV=1;tr|H3BNX5|H3BNX5_HUMAN Zinc finger protein 106 (Fragment) OS=Homo sapiens O	1406	0.0101837	-0.0994363	-0.0446263
540	ETEGFESASLDAELQKSDISQPSGPLLPELS		+	+			ZNF106-K728	0.018353	-1.34662	-0.823928	-1.77859	0.00793844	1.11675	1.12469	0.474769	1.02517	1.49994	0.0397776	6.02319e+06	3.87637e+06	1.09522e+07	1.68613e+06	7.25404e+06	1.21786e+07	6.9509e+06	4.10912e+06	719192	1.38916e+06	1.30001e+06	2.60263e+06	380020	928800	771987	478826	623616	439951	0.646475	0.2622	0.850258	0.0347662	728	H3BSS6	Zinc finger protein 106	ZNF106	tr|H3BSS6|H3BSS6_HUMAN Zinc finger protein 106 OS=Homo sapiens OX=9606 GN=ZNF106 PE=1 SV=2;sp|Q9H2Y7|ZN106_HUMAN Zinc finger protein 106 OS=Homo sapiens OX=9606 GN=ZNF106 PE=1 SV=1;tr|H3BNX5|H3BNX5_HUMAN Zinc finger protein 106 (Fragment) OS=Homo sapiens O	1406	0.0101837	-0.0994363	-0.0446263
541	SDISQPSGPLLPELSKLGFPASLQRDLTRHI		+	+			ZNF106-K744	-0.820287	-0.397634	-2.16195	-1.00403	0.886409	0.457176	1.34359	1.64556	1.03642	2.68198	-0.0482467	1.45478e+07	7.74797e+06	1.0179e+07	3.42612e+06	6.52752e+06	8.43781e+06	4.82456e+06	1.50012e+06	931947	1.2881e+06	1.96965e+06	931662	1.04443e+06	913137	1.22263e+06	800862	769114	518884	0.700329	0.159643	0.54269	0.157976	744	H3BSS6	Zinc finger protein 106	ZNF106	tr|H3BSS6|H3BSS6_HUMAN Zinc finger protein 106 OS=Homo sapiens OX=9606 GN=ZNF106 PE=1 SV=2;sp|Q9H2Y7|ZN106_HUMAN Zinc finger protein 106 OS=Homo sapiens OX=9606 GN=ZNF106 PE=1 SV=1;tr|H3BNX5|H3BNX5_HUMAN Zinc finger protein 106 (Fragment) OS=Homo sapiens O	1406	0.0101837	-0.0994363	-0.0446263
542	ENSPSSQSAGLSSINKEGEEPTKGNSGSEAC		+	+		+	ZNF106-K1315	-0.655786	-0.00189322	-0.688405	0.0720674	0.421878	0.00103725	0.422915	0.742354	0.0417057	0.784059	-0.0316863	4.07034e+06	1.81432e+06	3.17739e+06	204044	3.26373e+06	2.28418e+06	2.40674e+06	1.6572e+06	1.55942e+06	275548	1.27823e+06	698063	933674	749924	565293	1.0254e+06	690377	651406	0.691728	0.236139	0.285427	0.285929	1315	H3BSS6	Zinc finger protein 106	ZNF106	tr|H3BSS6|H3BSS6_HUMAN Zinc finger protein 106 OS=Homo sapiens OX=9606 GN=ZNF106 PE=1 SV=2;sp|Q9H2Y7|ZN106_HUMAN Zinc finger protein 106 OS=Homo sapiens OX=9606 GN=ZNF106 PE=1 SV=1;tr|A0A0C4DGM5|A0A0C4DGM5_HUMAN Zinc finger protein 106 homolog (Mouse), iso	1406	0.0101837	-0.0994363	-0.0446263
544	SEEESMSSVETRTLIKSEPVSPKNGVLPQAT		+	+	+	+	CHD9-K1600	-0.423766	-0.0234621	-0.192623	0.0833501	0.354539	0.028543	0.383082	0.263397	0.137292	0.400689	-0.0114989	6.75809e+06	4.47148e+06	7.87862e+06	1.57184e+06	5.81703e+06	6.85582e+06	6.86738e+06	5.22936e+06	4.62318e+06	4.45927e+06	6.0082e+06	4.04041e+06	5.39216e+06	5.51522e+06	3.36647e+06	5.3844e+06	5.81219e+06	4.17416e+06	0.555727	0.849246	0.617807	0.803664	1600	H3BTW3	Chromodomain-helicase-DNA-binding protein 9	CHD9	tr|H3BTW3|H3BTW3_HUMAN Chromodomain-helicase-DNA-binding protein 9 OS=Homo sapiens OX=9606 GN=CHD9 PE=1 SV=9;sp|Q3L8U1|CHD9_HUMAN Chromodomain-helicase-DNA-binding protein 9 OS=Homo sapiens OX=9606 GN=CHD9 PE=1 SV=2	nd	nd	nd	nd
545	_______MDEMTAVVKIEKGVGGNNGGNGNG		+	+			SP1-K9	-0.647413	-1.18909	2.55605	-0.190811	0.535093	1.55593	2.09102	2.47199	0.0952662	2.56725	0.114453	7.19544e+06	6.56168e+06	1.12836e+07	2.03733e+06	5.00965e+06	8.93961e+06	6.16675e+07	4.44923e+07	4.11034e+07	6.39604e+06	5.91558e+06	4.28378e+06	1.87146e+06	1.66565e+06	3.74131e+06	9.77125e+06	3.03518e+06	1.73301e+06	0.707987	0.967649	0.10253	0.123577	9	H3BVI2		SP1	tr|H3BVI2|H3BVI2_HUMAN Transcription factor Sp1 (Fragment) OS=Homo sapiens OX=9606 GN=SP1 PE=1 SV=1	2190	0.240573	1.98098	1.11078
546	VVGVEVSRYPDLSLVKEEPPEPVPSPIIPIL		+			+	KMT2C-K1586	2.33066	0.888828	-6.01882	-0.115381	0.31845	1.2133	1.53175	1.07305	0.142087	1.21514	-0.245977	1.28025e+07	2.17282e+07	3.81024e+07	3.48425e+08	1.58356e+07	1.10889e+06	345209	406043	368929	617553	693518	803731	1.75478e+06	1.12422e+06	1.03692e+06	786695	775928	389632	0.00849968	0.108062	1.14199e-05	0.292453	1586	H7BY37	Histone-lysine N-methyltransferase 2C	KMT2C	tr|H7BY37|H7BY37_HUMAN Histone-lysine N-methyltransferase 2C (Fragment) OS=Homo sapiens OX=9606 GN=KMT2C PE=1 SV=1;sp|Q8NEZ4|KMT2C_HUMAN Histone-lysine N-methyltransferase 2C OS=Homo sapiens OX=9606 GN=KMT2C PE=1 SV=3;tr|H0Y765|H0Y765_HUMAN Histone-lysine	nd	nd	nd	nd
548	VDKLSMETPAKTEEIKLEKAETESCPGQEEP		+	+			KMT2C-K1225	0.777633	0.937083	-0.300072	0.887912	1.03248	1.31634	2.34883	0.150483	2.46546	2.61594	-0.0494993	2.13897e+06	8.07348e+06	6.72747e+06	1.02903e+07	9.74454e+06	9.00549e+06	1.7811e+06	8.25305e+06	3.72465e+06	639192	894125	962626	1.29203e+06	1.39286e+06	2.09398e+06	1.42474e+06	1.59186e+06	1.60213e+06	0.0823671	0.264253	0.934928	0.509037	1225	H7BY37	Histone-lysine N-methyltransferase 2C	KMT2C	tr|H7BY37|H7BY37_HUMAN Histone-lysine N-methyltransferase 2C (Fragment) OS=Homo sapiens OX=9606 GN=KMT2C PE=1 SV=1;sp|Q8NEZ4|KMT2C_HUMAN Histone-lysine N-methyltransferase 2C OS=Homo sapiens OX=9606 GN=KMT2C PE=1 SV=3;tr|H0Y765|H0Y765_HUMAN Histone-lysine	nd	nd	nd	nd
549	SSASGASARINSSSVKQEATFCSQRDGDASL		+	+	+		ANLN-K18	-0.74535	0.507267	1.75948	1.47413	0.311822	0.873404	1.18523	0.881975	0.572301	1.45428	0.0118895	2.31219e+06	454266	1.42995e+06	156231	517190	1.82983e+06	8.01979e+06	3.70084e+06	2.48739e+06	649465	455256	761740	978176	670315	1.00441e+06	1.95014e+06	2.86654e+06	368655	0.946328	0.821164	0.185357	0.0296681	18	H7C167	Actin-binding protein anillin	ANLN	tr|H7C167|H7C167_HUMAN Anillin (Fragment) OS=Homo sapiens OX=9606 GN=ANLN PE=1 SV=1;sp|Q9NQW6|ANLN_HUMAN Anillin OS=Homo sapiens OX=9606 GN=ANLN PE=1 SV=2	5052	0.0965588	-0.0504959	0.0230314
551	DTILEKLTTASQTNIKKSPGKVKEGMTILI_			+			NOL7-K69	0.404068	1.26189	-1.79163	-0.109144	0.151242	1.27899	1.43023	1.0205	0.0825692	1.10307	-0.0701038	4.07142e+07	3.66771e+07	7.45537e+07	2.71432e+07	1.44114e+08	2.98014e+07	1.52994e+07	1.42003e+07	1.43888e+07	2.04371e+07	1.04214e+07	1.29857e+07	2.19859e+07	3.79182e+07	4.52382e+07	1.31671e+07	1.96767e+07	7.80586e+06	0.176885	0.321451	0.00159554	0.867485	69	H7C2B1	Nucleolar protein 7	NOL7	tr|H7C2B1|H7C2B1_HUMAN Nucleolar protein 7 (Fragment) OS=Homo sapiens OX=9606 GN=NOL7 PE=1 SV=1;sp|Q9UMY1|NOL7_HUMAN Nucleolar protein 7 OS=Homo sapiens OX=9606 GN=NOL7 PE=1 SV=2	nd	nd	nd	nd
553	EIGGSEAPAPQNKDQKAVDPEDDFQREMSFY		+				EBNA1BP2-K149	-0.132664	-0.532573	-1.57997	-1.69923	0.117315	0.970821	1.08814	1.47152	2.19027	3.66178	0.004969	6.42219e+06	3.77568e+06	3.72638e+06	2.46382e+06	5.38358e+06	4.85354e+06	1.81984e+06	2.05981e+06	777855	3.35824e+06	4.9686e+06	3.77895e+06	2.11347e+06	2.91958e+06	3.33593e+06	1.52965e+06	1.41718e+06	781160	0.991563	0.712758	0.326686	0.378624	149	H7C2Q8	Probable rRNA-processing protein EBP2	EBNA1BP2	tr|H7C2Q8|H7C2Q8_HUMAN EBNA1 binding protein 2, isoform CRA_d OS=Homo sapiens OX=9606 GN=EBNA1BP2 PE=1 SV=1;sp|Q99848|EBP2_HUMAN Probable rRNA-processing protein EBP2 OS=Homo sapiens OX=9606 GN=EBNA1BP2 PE=1 SV=2	1446	0.0147499	-0.04293	-0.0140901
554	PVPEIGGSEAPAPQNKDQKAVDPEDDFQREM						EBNA1BP2-K146	-0.360112	0.22512	-1.61849	0.0713967	0.129816	0.249447	0.379263	0.649214	0.0782754	0.72749	-0.0704121	4.83449e+06	5.21139e+06	818152	489684	6.30328e+06	1.67125e+06	1.09845e+06	1.12086e+06	1.31883e+06	578214	964961	480004	962136	602747	799960	771923	627796	726103	0.771465	0.660219	0.00494999	0.152418	146	H7C2Q8	Probable rRNA-processing protein EBP2	EBNA1BP2	tr|H7C2Q8|H7C2Q8_HUMAN EBNA1 binding protein 2, isoform CRA_d OS=Homo sapiens OX=9606 GN=EBNA1BP2 PE=1 SV=1;sp|Q99848|EBP2_HUMAN Probable rRNA-processing protein EBP2 OS=Homo sapiens OX=9606 GN=EBNA1BP2 PE=1 SV=2	1446	0.0147499	-0.04293	-0.0140901
555	QKGFSDKLDFLEGDQKPLAQRKKAGAKGQQM		+		+		EBNA1BP2-K273	0.970191	0.125324	0.745109	-0.076946	0.537145	0.0500152	0.58716	0.618349	0.0377365	0.656085	0.0342523	1.97048e+06	1.18541e+07	6.35141e+06	4.4147e+06	1.61049e+07	1.90072e+07	9.49445e+06	9.74143e+06	1.45811e+07	8.92794e+06	1.2475e+06	1.01731e+07	1.32001e+06	8.86139e+06	1.20138e+07	5.16003e+06	4.71988e+06	9.41178e+06	0.582594	0.872542	0.502325	0.446394	273	H7C2Q8	Probable rRNA-processing protein EBP2	EBNA1BP2	tr|H7C2Q8|H7C2Q8_HUMAN EBNA1 binding protein 2, isoform CRA_d OS=Homo sapiens OX=9606 GN=EBNA1BP2 PE=1 SV=1;sp|Q99848|EBP2_HUMAN Probable rRNA-processing protein EBP2 OS=Homo sapiens OX=9606 GN=EBNA1BP2 PE=1 SV=2	1446	0.0147499	-0.04293	-0.0140901
556	___XAGMSQKTVTITKEDESTEKLSSVCMGQ		+	+	+		RAD18-K13	-0.165772	0.59172	-1.10223	-1.49829	0.135501	1.35475	1.49025	0.905865	2.13204	3.0379	0.0165025	3.31872e+06	4.29794e+06	7.92817e+06	3.62063e+06	4.49516e+06	5.74167e+06	2.22079e+06	2.92778e+06	2.09213e+06	2.53569e+06	1.68763e+06	2.39154e+06	2.76784e+06	3.69695e+06	3.50408e+06	990040	624898	726536	0.323087	0.922695	0.0663787	0.294214	13	H7C3I2	E3 ubiquitin-protein ligase RAD18	RAD18	tr|H7C3I2|H7C3I2_HUMAN E3 ubiquitin-protein ligase RAD18 (Fragment) OS=Homo sapiens OX=9606 GN=RAD18 PE=1 SV=1;sp|Q9NS91|RAD18_HUMAN E3 ubiquitin-protein ligase RAD18 OS=Homo sapiens OX=9606 GN=RAD18 PE=1 SV=2	nd	nd	nd	nd
557	EEGPGGAHPAGGVMIKQELQYTQEGPADLPG		+	+			ZNF212-K131	-1.484	-0.0951864	-0.729383	-0.755453	0.657316	0.112391	0.769706	0.396238	1.33687	1.73311	0.00108627	4.46121e+06	1.30942e+07	3.94426e+06	432424	3.0381e+06	4.21552e+06	5.58051e+06	3.6886e+06	3.6987e+06	2.41057e+06	3.29737e+06	2.17294e+06	2.66478e+06	1.65296e+06	3.05995e+06	1.62262e+06	1.78122e+06	1.26448e+06	0.248474	0.800197	0.0859781	0.332666	131	H7C5A9	Zinc finger protein 212	ZNF212	tr|H7C5A9|H7C5A9_HUMAN Zinc finger protein 212 (Fragment) OS=Homo sapiens OX=9606 GN=ZNF212 PE=1 SV=1;sp|Q9UDV6|ZN212_HUMAN Zinc finger protein 212 OS=Homo sapiens OX=9606 GN=ZNF212 PE=1 SV=3	nd	nd	nd	nd
558	DEQEAAVKSMTNLQIKEEKVKADTNGIIKTS		+	+	+		DDX19A-K26	-0.535602	0.223598	0.397603	2.3432	0.377567	0.133857	0.511424	0.205954	2.86365	3.0696	-0.0810666	3.56226e+07	5.33219e+07	3.89219e+07	4.27395e+07	4.33705e+07	2.10122e+06	7.50877e+07	8.6364e+07	6.98901e+06	4.43657e+06	2.57222e+06	4.73905e+06	1.85089e+06	7.62509e+06	4.24127e+06	2.23273e+07	2.11401e+07	1.61443e+07	0.273512	0.281188	0.091667	0.226802	26	I3L0H8	ATP-dependent RNA helicase DDX19A	DDX19A	tr|I3L0H8|I3L0H8_HUMAN ATP-dependent RNA helicase DDX19A OS=Homo sapiens OX=9606 GN=DDX19A PE=1 SV=1;sp|Q9NUU7|DD19A_HUMAN ATP-dependent RNA helicase DDX19A OS=Homo sapiens OX=9606 GN=DDX19A PE=1 SV=1;tr|J3QRH0|J3QRH0_HUMAN ATP-dependent RNA helicase DDX19	nd	nd	nd	nd
560	DLYWQAMKTLGVQRPKLEKKDAKEIPSATQS		+	+			MYBBP1A-K1068	-0.714649	0.394844	-1.03456	-0.0612361	0.400279	0.648606	1.04888	0.492382	0.0581785	0.550561	-0.0405553	3.21596e+06	1.45314e+07	7.48459e+06	3.03265e+06	5.6472e+06	6.69534e+06	3.9096e+06	4.05022e+06	4.3575e+06	2.17581e+06	1.21199e+06	2.03076e+06	1.86907e+06	2.7229e+06	2.53237e+06	2.03428e+06	2.08827e+06	1.07083e+06	0.196529	0.853097	0.00320841	0.90355	1068	I3L1L3	Myb-binding protein 1A	MYBBP1A	tr|I3L1L3|I3L1L3_HUMAN Myb-binding protein 1A (Fragment) OS=Homo sapiens OX=9606 GN=MYBBP1A PE=1 SV=1;sp|Q9BQG0|MBB1A_HUMAN Myb-binding protein 1A OS=Homo sapiens OX=9606 GN=MYBBP1A PE=1 SV=2	4693	-0.25909	-0.0426373	-0.150864
561	EQPRKALVDILSEVSKATLQEILPEVLKADL		+				MYBBP1A-K110	-1.02995	-0.81027	-1.31479	-1.81969	0.795497	1.21785	2.01335	1.5996	2.43499	4.03459	0.0210376	1.15211e+07	1.4423e+07	7.94104e+06	247364	9.62852e+06	6.71855e+06	5.50434e+06	4.11966e+06	3.99729e+06	2.16385e+06	1.94907e+06	2.77273e+06	1.83981e+06	1.24455e+06	842350	575911	866515	508151	0.627507	0.840481	0.124626	0.331318	110	I3L1L3	Myb-binding protein 1A	MYBBP1A	tr|I3L1L3|I3L1L3_HUMAN Myb-binding protein 1A (Fragment) OS=Homo sapiens OX=9606 GN=MYBBP1A PE=1 SV=1;sp|Q9BQG0|MBB1A_HUMAN Myb-binding protein 1A OS=Homo sapiens OX=9606 GN=MYBBP1A PE=1 SV=2	4693	-0.25909	-0.0426373	-0.150864
562	EANFTVSSMHGDMPQKERESIMKEFRSGASR		+				EIF4A3-K293	-1.67394	-1.09196	6.63288e-06	-3.03172	1.60549	0.476952	2.08244	2.09195e-06	1.44644	1.44644	0.126322	1.29857e+06	2.12993e+06	1.76252e+06	67654	731322	827874	4.15659e+06	636985	397462	1.14958e+07	6.7187e+06	4.41139e+06	9.50096e+06	249187	864181	1.7393e+06	618146	409283	0.993384	0.655783	0.0754162	0.0754162	293	I3L3H2	Eukaryotic initiation factor 4A-III;Eukaryotic initiation factor 4A-III, N-terminally processed	EIF4A3	tr|I3L3H2|I3L3H2_HUMAN Eukaryotic initiation factor 4A-III OS=Homo sapiens OX=9606 GN=EIF4A3 PE=1 SV=2;sp|P38919|IF4A3_HUMAN Eukaryotic initiation factor 4A-III OS=Homo sapiens OX=9606 GN=EIF4A3 PE=1 SV=4	2619	-0.0718086	0.0905488	0.00937008
563	_MATTATMATSGSARKRLLKEEDMTKVEFET		+	+			EIF4A3-K15	0.418214	-1.77625	-0.615913	-1.33222	0.137897	0.484571	0.622468	0.262323	0.410791	0.673114	0.0298463	1.05193e+06	1.5789e+07	9.74103e+06	995390	2.42031e+07	1.03223e+07	5.92596e+06	6.21935e+06	5.19985e+06	5.04569e+06	1.5873e+06	645989	726298	753990	644745	1.31565e+06	837266	737971	0.57386	0.00120113	0.00998868	0.0349292	15	I3L3H2	Eukaryotic initiation factor 4A-III;Eukaryotic initiation factor 4A-III, N-terminally processed	EIF4A3	tr|I3L3H2|I3L3H2_HUMAN Eukaryotic initiation factor 4A-III OS=Homo sapiens OX=9606 GN=EIF4A3 PE=1 SV=2;sp|P38919|IF4A3_HUMAN Eukaryotic initiation factor 4A-III OS=Homo sapiens OX=9606 GN=EIF4A3 PE=1 SV=4	2619	-0.0718086	0.0905488	0.00937008
564	TATMATSGSARKRLLKEEDMTKVEFETSEEV		+	+	+		EIF4A3-K19	0.0451259	-0.273556	-1.16601	-0.215218	0.0284198	0.369329	0.397749	0.683775	0.191632	0.875407	-0.0396165	6.46349e+07	3.00227e+08	3.0572e+08	1.91966e+08	2.82932e+08	2.16992e+08	8.98027e+07	1.414e+08	6.76434e+07	9.45432e+07	5.72227e+07	5.84542e+07	6.06745e+07	5.56217e+07	5.76141e+07	6.24177e+07	3.32896e+07	8.53796e+07	0.208804	0.0284155	0.140585	0.79482	19	I3L3H2	Eukaryotic initiation factor 4A-III;Eukaryotic initiation factor 4A-III, N-terminally processed	EIF4A3	tr|I3L3H2|I3L3H2_HUMAN Eukaryotic initiation factor 4A-III OS=Homo sapiens OX=9606 GN=EIF4A3 PE=1 SV=2;sp|P38919|IF4A3_HUMAN Eukaryotic initiation factor 4A-III OS=Homo sapiens OX=9606 GN=EIF4A3 PE=1 SV=4	2619	-0.0718086	0.0905488	0.00937008
565	RAHPPEDPRLSFPSIKPDTDQTLKKEGLISQ		+		+		DPF2-K99	-0.187398	0.377216	-1.20256	-0.133772	0.119862	0.446731	0.566593	0.782365	0.176499	0.958864	-0.0445327	1.4128e+07	5.58322e+07	4.28005e+07	3.57897e+07	4.26088e+07	2.06266e+07	1.33154e+07	1.48444e+07	2.08352e+07	7.17399e+07	1.18195e+08	1.02375e+08	1.04815e+08	9.94227e+07	1.75423e+08	7.11804e+07	8.20781e+07	1.13165e+08	0.435219	0.473471	0.0670752	0.919465	99	J3KMZ8	Zinc finger protein ubi-d4	DPF2	tr|J3KMZ8|J3KMZ8_HUMAN Zinc finger protein ubi-d4 OS=Homo sapiens OX=9606 GN=DPF2 PE=1 SV=1;sp|Q92785|REQU_HUMAN Zinc finger protein ubi-d4 OS=Homo sapiens OX=9606 GN=DPF2 PE=1 SV=2	1479	0.0234996	-0.162441	-0.0694706
566	RLSFPSIKPDTDQTLKKEGLISQDGSSLEAL		+		+		DPF2-K107	-0.157821	0.58147	0.501604	-0.443178	0.120455	0.384876	0.505331	0.198051	0.462126	0.660177	0.0393659	3.96978e+06	3.20114e+06	2.91971e+06	4.34694e+06	3.65879e+06	1.03928e+06	2.54712e+06	1.97757e+06	9.76147e+06	3.40757e+07	5.91423e+07	5.62322e+07	5.69943e+07	1.25446e+08	4.11925e+07	4.3395e+07	4.853e+07	1.79974e+07	0.176835	0.171361	0.0309005	0.825753	107	J3KMZ8	Zinc finger protein ubi-d4	DPF2	tr|J3KMZ8|J3KMZ8_HUMAN Zinc finger protein ubi-d4 OS=Homo sapiens OX=9606 GN=DPF2 PE=1 SV=1;sp|Q92785|REQU_HUMAN Zinc finger protein ubi-d4 OS=Homo sapiens OX=9606 GN=DPF2 PE=1 SV=2	1479	0.0234996	-0.162441	-0.0694706
567	QTDECNEFGKALLYLKQEKTHSGVEYSEYNK		+		+		ZFP1-K112	-0.293477	-0.374524	-1.69777	-0.180868	0.180467	0.301399	0.481865	0.714016	0.350573	1.06459	-0.0632042	1.59898e+06	6.7006e+06	8.01805e+06	2.86051e+06	5.28435e+06	5.16923e+06	2.02709e+06	1.72436e+06	1.27867e+06	957871	1.51031e+06	1.23849e+06	647330	568278	1.64357e+06	971058	1.10135e+06	1.19751e+06	0.279813	0.350441	0.0243613	0.289565	112	J3KNQ1	Zinc finger protein 1 homolog	ZFP1	tr|J3KNQ1|J3KNQ1_HUMAN Zinc finger protein 1 homolog OS=Homo sapiens OX=9606 GN=ZFP1 PE=1 SV=1;sp|Q6P2D0|ZFP1_HUMAN Zinc finger protein 1 homolog OS=Homo sapiens OX=9606 GN=ZFP1 PE=1 SV=2	nd	nd	nd	nd
568	NAVSVHSNLNSEAVMKSLTQTFATVEVGRWN		+				DNTTIP2-K361	-1.09187	-0.100494	-0.439953	0.47084	1.02358	0.099854	1.12343	0.238343	0.454955	0.693298	-0.0379497	1.7491e+06	2.51146e+06	3.83851e+06	1.02771e+06	1.75398e+06	1.01803e+06	3.99102e+06	1.03466e+06	944616	795299	445978	1.0839e+06	671675	785322	711729	874040	844236	1.50423e+06	0.274955	0.0630682	0.542344	0.846911	361	J3KP30	Deoxynucleotidyltransferase terminal-interacting protein 2	DNTTIP2	tr|J3KP30|J3KP30_HUMAN Deoxynucleotidyltransferase terminal-interacting protein 2 OS=Homo sapiens OX=9606 GN=DNTTIP2 PE=1 SV=1;sp|Q5QJE6|TDIF2_HUMAN Deoxynucleotidyltransferase terminal-interacting protein 2 OS=Homo sapiens OX=9606 GN=DNTTIP2 PE=1 SV=2	3612	-0.119579	-0.185644	-0.152611
569	EDMNSEGNVDFECDTKLYTSAPNTSQGKDNS		+	+			DNTTIP2-K425	-0.528371	-0.136688	-0.193291	-0.865964	0.447038	0.317041	0.764079	0.377632	1.91929	2.29692	0.028028	6.3524e+07	1.03132e+08	9.08368e+07	1.46117e+07	8.24933e+07	8.14243e+07	7.37361e+07	7.9854e+07	7.16153e+07	5.65098e+07	6.63281e+07	6.75278e+07	4.59591e+07	6.85304e+07	5.8668e+07	2.65944e+07	4.54138e+07	3.24416e+07	0.427414	0.444031	0.0852587	0.565136	425	J3KP30	Deoxynucleotidyltransferase terminal-interacting protein 2	DNTTIP2	tr|J3KP30|J3KP30_HUMAN Deoxynucleotidyltransferase terminal-interacting protein 2 OS=Homo sapiens OX=9606 GN=DNTTIP2 PE=1 SV=1;sp|Q5QJE6|TDIF2_HUMAN Deoxynucleotidyltransferase terminal-interacting protein 2 OS=Homo sapiens OX=9606 GN=DNTTIP2 PE=1 SV=2	3612	-0.119579	-0.185644	-0.152611
570	SMQRKLKAQTEKKDSKIVPGNEKQIVGTPVN		+		+		DNTTIP2-K220	0.0582891	0.397436	-1.33568	0.324077	0.105545	0.638451	0.743996	2.13409	0.576312	2.7104	-0.0691565	3.49479e+06	3.41788e+06	4.81473e+06	4.19228e+06	4.53981e+06	3.47883e+06	1.3811e+06	1.78576e+06	1.4796e+06	907507	846866	1.21286e+06	1.27266e+06	1.64682e+06	988856	1.47984e+06	947422	1.28731e+06	0.643634	0.522142	0.134717	0.692332	220	J3KP30	Deoxynucleotidyltransferase terminal-interacting protein 2	DNTTIP2	tr|J3KP30|J3KP30_HUMAN Deoxynucleotidyltransferase terminal-interacting protein 2 OS=Homo sapiens OX=9606 GN=DNTTIP2 PE=1 SV=1;sp|Q5QJE6|TDIF2_HUMAN Deoxynucleotidyltransferase terminal-interacting protein 2 OS=Homo sapiens OX=9606 GN=DNTTIP2 PE=1 SV=2	3612	-0.119579	-0.185644	-0.152611
571	AQTEKKDSKIVPGNEKQIVGTPVNSEDSDTR		+				DNTTIP2-K227	0.0269908	0.442123	-0.137583	0.445074	0.0137816	1.26494	1.27872	0.110375	1.46193	1.57231	-0.0242773	3.38569e+06	1.19053e+06	3.49744e+06	848075	3.97515e+06	3.40289e+06	2.39577e+06	2.52925e+06	2.41426e+06	815929	600746	797499	863194	1.06301e+06	1.08198e+06	1.07226e+06	908828	1.03326e+06	0.758078	0.983882	0.00616254	0.677356	227	J3KP30	Deoxynucleotidyltransferase terminal-interacting protein 2	DNTTIP2	tr|J3KP30|J3KP30_HUMAN Deoxynucleotidyltransferase terminal-interacting protein 2 OS=Homo sapiens OX=9606 GN=DNTTIP2 PE=1 SV=1;sp|Q5QJE6|TDIF2_HUMAN Deoxynucleotidyltransferase terminal-interacting protein 2 OS=Homo sapiens OX=9606 GN=DNTTIP2 PE=1 SV=2	3612	-0.119579	-0.185644	-0.152611
572	EDANGITDEGKEINEKSSQLKNLSELQDTSL		+	+	+		DNTTIP2-K316	0.803103	0.236399	-0.575818	-0.00733667	0.40191	0.258586	0.660496	0.488485	0.00860113	0.497086	-0.0236867	4.82787e+06	3.24679e+06	7.84665e+06	5.97099e+06	1.71077e+07	4.70165e+06	3.70742e+06	3.45441e+06	3.51988e+06	729250	1.35724e+06	1.33065e+06	1.26249e+06	979659	1.78341e+06	1.06441e+06	1.29719e+06	1.03822e+06	0.209861	0.862838	0.00629501	0.277535	316	J3KP30	Deoxynucleotidyltransferase terminal-interacting protein 2	DNTTIP2	tr|J3KP30|J3KP30_HUMAN Deoxynucleotidyltransferase terminal-interacting protein 2 OS=Homo sapiens OX=9606 GN=DNTTIP2 PE=1 SV=1;sp|Q5QJE6|TDIF2_HUMAN Deoxynucleotidyltransferase terminal-interacting protein 2 OS=Homo sapiens OX=9606 GN=DNTTIP2 PE=1 SV=2	3612	-0.119579	-0.185644	-0.152611
573	ITDEGKEINEKSSQLKNLSELQDTSLQQLVS		+		+		DNTTIP2-K321	-0.453675	0.455552	-0.515846	0.0771355	0.259501	0.539817	0.799318	0.564532	0.0740183	0.63855	-0.0247076	4.91893e+06	2.67474e+06	5.8033e+06	91480.6	5.19545e+06	4.49528e+06	4.00223e+06	3.09036e+06	2.27702e+06	632662	527022	718337	1.20972e+06	764524	601103	594328	434001	952836	0.507191	0.169435	0.44525	0.230298	321	J3KP30	Deoxynucleotidyltransferase terminal-interacting protein 2	DNTTIP2	tr|J3KP30|J3KP30_HUMAN Deoxynucleotidyltransferase terminal-interacting protein 2 OS=Homo sapiens OX=9606 GN=DNTTIP2 PE=1 SV=1;sp|Q5QJE6|TDIF2_HUMAN Deoxynucleotidyltransferase terminal-interacting protein 2 OS=Homo sapiens OX=9606 GN=DNTTIP2 PE=1 SV=2	3612	-0.119579	-0.185644	-0.152611
575	TVEVGRWNNNKKSPIKASDLTKFGDCGGSDD		+		+		DNTTIP2-K384	-0.478659	0.130045	-0.0413246	0.558436	0.409622	0.126748	0.53637	0.0324502	0.771684	0.804134	-0.02499	1.50076e+06	2.15284e+06	3.66156e+06	1.57566e+06	1.31044e+06	2.36359e+06	2.02306e+06	2.07472e+06	3.01081e+06	854808	429383	505452	722147	774180	462129	684119	903867	1.04757e+06	0.392616	0.70383	0.402071	0.788597	384	J3KP30	Deoxynucleotidyltransferase terminal-interacting protein 2	DNTTIP2	tr|J3KP30|J3KP30_HUMAN Deoxynucleotidyltransferase terminal-interacting protein 2 OS=Homo sapiens OX=9606 GN=DNTTIP2 PE=1 SV=1;sp|Q5QJE6|TDIF2_HUMAN Deoxynucleotidyltransferase terminal-interacting protein 2 OS=Homo sapiens OX=9606 GN=DNTTIP2 PE=1 SV=2	3612	-0.119579	-0.185644	-0.152611
576	SVITIRSDTDEEEDNKYKPSSSGLKPRSNVI		+				HIPK1-K874	0.503706	2.18083	0.676507	2.37562	0.18278	1.29614	1.47892	0.393736	2.17961	2.57334	-0.0707963	568946	362205	2.47408e+06	159342	2.34732e+06	2.32145e+06	2.22962e+06	1.93247e+06	1.28037e+06	755820	641610	1.25639e+06	2.05636e+06	5.9166e+06	4.05984e+06	3.21442e+06	5.37347e+06	5.18432e+06	0.924392	0.0557774	0.296348	0.139179	874	Q5SQL3	Homeodomain-interacting protein kinase 1	HIPK1	tr|Q5SQL3|Q5SQL3_HUMAN Homeodomain-interacting protein kinase 1 OS=Homo sapiens OX=9606 GN=HIPK1 PE=1 SV=1;tr|J3KP92|J3KP92_HUMAN Homeodomain-interacting protein kinase 1 OS=Homo sapiens OX=9606 GN=HIPK1 PE=1 SV=1;sp|Q86Z02|HIPK1_HUMAN Homeodomain-interact	nd	nd	nd	nd
577	PPSVSSSAFCSAKKLKIEPSGWDVSGQSSND		+		+		HIPK1-K25	1.43416	2.0719	0.760087	1.52514	0.554829	3.0934	3.64823	0.633121	1.03625	1.66937	-0.0318771	731036	1.07069e+06	3.1227e+06	773552	4.47634e+06	8.05709e+06	3.10148e+06	2.15206e+06	3.08643e+06	468417	520845	419948	1.89683e+06	2.28759e+06	1.74046e+06	920369	1.23107e+06	1.90447e+06	0.224174	0.0621346	0.300262	0.0199226	25	Q5SQL3	Homeodomain-interacting protein kinase 1	HIPK1	tr|Q5SQL3|Q5SQL3_HUMAN Homeodomain-interacting protein kinase 1 OS=Homo sapiens OX=9606 GN=HIPK1 PE=1 SV=1;tr|J3KP92|J3KP92_HUMAN Homeodomain-interacting protein kinase 1 OS=Homo sapiens OX=9606 GN=HIPK1 PE=1 SV=1;sp|Q86Z02|HIPK1_HUMAN Homeodomain-interact	nd	nd	nd	nd
579	PFPQVIKSKGGVVGIKVDKGVVPLAGTNGET		+		+		ALDOA-K108	-0.252343	0.492339	-0.448381	0.101879	0.32221	1.04818	1.37039	0.757724	0.0597924	0.817516	-0.0229275	2.22328e+06	3.71491e+06	2.8369e+06	2.57882e+06	3.10004e+06	1.68811e+06	2.40385e+06	2.26165e+06	1.76545e+06	559674	680216	367485	750135	694405	816592	975656	276787	472543	0.951199	0.261495	0.333129	0.321307	108	J3KPS3	Fructose-bisphosphate aldolase;Fructose-bisphosphate aldolase A	ALDOA	tr|J3KPS3|J3KPS3_HUMAN Fructose-bisphosphate aldolase OS=Homo sapiens OX=9606 GN=ALDOA PE=1 SV=1;sp|P04075|ALDOA_HUMAN Fructose-bisphosphate aldolase A OS=Homo sapiens OX=9606 GN=ALDOA PE=1 SV=2;tr|H3BQN4|H3BQN4_HUMAN Fructose-bisphosphate aldolase OS=Homo	2127	-0.361201	-0.038157	-0.199679
580	GKGILAADESTGSIAKRLQSIGTENTEENRR		+	+	+		ALDOA-K42	-0.752038	0.558052	0.209237	2.02664	0.364856	0.385029	0.749885	0.109077	0.708404	0.817481	-0.0757249	2.16526e+07	8.10297e+07	2.75184e+07	1.86445e+07	3.99781e+07	1.8686e+07	5.94295e+07	6.49683e+07	2.61243e+07	3.14914e+06	610437	2.50224e+06	4.59566e+06	2.38009e+06	2.24339e+06	1.47598e+07	9.87522e+06	878983	0.247812	0.999128	0.583929	0.0678276	42	J3KPS3	Fructose-bisphosphate aldolase;Fructose-bisphosphate aldolase A	ALDOA	tr|J3KPS3|J3KPS3_HUMAN Fructose-bisphosphate aldolase OS=Homo sapiens OX=9606 GN=ALDOA PE=1 SV=1;sp|P04075|ALDOA_HUMAN Fructose-bisphosphate aldolase A OS=Homo sapiens OX=9606 GN=ALDOA PE=1 SV=2;tr|H3BQN4|H3BQN4_HUMAN Fructose-bisphosphate aldolase OS=Homo	2127	-0.361201	-0.038157	-0.199679
581	YMNRVKEITDKKKAGKLDRGAASRFVKNALW		+	+			C1D-K147	1.00311	-0.108251	0.659951	0.409244	0.358409	0.0289126	0.387321	0.437517	0.100931	0.538448	0.0104461	6.75039e+06	1.8655e+07	6.24415e+06	2.62307e+06	1.82253e+07	4.25872e+07	1.88947e+07	8.1534e+06	2.29591e+07	3.29597e+06	2.73329e+06	1.84901e+07	2.56963e+06	1.66317e+07	3.5456e+06	2.73809e+06	2.68978e+07	2.92562e+06	0.216848	0.871066	0.914856	0.585472	147	J3KPZ4	Nuclear nucleic acid-binding protein C1D	C1D	tr|J3KPZ4|J3KPZ4_HUMAN Nuclear nucleic acid-binding protein C1D OS=Homo sapiens OX=9606 GN=C1D PE=1 SV=1;sp|Q13901|C1D_HUMAN Nuclear nucleic acid-binding protein C1D OS=Homo sapiens OX=9606 GN=C1D PE=1 SV=1	nd	nd	nd	nd
582	KRREERLQAKKEEIIKTLSKEEETKK_____		+				RPL19-K183	0.194148	0.693244	0.920167	2.19208	0.24282	0.42941	0.67223	1.59957	2.47062	4.07019	-0.0529964	522752	838692	931098	771393	1.13129e+06	720092	1.41204e+06	1.72363e+06	1.20259e+06	98913	171672	411385	415929	516598	170160	1.01036e+06	1.20655e+06	899447	0.954636	0.914057	0.800256	0.949946	183	J3QR09	Ribosomal protein L19;60S ribosomal protein L19	RPL19	tr|J3QR09|J3QR09_HUMAN Ribosomal protein L19 OS=Homo sapiens OX=9606 GN=RPL19 PE=1 SV=1;tr|J3KTE4|J3KTE4_HUMAN Ribosomal protein L19 OS=Homo sapiens OX=9606 GN=RPL19 PE=1 SV=1;sp|P84098|RL19_HUMAN 60S ribosomal protein L19 OS=Homo sapiens OX=9606 GN=RPL19	1519	-0.589583	-0.154462	-0.372022
583	LPPDIRTKDIEDVFYKYGAIRDIDLKNRRGG		+				SRSF1-K38	-0.118277	-0.935584	-0.5569	-1.46174	0.0727883	1.48296	1.55575	0.791852	2.2029	2.99475	0.0377016	1.38244e+06	1.12362e+06	1.75544e+06	742684	864238	2.31915e+06	1.02868e+06	1.26147e+06	606652	1.31293e+07	1.10057e+07	9.10418e+06	7.89646e+06	5.64282e+06	3.83915e+06	2.6925e+06	4.5284e+06	4.84674e+06	0.231827	0.990485	0.955953	0.500175	38	J3KTL2	Serine/arginine-rich splicing factor 1	SRSF1	tr|J3KTL2|J3KTL2_HUMAN Serine/arginine-rich-splicing factor 1 OS=Homo sapiens OX=9606 GN=SRSF1 PE=1 SV=1;sp|Q07955|SRSF1_HUMAN Serine/arginine-rich splicing factor 1 OS=Homo sapiens OX=9606 GN=SRSF1 PE=1 SV=2;tr|J3QQV5|J3QQV5_HUMAN Serine/arginine-rich-spl	1521	0.037901	-0.296074	-0.129086
584	VVEFVRKEDMTYAVRKLDNTKFRSHEGETAY		+	+			SRSF1-K174	-0.175958	-0.348516	0.0153284	-0.731227	0.0992333	0.629065	0.728298	0.00841328	1.56123	1.56964	0.0311065	2.51823e+06	1.09434e+07	1.1957e+07	5.17395e+06	1.11493e+07	6.17682e+06	1.23385e+07	6.70343e+06	6.64825e+06	1.68889e+07	2.20719e+07	1.56376e+07	1.40874e+07	1.7829e+07	1.09648e+07	1.01134e+07	1.26001e+07	1.01761e+07	0.552146	0.992618	0.569499	0.294607	174	J3KTL2	Serine/arginine-rich splicing factor 1	SRSF1	tr|J3KTL2|J3KTL2_HUMAN Serine/arginine-rich-splicing factor 1 OS=Homo sapiens OX=9606 GN=SRSF1 PE=1 SV=1;sp|Q07955|SRSF1_HUMAN Serine/arginine-rich splicing factor 1 OS=Homo sapiens OX=9606 GN=SRSF1 PE=1 SV=2;tr|J3KSR8|J3KSR8_HUMAN Serine/arginine-rich-spl	1521	0.037901	-0.296074	-0.129086
585	SGSKTTVISAVGTIVKKAKQ___________		+		+		SAP30BP-K321	0.415525	0.53356	-0.351008	-0.403291	0.466887	0.2537	0.720587	0.47293	0.382545	0.855475	0.00217843	494788	446776	754950	462751	876156	923877	492550	509797	327781	253136	233233	138853	573952	97927.3	233129	153999	234387	84364	0.599009	0.116663	0.537171	0.796134	321	J3QQJ0	SAP30-binding protein	SAP30BP	tr|J3QQJ0|J3QQJ0_HUMAN SAP30-binding protein (Fragment) OS=Homo sapiens OX=9606 GN=SAP30BP PE=1 SV=1;sp|Q9UHR5|S30BP_HUMAN SAP30-binding protein OS=Homo sapiens OX=9606 GN=SAP30BP PE=1 SV=1	1533	0.0956854	-0.0437811	0.0259522
586	NKRIVSTKGKSATEYKNEEYQRSERNKRLDA		+		+		YTHDC1-K96	-0.855711	0.30249	0.845074	0.385194	0.52273	0.0739398	0.59667	0.881687	0.103546	0.985232	0.0191617	985642	2.64058e+06	2.66237e+06	1.07161e+06	234820	2.1686e+06	2.86365e+06	3.32309e+06	5.10982e+06	3.33187e+06	2.88925e+06	581944	459095	7.52058e+06	410339	460259	7.46564e+06	959134	0.991746	0.230505	0.792991	0.249791	96	Q96MU7	YTH domain-containing protein 1	YTHDC1	tr|J3QR07|J3QR07_HUMAN YTH domain-containing protein 1 OS=Homo sapiens OX=9606 GN=YTHDC1 PE=1 SV=1;sp|Q96MU7|YTDC1_HUMAN YTH domain-containing protein 1 OS=Homo sapiens OX=9606 GN=YTHDC1 PE=1 SV=3	1537	0.0342757	-0.486839	-0.226282
587	AKDSGLESKKLPRSVKLEKSAPDTELVNVTH		+				CDK12-K451	1.62146	-0.666586	0.59661	-0.69421	0.336617	0.496089	0.832706	0.355559	0.611889	0.967449	0.0537842	1.92204e+06	1.19591e+07	2.79471e+06	562852	4.44886e+07	6.25776e+06	9.88375e+06	6.80129e+06	8.53155e+06	6.98525e+06	6.84923e+06	1.43738e+07	2.92012e+06	9.09638e+06	5.75461e+06	7.46191e+06	5.46583e+06	4.50634e+06	0.102794	0.680376	0.143371	0.218474	451	J3QSD7	Cyclin-dependent kinase 12	CDK12	tr|J3QSD7|J3QSD7_HUMAN Cyclin-dependent kinase 12 (Fragment) OS=Homo sapiens OX=9606 GN=CDK12 PE=1 SV=1;sp|Q9NYV4|CDK12_HUMAN Cyclin-dependent kinase 12 OS=Homo sapiens OX=9606 GN=CDK12 PE=1 SV=2	5196	0.53046	-0.104042	0.213209
588	QAPQESTPAPPKKDIKGSYVSIHSSGFRDFL		+		+		DDX39A-K35	-0.456406	-0.321824	-0.66573	-0.34867	0.370085	0.137729	0.507814	0.901775	0.14463	1.04641	-0.0132108	5.82039e+06	9.20323e+06	1.07431e+07	1.91936e+06	7.8411e+06	9.01834e+06	6.88778e+06	5.0268e+06	4.32798e+06	1.35676e+07	8.33305e+06	1.88946e+06	7.80009e+06	9.91437e+06	1.31896e+06	9.74063e+06	8.19171e+06	750176	0.609277	0.739167	0.432693	0.806067	35	K7ENP6	ATP-dependent RNA helicase DDX39A	DDX39A	tr|K7ENP6|K7ENP6_HUMAN ATP-dependent RNA helicase DDX39A (Fragment) OS=Homo sapiens OX=9606 GN=DDX39A PE=1 SV=1;tr|K7EL56|K7EL56_HUMAN ATP-dependent RNA helicase DDX39A (Fragment) OS=Homo sapiens OX=9606 GN=DDX39A PE=1 SV=1;tr|K7EIL8|K7EIL8_HUMAN ATP-depen	1624	-0.666707	0.338985	-0.163861
589	TKSTGGAPTFNVTVTKTDKTLVLLMGKEGVH		+	+			PFN1-K69	-0.121351	-0.404141	-0.412803	-0.14364	0.15473	0.513286	0.668016	0.45629	0.17649	0.632781	-0.0112151	1.6282e+06	2.34981e+06	2.91684e+06	1.61812e+06	2.31887e+06	2.40163e+06	943736	2.12142e+06	2.114e+06	1.75911e+06	1.47482e+06	1.97987e+06	870464	1.1065e+06	1.96304e+06	1.94811e+06	1.84043e+06	931152	0.615164	0.324898	0.951765	0.340803	69	K7EJ44	Profilin-1	PFN1	tr|K7EJ44|K7EJ44_HUMAN Profilin OS=Homo sapiens OX=9606 GN=PFN1 PE=1 SV=1;sp|P07737|PROF1_HUMAN Profilin-1 OS=Homo sapiens OX=9606 GN=PFN1 PE=1 SV=2	2182	-0.161412	-0.337301	-0.249356
591	_________MAEVEQKKKRTFRKFTYRGVDL		+				RPS15-K7	-0.184425	-0.130464	1.48362	2.01006	0.0939814	0.186322	0.280303	2.01665	4.00242	6.01907	-0.0219348	3.12155e+06	1.61938e+06	1.69372e+06	197297	2.83269e+06	2.6325e+06	4.77385e+06	6.14725e+06	7.0734e+06	1.22811e+06	790753	930628	1.09047e+06	686097	917903	3.80226e+06	4.24195e+06	3.8363e+06	0.49961	0.904256	0.697453	0.909333	7	K7EJ78	40S ribosomal protein S15	RPS15	tr|K7EJ78|K7EJ78_HUMAN 40S ribosomal protein S15 OS=Homo sapiens OX=9606 GN=RPS15 PE=1 SV=2;tr|K7EQJ5|K7EQJ5_HUMAN 40S ribosomal protein S15 OS=Homo sapiens OX=9606 GN=RPS15 PE=1 SV=2;sp|P62841|RS15_HUMAN 40S ribosomal protein S15 OS=Homo sapiens OX=9606 G	246	0.0736308	-2.60855	-1.26746
592	ILFTEATRILFFNTPKKMTDYAKKVAGVQGK						PSMD8-K130	-0.567843	-0.0270144	0.554832	1.72856	0.32606	0.0166544	0.342715	0.615364	0.949246	1.56461	-0.0489053	4.78694e+06	1.62505e+07	1.03891e+07	1.74131e+06	8.61254e+06	1.08473e+07	1.60698e+07	1.7362e+07	1.27336e+07	854123	1.89776e+06	883836	1.76497e+06	879440	923859	4.14565e+06	6.26831e+06	1.63469e+06	0.81333	0.827096	0.295817	0.123148	130	K7EJC1	26S proteasome non-ATPase regulatory subunit 8	PSMD8	tr|K7EJC1|K7EJC1_HUMAN 26S proteasome non-ATPase regulatory subunit 8 OS=Homo sapiens OX=9606 GN=PSMD8 PE=1 SV=1;tr|K7EJR3|K7EJR3_HUMAN 26S proteasome non-ATPase regulatory subunit 8 (Fragment) OS=Homo sapiens OX=9606 GN=PSMD8 PE=1 SV=8;tr|R4GMR5|R4GMR5_HU	5635	0.0658075	-0.363727	-0.14896
593	LPILQQPTEKVLADTKELVSSKVSGAQEMVS			+	+		PLIN3-K143	-0.422984	0.581412	2.25591	2.13175	0.371551	0.453972	0.825523	1.64909	1.16578	2.81487	0.00517344	518331	1.04416e+06	1.51141e+06	869524	768233	655003	6.85142e+06	4.47617e+06	3.35447e+06	567653	899007	335000	548781	1.33442e+06	812648	1.07038e+06	3.73659e+06	3.08879e+06	0.0891543	0.668959	0.143721	0.0797775	143	K7ER39	Perilipin-3	PLIN3	tr|K7ER39|K7ER39_HUMAN Perilipin-3 (Fragment) OS=Homo sapiens OX=9606 GN=PLIN3 PE=1 SV=1;tr|K7EL96|K7EL96_HUMAN Perilipin-3 (Fragment) OS=Homo sapiens OX=9606 GN=PLIN3 PE=1 SV=8;tr|K7ERZ3|K7ERZ3_HUMAN Perilipin-3 (Fragment) OS=Homo sapiens OX=9606 GN=PLIN3	1868	0.247074	0.0889426	0.168008
594	RRVVRKSWMPKVKVLKAEDDAYTTFISETGK		+	+	+		NACC1-K50	0.840026	0.0521694	2.04012	-0.0664439	0.22123	0.0524576	0.273687	1.62215	0.047334	1.66949	0.0877735	1.55284e+06	396922	1.1181e+06	734327	177855	4.57954e+06	2.6642e+06	5.5182e+06	4.43508e+06	1.46705e+06	722700	933317	1.0415e+06	1.3018e+06	894767	1.12698e+06	498477	1.35705e+06	0.112021	0.447992	0.282108	0.854096	50	K7ELC5	Nucleus accumbens-associated protein 1	NACC1	tr|K7ELC5|K7ELC5_HUMAN Nucleus accumbens-associated protein 1 (Fragment) OS=Homo sapiens OX=9606 GN=NACC1 PE=1 SV=1;sp|Q96RE7|NACC1_HUMAN Nucleus accumbens-associated protein 1 OS=Homo sapiens OX=9606 GN=NACC1 PE=1 SV=1	4598	0.0377371	0.0309905	0.0343638
595	_______XAKLRKVSKQEEASGGPTAPKAES						VASP-K9	-1.41879	0.579652	1.39811	2.53338	1.37713	0.37789	1.75502	2.64715	0.812194	3.45934	-0.047303	3.78296e+06	7.86625e+06	6.04918e+06	2.32857e+06	1.43523e+06	2.85585e+06	1.69521e+07	1.51954e+07	1.44977e+07	1.29992e+06	760584	679894	2.28879e+06	946231	860465	5.50315e+06	8.57179e+06	1.78992e+06	0.219409	0.300906	0.553034	0.0195139	9	K7EM16	Vasodilator-stimulated phosphoprotein	VASP	tr|K7EM16|K7EM16_HUMAN Vasodilator-stimulated phosphoprotein (Fragment) OS=Homo sapiens OX=9606 GN=VASP PE=1 SV=1;sp|P50552|VASP_HUMAN Vasodilator-stimulated phosphoprotein OS=Homo sapiens OX=9606 GN=VASP PE=1 SV=3	2779	-0.160312	-0.4887	-0.324506
596	VPGPVAASTEALLQVKQEKADTQDEWTPGTA		+	+			MBD1-K134	-0.0173301	0.0874546	0.896236	0.117976	0.00874016	0.105493	0.114233	1.10812	0.267213	1.37533	0.0324275	3.26514e+07	2.28598e+07	1.98848e+07	3.84748e+06	3.81221e+07	3.25261e+07	5.34608e+07	5.66598e+07	3.02066e+07	7.44489e+06	7.1847e+06	5.09327e+06	7.89821e+06	8.43274e+06	4.62446e+06	7.9035e+06	6.79563e+06	6.70435e+06	0.233175	0.562141	0.352607	0.422863	134	K7EN65		MBD1	tr|K7EN65|K7EN65_HUMAN Methyl-CpG-binding domain protein 1 (Fragment) OS=Homo sapiens OX=9606 GN=MBD1 PE=1 SV=1	199	0.288977	0.265682	0.277329
597	LIIPTPDEEEKILRVKLEEDPDGEEGSSIPW		+	+	+		ZNF24-K27	-0.565622	-0.203081	0.527992	0.255599	0.369098	0.163129	0.532227	0.485316	0.309643	0.794959	0.0113497	3.00653e+06	7.19711e+06	4.24544e+06	842672	5.09917e+06	3.82089e+06	8.39748e+06	8.38721e+06	4.04973e+06	6.15119e+06	6.95461e+06	8.97968e+06	9.53287e+06	7.14888e+06	2.50376e+06	1.00418e+07	1.0865e+07	5.4595e+06	0.985587	0.285111	0.848782	0.400579	27	K7EQP8	Zinc finger protein 24	ZNF24	tr|K7EQP8|K7EQP8_HUMAN Zinc finger protein 24 (Fragment) OS=Homo sapiens OX=9606 GN=ZNF24 PE=1 SV=1;tr|K7EPZ8|K7EPZ8_HUMAN Zinc finger protein 24 (Fragment) OS=Homo sapiens OX=9606 GN=ZNF24 PE=1 SV=1;tr|K7EPL1|K7EPL1_HUMAN Zinc finger protein 24 (Fragment)	nd	nd	nd	nd
598	TEALLQAVDPGLPSVKQEPPDPEEDKEENKD		+	+			MBD1-K337	2.26036	0.322675	-0.383286	-0.428222	0.360265	0.205718	0.565982	0.171272	0.538868	0.71014	0.00187231	1.5981e+07	1.40543e+07	5.61903e+07	3.61665e+08	4.90832e+07	2.36778e+06	1.97942e+07	2.27765e+07	2.35374e+07	8.06045e+06	1.08053e+07	1.5537e+07	8.87778e+06	9.94837e+06	2.41996e+07	8.51258e+06	6.75183e+06	1.03029e+07	0.0292275	0.327047	0.0137361	0.36121	337	K7EPZ6		MBD1	tr|K7EPZ6|K7EPZ6_HUMAN Methyl-CpG-binding domain protein 1 (Fragment) OS=Homo sapiens OX=9606 GN=MBD1 PE=1 SV=1	199	0.288977	0.265682	0.277329
599	DPEEDKEENKDDSASKLAPEEEAGGAGTPVI		+	+			MBD1-K357	0.433202	0.285832	0.323373	0.447716	0.217006	0.525748	0.742754	0.41244	0.832985	1.24543	-0.00518096	8.35861e+06	7.45948e+06	7.95596e+06	2.91431e+06	1.87904e+07	1.03957e+07	1.15597e+07	1.18942e+07	6.29345e+06	1.81217e+06	2.74607e+06	1.70092e+06	2.52216e+06	2.8845e+06	2.22396e+06	2.42284e+06	2.78775e+06	3.32615e+06	0.00641042	0.498612	0.040279	0.770547	357	K7EPZ6		MBD1	tr|K7EPZ6|K7EPZ6_HUMAN Methyl-CpG-binding domain protein 1 (Fragment) OS=Homo sapiens OX=9606 GN=MBD1 PE=1 SV=1	199	0.288977	0.265682	0.277329
602	TRPVVEGSLGSPPFEKPNIEQGVLNFVQYKF		+		+		KAT2A-K146	-0.757421	-0.238298	-1.40093	-0.516298	0.432375	0.651018	1.08339	0.827333	1.40574	2.23308	-0.0368597	1.53886e+07	4.78983e+07	2.27845e+07	5.13596e+06	2.00296e+07	2.57502e+07	1.39058e+07	1.07171e+07	7.97099e+06	7.58043e+06	6.45787e+06	9.0753e+06	6.01829e+06	6.52414e+06	7.052e+06	5.16505e+06	5.59626e+06	5.39887e+06	0.561153	0.268326	0.0589695	0.0526265	146	K7ERS6	Histone acetyltransferase KAT2A	KAT2A	tr|K7ERS6|K7ERS6_HUMAN Histone acetyltransferase KAT2A (Fragment) OS=Homo sapiens OX=9606 GN=KAT2A PE=1 SV=1;tr|K7ERQ8|K7ERQ8_HUMAN Uncharacterized protein (Fragment) OS=Homo sapiens OX=9606 PE=4 SV=1;sp|Q92830|KAT2A_HUMAN Histone acetyltransferase KAT2A O	nd	nd	nd	nd
605	TERAYQKQPTIFQNKKRVLLGETGKEKLPRA				+		RPS11-K21	-1.29107	0.300325	-0.200493	0.0874761	0.321463	0.28904	0.610502	0.0635107	0.0836258	0.147136	-0.0119987	1.14063e+06	516150	6.04461e+06	1.30639e+06	740128	1.10064e+06	2.09181e+06	3.19584e+06	1.4145e+06	864613	395884	807093	1.13547e+06	854141	556463	604262	647542	945030	0.0177656	0.876106	0.16209	0.689921	21	M0R1H6	40S ribosomal protein S11	RPS11	tr|M0R1H6|M0R1H6_HUMAN 40S ribosomal protein S11 OS=Homo sapiens OX=9606 GN=RPS11 PE=1 SV=1;tr|M0QZC5|M0QZC5_HUMAN 40S ribosomal protein S11 OS=Homo sapiens OX=9606 GN=RPS11 PE=1 SV=1;sp|P62280|RS11_HUMAN 40S ribosomal protein S11 OS=Homo sapiens OX=9606 G	2965	0.00767236	0.0582727	0.0329725
607	SGAPGVPSGNGAPGPKGEGERPAQNEKRKEK		+		+		HNRNPM-K37	0.522212	-0.582514	1.35084	1.00292	0.24626	0.362691	0.608951	0.531961	0.533235	1.0652	0.0144968	3.00453e+06	698575	3.08586e+06	921093	3.1372e+06	5.69171e+06	5.33307e+06	1.08244e+07	1.1585e+06	2.29657e+06	2.72469e+06	2.94581e+06	3.76393e+06	674930	881541	6.14054e+06	8.10596e+06	1.71986e+06	0.487549	0.0704923	0.145009	0.0201628	37	P52272	Heterogeneous nuclear ribonucleoprotein M	HNRNPM	tr|M0R019|M0R019_HUMAN Heterogeneous nuclear ribonucleoprotein M (Fragment) OS=Homo sapiens OX=9606 GN=HNRNPM PE=1 SV=8;tr|M0R2T0|M0R2T0_HUMAN Heterogeneous nuclear ribonucleoprotein M (Fragment) OS=Homo sapiens OX=9606 GN=HNRNPM PE=1 SV=1;tr|M0R0N3|M0R0N3	2826	0.00258537	0.0489834	0.0257844
608	NEILSNALKRGEIIAKQGGGGGGGSVPGIER		+		+		HNRNPM-K388	-0.543633	1.51772	1.34491	3.0583	0.3204	0.721957	1.04236	2.91392	1.36299	4.27691	-0.0713911	1.36084e+06	1.5675e+06	1.96362e+06	787734	2.33847e+06	229873	3.82723e+06	3.96048e+06	4.63858e+06	429210	623797	538856	2.5234e+06	881941	1.15278e+06	5.28019e+06	5.24571e+06	2.73417e+06	0.145747	0.0242807	0.662762	0.00888852	388	P52272	Heterogeneous nuclear ribonucleoprotein M	HNRNPM	tr|M0R019|M0R019_HUMAN Heterogeneous nuclear ribonucleoprotein M (Fragment) OS=Homo sapiens OX=9606 GN=HNRNPM PE=1 SV=8;tr|M0R2T0|M0R2T0_HUMAN Heterogeneous nuclear ribonucleoprotein M (Fragment) OS=Homo sapiens OX=9606 GN=HNRNPM PE=1 SV=1;sp|P52272|HNRPM_	2826	0.00258537	0.0489834	0.0257844
609	EVLNKHSLSGRPLKVKEDPDGEHARRAMQKA;EVLNKHSLSGRPLKVKEDPDGEHARRAMQKV		+	+	+		HNRNPM-K145	0.163031	-3.37171	5.86072	3.9826	0.134599	0.363422	0.498021	0.71632	2.0109	2.72722	0.0782553	282939	209495	165494	212988	156114	367538	1.61965e+07	2.18035e+07	232368	316159	185252	9.96938e+06	297607	373144	340815	7.10494e+07	5.95711e+07	3.49033e+07	0.454545	9.12234e-05	5.62073e-05	0.169011	145	P52272	Heterogeneous nuclear ribonucleoprotein M	HNRNPM	tr|M0R019|M0R019_HUMAN Heterogeneous nuclear ribonucleoprotein M (Fragment) OS=Homo sapiens OX=9606 GN=HNRNPM PE=1 SV=8;tr|M0R2T0|M0R2T0_HUMAN Heterogeneous nuclear ribonucleoprotein M (Fragment) OS=Homo sapiens OX=9606 GN=HNRNPM PE=1 SV=1;tr|M0R0N3|M0R0N3	2826	0.00258537	0.0489834	0.0257844
611	QRFFETRMNEAFGDTKFSAVLVEPPPMSLPG		+	+	+	+	TRIM28-K804	-1.68061	1.54999	-0.567341	3.34682	0.868163	0.262765	1.13093	0.16454	0.354035	0.518575	-0.16309	9.87171e+07	2.59419e+08	4.16505e+08	8.39312e+07	1.22912e+08	3.48061e+07	4.05778e+06	6.90875e+06	5.11808e+08	7.91326e+07	1.1014e+07	6.17051e+07	1.04254e+07	1.60298e+07	4.18188e+08	1.49292e+09	2.24248e+07	2.95944e+07	0.143338	0.0447835	0.456138	0.00348551	804	Q13263	Transcription intermediary factor 1-beta	TRIM28	tr|M0R0K9|M0R0K9_HUMAN Transcription intermediary factor 1-beta (Fragment) OS=Homo sapiens OX=9606 GN=TRIM28 PE=1 SV=1;sp|Q13263|TIF1B_HUMAN Transcription intermediary factor 1-beta OS=Homo sapiens OX=9606 GN=TRIM28 PE=1 SV=5	3233	-0.0891809	0.0037818	-0.0426996
612	DVGRMFKQFNKLTEDKADVQSIIGLQRFFET		+	+	+		TRIM28-K779	-1.88441	-0.799226	2.0679	1.1832	0.524288	0.219966	0.744254	0.449919	0.237009	0.686927	0.0368625	2.62252e+08	4.80067e+08	1.8857e+07	4.89868e+07	8.46296e+07	7.25512e+07	8.03421e+06	6.36473e+08	2.54693e+09	1.52316e+09	1.43386e+08	2.48371e+08	1.83163e+08	1.77848e+08	7.3941e+08	3.99096e+09	1.01225e+08	2.5622e+08	0.0122698	0.300042	0.0590923	0.21689	779	Q13263	Transcription intermediary factor 1-beta	TRIM28	tr|M0R0K9|M0R0K9_HUMAN Transcription intermediary factor 1-beta (Fragment) OS=Homo sapiens OX=9606 GN=TRIM28 PE=1 SV=1;sp|Q13263|TIF1B_HUMAN Transcription intermediary factor 1-beta OS=Homo sapiens OX=9606 GN=TRIM28 PE=1 SV=5	3233	-0.0891809	0.0037818	-0.0426996
613	GGTLDLTLIRARLQEKLSPPYSSPQEFAQDV		+	+	+		TRIM28-K750	-0.284196	-0.147446	-0.363147	-0.861294	0.259515	0.554102	0.813618	0.543356	1.97274	2.51609	0.0207561	8.71577e+08	1.37e+09	9.4305e+08	3.79607e+08	1.10339e+09	1.13221e+09	1.01349e+09	8.38517e+08	6.23933e+08	4.30198e+09	3.91717e+09	4.91527e+09	3.81723e+09	3.73816e+09	4.30299e+09	2.34811e+09	2.99968e+09	1.88217e+09	0.570839	0.539233	0.687765	0.891505	750	Q13263	Transcription intermediary factor 1-beta	TRIM28	tr|M0R0K9|M0R0K9_HUMAN Transcription intermediary factor 1-beta (Fragment) OS=Homo sapiens OX=9606 GN=TRIM28 PE=1 SV=1;sp|Q13263|TIF1B_HUMAN Transcription intermediary factor 1-beta OS=Homo sapiens OX=9606 GN=TRIM28 PE=1 SV=5	3233	-0.0891809	0.0037818	-0.0426996
614	RLDLDLTADSQPPVFKVFPGSTTEDYNLIVI		+		+		TRIM28-K507	-0.283317	-0.45029	0.102783	-0.0333466	0.202826	1.76551	1.96834	0.0672439	0.0566915	0.123935	0.00567208	2.47839e+06	9.94368e+06	9.20973e+06	6.62197e+06	4.77293e+06	6.37993e+06	1.04069e+07	7.21367e+06	5.60857e+06	5.00145e+06	4.50154e+06	5.36597e+06	3.95625e+06	3.19063e+06	3.73566e+06	3.57707e+06	5.27948e+06	5.67268e+06	0.112597	0.903907	0.521152	0.26358	507	Q13263	Transcription intermediary factor 1-beta	TRIM28	tr|M0R0K9|M0R0K9_HUMAN Transcription intermediary factor 1-beta (Fragment) OS=Homo sapiens OX=9606 GN=TRIM28 PE=1 SV=1;sp|Q13263|TIF1B_HUMAN Transcription intermediary factor 1-beta OS=Homo sapiens OX=9606 GN=TRIM28 PE=1 SV=5	3233	-0.0891809	0.0037818	-0.0426996
615	GEEWSCSLCHVLPDLKEEDGSLSLDGADSTG		+		+		TRIM28-K676	2.92487	-0.387892	3.38211	0.745094	1.4339	0.233499	1.6674	2.0474	0.324748	2.37215	0.109876	373731	277805	332242	3.14813e+06	1.68224e+06	2.64047e+06	3.24074e+06	3.00826e+06	4.00786e+06	920739	1.41557e+06	334139	473072	563842	1.00397e+06	907019	2.87474e+06	694138	0.00831868	0.431527	0.0167752	0.337169	676	Q13263	Transcription intermediary factor 1-beta	TRIM28	tr|M0R0K9|M0R0K9_HUMAN Transcription intermediary factor 1-beta (Fragment) OS=Homo sapiens OX=9606 GN=TRIM28 PE=1 SV=1;sp|Q13263|TIF1B_HUMAN Transcription intermediary factor 1-beta OS=Homo sapiens OX=9606 GN=TRIM28 PE=1 SV=5	3233	-0.0891809	0.0037818	-0.0426996
616	AGTPGAPPLAGMAIVKEEETEAAIGAPPTAT		+	+	+	+	TRIM28-K554	1.02981	-0.468433	-0.58233	-0.475045	0.435234	0.295361	0.730595	0.223953	0.289304	0.513257	-0.00447022	3.10859e+08	3.65903e+08	1.25296e+09	2.4162e+09	4.25493e+08	1.09831e+09	2.55738e+08	8.54543e+08	1.7855e+08	2.90102e+08	1.04777e+09	6.10649e+08	6.75314e+08	4.48812e+08	2.8417e+08	3.01768e+08	3.79074e+08	7.21014e+08	0.428475	0.421001	0.657472	0.512043	554	Q13263	Transcription intermediary factor 1-beta	TRIM28	tr|M0R0K9|M0R0K9_HUMAN Transcription intermediary factor 1-beta (Fragment) OS=Homo sapiens OX=9606 GN=TRIM28 PE=1 SV=1;sp|Q13263|TIF1B_HUMAN Transcription intermediary factor 1-beta OS=Homo sapiens OX=9606 GN=TRIM28 PE=1 SV=5	3233	-0.0891809	0.0037818	-0.0426996
617	AAIGAPPTATEGPETKPVLMALAEGPGAEGP		+	+	+	+	TRIM28-K575	-1.13956	-0.358047	-0.170465	-0.961401	0.693983	0.763786	1.45777	0.106968	1.66222	1.76919	0.0329557	2.35716e+08	8.53192e+08	8.76204e+08	1.42738e+08	2.50235e+08	4.98989e+08	8.15074e+08	3.69331e+08	5.61709e+08	4.5215e+08	2.84979e+08	4.01884e+08	2.79004e+08	3.06329e+08	3.03348e+08	2.03275e+08	2.07314e+08	1.7436e+08	0.403774	0.0592733	0.549289	0.0841324	575	Q13263	Transcription intermediary factor 1-beta	TRIM28	tr|M0R0K9|M0R0K9_HUMAN Transcription intermediary factor 1-beta (Fragment) OS=Homo sapiens OX=9606 GN=TRIM28 PE=1 SV=1;sp|Q13263|TIF1B_HUMAN Transcription intermediary factor 1-beta OS=Homo sapiens OX=9606 GN=TRIM28 PE=1 SV=5	3233	-0.0891809	0.0037818	-0.0426996
618	KRSRSGEGEVSGLMRKVPRVSLERLDLDLTA		+				TRIM28-K484	2.03066	0.116613	3.55219	-0.677402	0.555937	0.0330463	0.588984	0.832487	0.268243	1.10073	0.176233	722654	591750	448004	570276	1.89329e+06	4.7375e+06	1.23205e+07	3.68443e+06	4.66893e+06	2.53132e+06	599313	632736	3.08863e+06	328609	662949	785872	633789	933533	0.00828962	0.700498	0.00168737	0.0360705	484	Q13263	Transcription intermediary factor 1-beta	TRIM28	tr|M0R0K9|M0R0K9_HUMAN Transcription intermediary factor 1-beta (Fragment) OS=Homo sapiens OX=9606 GN=TRIM28 PE=1 SV=1;sp|Q13263|TIF1B_HUMAN Transcription intermediary factor 1-beta OS=Homo sapiens OX=9606 GN=TRIM28 PE=1 SV=5	3233	-0.0891809	0.0037818	-0.0426996
619	ATYMRIYKKGDIVDIKGMGTVQKGMPHKCYH		+				RPL21-K43	0.244014	-0.686966	-0.263685	-0.357799	0.161036	0.946973	1.10801	0.299234	0.531703	0.830937	0.0039214	6.59805e+06	1.27481e+07	1.47892e+07	7.63524e+06	2.16861e+07	1.11046e+07	9.89774e+06	7.98497e+06	1.05506e+07	9.93248e+06	5.30866e+06	9.4991e+06	4.72011e+06	6.03475e+06	4.61276e+06	6.36058e+06	5.99081e+06	6.95476e+06	0.506762	0.175423	0.178161	0.0699938	43	M0R181	60S ribosomal protein L21	RPL21	tr|M0R181|M0R181_HUMAN 60S ribosomal protein L21 (Fragment) OS=Homo sapiens OX=9606 GN=RPL21 PE=1 SV=1;sp|P46778|RL21_HUMAN 60S ribosomal protein L21 OS=Homo sapiens OX=9606 GN=RPL21 PE=1 SV=2;tr|G3V1B3|G3V1B3_HUMAN 60S ribosomal protein L21 OS=Homo sapien	2693	-0.632746	-0.465639	-0.549192
620	AKEWDLLNENIMLLSKRRSQLKQAVAKMVQQ		+	+	+		PSMD12-K92	-1.30069	3.0646	-0.759443	2.53962	0.798461	0.59626	1.39472	0.817779	0.415035	1.23281	-0.137461	2.4791e+06	2.78065e+06	1.98569e+06	205055	2.57481e+06	161283	2.1878e+06	1.63284e+06	459416	136205	153834	308309	1.49937e+06	155518	3.35111e+06	443209	2.89034e+06	145468	0.155746	0.0069408	0.342761	0.00787296	92	O00232	26S proteasome non-ATPase regulatory subunit 12	PSMD12	sp|O00232|PSD12_HUMAN 26S proteasome non-ATPase regulatory subunit 12 OS=Homo sapiens OX=9606 GN=PSMD12 PE=1 SV=3	1634	-0.00301912	0.0765103	0.0367456
621	_MADGGSERADGRIVKMEVDYSATVDQRLPE		+				PSMD12-K15	-0.543001	0.339158	0.237061	0.672798	0.291995	0.176141	0.468136	0.164797	0.360406	0.525203	-0.0181557	1.59074e+07	2.14794e+07	1.03292e+07	2.12923e+07	1.13498e+07	107306	1.83484e+07	9.18888e+06	2.87002e+07	182237	1.71681e+07	2.93902e+07	2.51153e+07	1.65681e+07	1.74443e+07	1.98468e+07	3.783e+07	1.68352e+07	0.433428	0.18637	0.491905	0.749178	15	O00232	26S proteasome non-ATPase regulatory subunit 12	PSMD12	sp|O00232|PSD12_HUMAN 26S proteasome non-ATPase regulatory subunit 12 OS=Homo sapiens OX=9606 GN=PSMD12 PE=1 SV=3;tr|J3KTJ5|J3KTJ5_HUMAN 26S proteasome non-ATPase regulatory subunit 12 OS=Homo sapiens OX=9606 GN=PSMD12 PE=1 SV=1;tr|J3KSK1|J3KSK1_HUMAN 26S	1634	-0.00301912	0.0765103	0.0367456
622	PTKEAFGEQPLQLTTKPDLLAWDPARNTHPP		+	+	+		CBX4-K365	0.484784	0.268333	0.633641	-0.20259	0.317531	0.76813	1.08566	0.446519	0.495979	0.942498	0.034843	583265	1.00507e+07	1.20812e+07	8.98437e+06	8.94921e+06	1.38534e+07	1.30949e+07	7.9954e+06	1.41517e+07	683584	726248	888089	994761	782177	990713	750533	543556	702780	0.348974	0.88103	0.446915	0.995462	365	O00257	E3 SUMO-protein ligase CBX4	CBX4	sp|O00257|CBX4_HUMAN E3 SUMO-protein ligase CBX4 OS=Homo sapiens OX=9606 GN=CBX4 PE=1 SV=3	1635	0.282133	0.804493	0.543313
623	KTRSEAGEPPSSLQVKPETPASAAVAVAAAA		+		+		CBX4-K494	-0.0550008	0.17	0.0355693	0.15096	0.0316406	0.234963	0.266603	0.0359964	0.16792	0.203916	-0.00480795	2.57581e+07	3.62777e+07	5.42833e+07	1.34757e+07	4.02047e+07	5.82877e+07	4.67041e+07	3.42109e+07	3.83077e+07	2.40645e+07	3.56952e+07	3.6143e+07	2.53684e+07	3.95206e+07	4.30072e+07	2.6091e+07	4.88649e+07	3.15257e+07	0.580977	0.699105	0.326242	0.497903	494	O00257	E3 SUMO-protein ligase CBX4	CBX4	sp|O00257|CBX4_HUMAN E3 SUMO-protein ligase CBX4 OS=Homo sapiens OX=9606 GN=CBX4 PE=1 SV=3	1635	0.282133	0.804493	0.543313
625	VMSKYMENGMQAVKIKSGEVAEGEARSPSHK		+	+	+		CBX4-K280	0.240374	-0.0388064	-0.281909	0.682714	0.153033	0.0203871	0.17342	0.187296	0.236579	0.423875	-0.0401926	2.31758e+06	5.5924e+06	2.54993e+06	2.49848e+06	6.28297e+06	3.57485e+06	2.26404e+06	4.2512e+06	2.08806e+06	436608	415101	166689	568470	217705	205193	1.20565e+06	223788	205252	0.935126	0.69211	0.603535	0.128585	280	O00257	E3 SUMO-protein ligase CBX4	CBX4	sp|O00257|CBX4_HUMAN E3 SUMO-protein ligase CBX4 OS=Homo sapiens OX=9606 GN=CBX4 PE=1 SV=3	1635	0.282133	0.804493	0.543313
627	VSGVSDPQPQDAGSRKLSPTKEAFGEQPLQL		+			+	CBX4-K347	1.58433	0.671458	1.77967	-0.716496	1.8971	0.569873	2.46697	1.15848	0.670964	1.82944	0.104007	125013	229539	489295	751030	988464	790932	1.45055e+06	581391	865393	407003	264742	181927	241324	486204	632100	225661	102231	191630	0.629604	0.498893	0.303825	0.477479	347	O00257	E3 SUMO-protein ligase CBX4	CBX4	sp|O00257|CBX4_HUMAN E3 SUMO-protein ligase CBX4 OS=Homo sapiens OX=9606 GN=CBX4 PE=1 SV=3	1635	0.282133	0.804493	0.543313
628	RRSFFCRMKCNRPSVKVEDKDFPSTCSKKKA		+		+		ARNTL-K259	-0.78056	0.25522	-1.47521	-0.178422	0.478622	0.541853	1.02048	0.768318	0.115247	0.883564	-0.0540327	7.3948e+06	2.55035e+07	2.91549e+07	1.47783e+07	4.11337e+06	1.7232e+07	1.57889e+07	2.31798e+06	4.21251e+06	3.51126e+06	3.79385e+06	2.41695e+06	3.51964e+06	4.4471e+06	3.63672e+06	4.97522e+06	2.41091e+06	1.20496e+06	0.52748	0.650797	0.562818	0.249681	259	O00327	Aryl hydrocarbon receptor nuclear translocator-like protein 1	ARNTL	sp|O00327|BMAL1_HUMAN Aryl hydrocarbon receptor nuclear translocator-like protein 1 OS=Homo sapiens OX=9606 GN=ARNTL PE=1 SV=2	nd	nd	nd	nd
629	___MAVESRVTQEEIKKEPEKPIDREKTCPL		+	+	+		SAP18-K13	1.7175	-0.389866	-0.11606	-0.563941	0.317698	0.583902	0.901601	0.0812917	0.712698	0.79399	0.0186617	8.50398e+06	3.14937e+07	2.50812e+07	1.28523e+07	1.42994e+07	1.86871e+08	1.50829e+07	2.30282e+07	2.19374e+07	2.84615e+07	1.99466e+07	1.62399e+07	1.36693e+07	1.71013e+07	1.85689e+07	1.96245e+07	1.08079e+07	1.32989e+07	0.0277277	0.277372	0.232907	0.68946	13	O00422	Histone deacetylase complex subunit SAP18	SAP18	sp|O00422|SAP18_HUMAN Histone deacetylase complex subunit SAP18 OS=Homo sapiens OX=9606 GN=SAP18 PE=1 SV=1	1649	0.401396	0.167447	0.284422
631	EKLKQLTKTGKASFIKDEGKDKALKSSQAFF		+	+	+		MPHOSPH10-K632	-0.363925	-0.00102227	-1.08606	-0.480505	0.373429	0.00191591	0.375345	0.826507	1.34124	2.16775	-0.0252313	6.20162e+06	8.25954e+06	1.35124e+07	8.85528e+06	6.85551e+06	6.02601e+06	4.55736e+06	3.79281e+06	4.8267e+06	2.97587e+06	2.614e+06	3.5819e+06	3.46402e+06	2.64128e+06	3.05997e+06	2.09136e+06	2.40536e+06	2.07694e+06	0.259105	0.828766	0.039678	0.251765	632	O00566	U3 small nucleolar ribonucleoprotein protein MPP10	MPHOSPH10	sp|O00566|MPP10_HUMAN U3 small nucleolar ribonucleoprotein protein MPP10 OS=Homo sapiens OX=9606 GN=MPHOSPH10 PE=1 SV=2	1662	-0.0353434	-0.036014	-0.0356787
632	LPDDAETEDTGVLNVKKNSDEVKSSFEKRQE		+	+			MPHOSPH10-K350	-0.236923	-0.176047	-0.644552	-0.73675	0.128181	0.103907	0.232087	0.394949	0.485824	0.880773	0.00384158	6.11251e+06	1.40645e+06	4.12764e+06	1.34453e+06	4.01853e+06	4.5197e+06	3.48302e+06	1.36364e+06	2.60357e+06	1.16104e+06	4.60572e+06	2.69335e+06	2.35326e+06	3.45396e+06	1.68104e+06	1.47654e+06	2.01702e+06	1.58326e+06	0.685954	0.423913	0.337648	0.0535487	350	O00566	U3 small nucleolar ribonucleoprotein protein MPP10	MPHOSPH10	sp|O00566|MPP10_HUMAN U3 small nucleolar ribonucleoprotein protein MPP10 OS=Homo sapiens OX=9606 GN=MPHOSPH10 PE=1 SV=2;tr|U3KQ48|U3KQ48_HUMAN U3 small nucleolar ribonucleoprotein protein MPP10 OS=Homo sapiens OX=9606 GN=MPHOSPH10 PE=1 SV=1	1662	-0.0353434	-0.036014	-0.0356787
633	MNEKIASLEKELLEKKPWQLQGEVTAQKRPE		+		+		MPHOSPH10-K382	0.300124	-0.0958163	-0.0652346	-1.21416	0.156337	0.0425179	0.198855	0.0531953	0.530054	0.583249	0.047872	3.02824e+06	7.80253e+06	4.32937e+06	1.74673e+06	6.91635e+06	1.00028e+07	4.43388e+06	4.77133e+06	5.28469e+06	4.71464e+06	791331	7.70795e+06	2.18256e+06	5.85914e+06	4.32312e+06	1.4333e+06	1.23039e+06	3.03182e+06	0.518565	0.44163	0.0585004	0.149719	382	O00566	U3 small nucleolar ribonucleoprotein protein MPP10	MPHOSPH10	sp|O00566|MPP10_HUMAN U3 small nucleolar ribonucleoprotein protein MPP10 OS=Homo sapiens OX=9606 GN=MPHOSPH10 PE=1 SV=2;tr|U3KQ48|U3KQ48_HUMAN U3 small nucleolar ribonucleoprotein protein MPP10 OS=Homo sapiens OX=9606 GN=MPHOSPH10 PE=1 SV=1	1662	-0.0353434	-0.036014	-0.0356787
634	LKSSQAFFSKLQDQVKMQINDAKKTEKKKKK		+				MPHOSPH10-K655	-0.624894	-0.712583	-1.38587	-0.211747	0.291868	0.488537	0.780405	0.670683	0.101839	0.772522	-0.0489219	1.34929e+06	4.39456e+06	7.41808e+06	4.57781e+06	3.4813e+06	475971	2.21972e+06	604396	2.21241e+06	1.14228e+06	634583	2.05022e+06	484875	1.02652e+06	823998	1.99302e+06	806786	504850	0.65754	0.254214	0.171905	0.907812	655	O00566	U3 small nucleolar ribonucleoprotein protein MPP10	MPHOSPH10	sp|O00566|MPP10_HUMAN U3 small nucleolar ribonucleoprotein protein MPP10 OS=Homo sapiens OX=9606 GN=MPHOSPH10 PE=1 SV=2	1662	-0.0353434	-0.036014	-0.0356787
635	EAGHRSGSKKKRKFSKEEPVSSGPEEAVGKS		+	+		+	NOP56-K564	-0.527186	-0.243125	-0.315712	-0.182307	0.305501	0.440144	0.745644	0.352385	0.230944	0.583329	-0.00555856	1.64682e+07	7.04321e+06	1.39452e+07	265839	1.39428e+07	1.17828e+07	1.13591e+07	9.36745e+06	9.36809e+06	4.76317e+06	5.96322e+06	7.09645e+06	4.86269e+06	6.11796e+06	4.0781e+06	3.43941e+06	6.85537e+06	5.41236e+06	0.611447	0.874919	0.105211	0.632923	564	O00567	Nucleolar protein 56	NOP56	sp|O00567|NOP56_HUMAN Nucleolar protein 56 OS=Homo sapiens OX=9606 GN=NOP56 PE=1 SV=4	1663	-0.00732486	-0.0147718	-0.0110483
636	TAGSTSIPKRKKSTPKEETVNDPEEAGHRSG		+	+	+		NOP56-K540	0.946214	0.231654	-0.206538	0.439504	0.351133	0.0991436	0.450276	0.15136	0.310207	0.461568	-0.0269184	1.52852e+07	3.26882e+07	3.73096e+07	2.24874e+07	1.15611e+08	2.62254e+07	1.69391e+07	1.93868e+07	3.75815e+07	1.81366e+07	2.75393e+07	6.38014e+06	1.75358e+07	6.29733e+06	3.72902e+07	2.9809e+07	2.79011e+07	1.28852e+07	0.0925698	0.626873	0.970653	0.866534	540	O00567	Nucleolar protein 56	NOP56	sp|O00567|NOP56_HUMAN Nucleolar protein 56 OS=Homo sapiens OX=9606 GN=NOP56 PE=1 SV=4	1663	-0.00732486	-0.0147718	-0.0110483
637	EDKLEKLEELTMDGAKAKAILDASRSSMGMD		+	+			NOP56-K240	-0.34473	0.271012	0.355674	1.05164	0.356346	0.556528	0.912874	0.866106	1.78135	2.64745	-0.0289987	7.32998e+06	6.02931e+06	8.89983e+06	8.82197e+06	5.56019e+06	3.1459e+06	8.13099e+06	1.06901e+07	9.66133e+06	1.15167e+07	7.70862e+06	1.33422e+07	1.36084e+07	1.17853e+07	1.3904e+07	2.0108e+07	2.73422e+07	2.00586e+07	0.405885	0.274918	0.890493	0.639795	240	O00567	Nucleolar protein 56	NOP56	sp|O00567|NOP56_HUMAN Nucleolar protein 56 OS=Homo sapiens OX=9606 GN=NOP56 PE=1 SV=4;tr|Q5JXT2|Q5JXT2_HUMAN Nucleolar protein 56 (Fragment) OS=Homo sapiens OX=9606 GN=NOP56 PE=1 SV=1;tr|H0YDU4|H0YDU4_HUMAN Nucleolar protein 56 (Fragment) OS=Homo sapiens O	1663	-0.00732486	-0.0147718	-0.0110483
638	PSISFSKPKKKKSFSKEELMSSDLEETAGST		+			+	NOP56-K514	-0.0990405	1.28465	1.22868	0.632379	0.0689692	1.06018	1.12915	1.8136	1.01348	2.82708	0.0248459	1.43969e+06	1.08723e+06	1.70697e+06	814063	946285	2.19264e+06	3.23045e+06	4.08991e+06	2.60187e+06	678458	704128	281573	1.99789e+06	1.09574e+06	960637	802734	851901	925010	0.286219	0.300018	0.295207	0.126382	514	O00567	Nucleolar protein 56	NOP56	sp|O00567|NOP56_HUMAN Nucleolar protein 56 OS=Homo sapiens OX=9606 GN=NOP56 PE=1 SV=4	1663	-0.00732486	-0.0147718	-0.0110483
639	DHGRRFTMGERIGAIKQESEEPPTKKNRMQL		+	+	+		BHLHE40-K279	2.93806	5.09861	1.3466	3.44243	1.51234	1.59951	3.11185	0.417895	0.666412	1.08431	-0.0873263	1.27142e+06	401583	3.84267e+06	2.12067e+07	1.14727e+07	9.59174e+06	9.48571e+06	4.39824e+06	143062	155462	201485	182874	5.58507e+06	8.05493e+06	4.8563e+06	97788.4	2.27818e+06	3.49249e+06	0.152209	0.000381358	0.255298	0.000362241	279	O14503	Class E basic helix-loop-helix protein 40	BHLHE40	sp|O14503|BHE40_HUMAN Class E basic helix-loop-helix protein 40 OS=Homo sapiens OX=9606 GN=BHLHE40 PE=1 SV=1	nd	nd	nd	nd
640	QVNGQVVPEASQLSIKQEPREEPCALGAQSV		+	+			KMT2D-K4416	0.166075	-0.415035	-0.310245	0.3996	0.0796569	0.296336	0.375993	0.133307	0.390191	0.523498	-0.0295769	8.50787e+07	2.41622e+07	5.42989e+07	1.39098e+07	8.4669e+07	8.49131e+07	3.87596e+07	8.65614e+07	6.57466e+06	575968	1.24018e+06	1.85189e+06	1.28684e+06	609183	855001	2.02332e+06	1.4096e+06	1.40574e+06	0.712967	0.448418	0.728343	0.473593	4416	O14686	Histone-lysine N-methyltransferase 2D	KMT2D	sp|O14686|KMT2D_HUMAN Histone-lysine N-methyltransferase 2D OS=Homo sapiens OX=9606 GN=KMT2D PE=1 SV=2	1689	0.95752	-1.25946	-0.15097
641	QEPREEPCALGAQSVKREANGEPIGAPGTSN		+	+			KMT2D-K4432	0.197954	-0.35564	-1.45402	0.452198	0.0723487	0.231055	0.303403	0.592353	0.189504	0.781857	-0.0794255	3.52275e+07	7.69662e+06	1.3889e+07	4.49894e+06	4.10626e+07	1.96071e+07	1.32953e+07	933159	6.50859e+06	962995	1.46452e+06	501918	455280	1.21787e+06	616270	700991	2.67628e+06	630552	0.763857	0.821473	0.310431	0.293326	4432	O14686	Histone-lysine N-methyltransferase 2D	KMT2D	sp|O14686|KMT2D_HUMAN Histone-lysine N-methyltransferase 2D OS=Homo sapiens OX=9606 GN=KMT2D PE=1 SV=2	1689	0.95752	-1.25946	-0.15097
642	PGYTLKSQLDILSLLKQESPAPEPPTQHSYT		+				KMT2D-K4880	0.0296092	-0.110925	-1.17433	-1.05082	0.0125207	0.141876	0.154396	0.431224	1.48775	1.91898	-0.00514626	751450	8.23695e+06	6.52741e+06	1.88861e+06	7.07091e+06	6.87802e+06	5.77679e+06	559777	538320	968083	984364	749937	621561	740566	1.14027e+06	293831	681653	328940	0.718751	0.376735	0.743785	0.542736	4880	O14686	Histone-lysine N-methyltransferase 2D	KMT2D	sp|O14686|KMT2D_HUMAN Histone-lysine N-methyltransferase 2D OS=Homo sapiens OX=9606 GN=KMT2D PE=1 SV=2	1689	0.95752	-1.25946	-0.15097
643	IGTTPESMATEPGEVKPSLSGDSQLLLVQPQ		+				KMT2D-K4066	0.685286	-0.39823	-0.255613	-0.14289	0.247719	0.26367	0.511389	0.294568	0.081468	0.376036	-0.00469679	3.31806e+06	1.91536e+06	2.40499e+06	203064	8.5871e+06	3.49255e+06	2.29745e+06	2.7159e+06	1.38482e+06	369675	1.4242e+06	1.57497e+06	1.16392e+06	689180	703137	1.45619e+06	559078	1.0359e+06	0.0552367	0.289481	0.955124	0.63684	4066	O14686	Histone-lysine N-methyltransferase 2D	KMT2D	sp|O14686|KMT2D_HUMAN Histone-lysine N-methyltransferase 2D OS=Homo sapiens OX=9606 GN=KMT2D PE=1 SV=2	1689	0.95752	-1.25946	-0.15097
644	PGATVEYTRNTSNVIKEESELVEMRQRIFHL		+				FPGT-K338	-0.0502769	0.601602	1.24609	0.752021	0.0408129	0.378836	0.419649	0.840197	0.507348	1.34755	0.020586	351769	650469	411981	305985	417277	642521	1.79892e+06	879463	676102	1.11597e+06	378656	422680	987504	479482	1.44234e+06	1.11826e+06	1.55996e+06	550815	0.918266	0.848726	0.130353	0.801207	338	O14772	Fucose-1-phosphate guanylyltransferase	FPGT	sp|O14772|FPGT_HUMAN Fucose-1-phosphate guanylyltransferase OS=Homo sapiens OX=9606 GN=FPGT PE=1 SV=3	nd	nd	nd	nd
645	EEPLPLETARESPSFKLEPMETERSPGPRLQ		+	+	+	+	ZNF263-K157	-0.133209	-0.362207	-0.0533866	-2.00554	0.14407	1.09218	1.23625	0.041724	1.96615	2.00788	0.0813397	4.53872e+06	8.4114e+06	5.31227e+06	4.26914e+06	5.63579e+06	6.74673e+06	8.49276e+06	3.92019e+06	5.18599e+06	6.59087e+06	6.54556e+06	8.5816e+06	5.29642e+06	5.81023e+06	5.78941e+06	777541	3.8107e+06	820454	0.536591	0.11777	0.859416	0.617852	157	O14978	Zinc finger protein 263	ZNF263	sp|O14978|ZN263_HUMAN Zinc finger protein 263 OS=Homo sapiens OX=9606 GN=ZNF263 PE=1 SV=2	nd	nd	nd	nd
646	EGPGQAEVEKLQEELKVEPLEEVARVKEEVW		+	+	+		ZNF646-K1157	0.00125834	0.0700035	0.139328	-0.283154	0.000513769	0.0865461	0.0870599	0.102012	0.172084	0.274095	0.0176034	1.09231e+07	1.1573e+07	5.02688e+06	1.03782e+07	1.65398e+07	628961	1.28152e+07	1.24526e+07	5.04579e+06	1.01951e+07	1.05904e+07	9.92658e+06	1.3569e+07	1.16766e+07	6.9935e+06	1.26705e+07	1.15769e+07	991553	0.336226	0.0192775	0.807047	0.00534622	1157	O15015	Zinc finger protein 646	ZNF646	sp|O15015|ZN646_HUMAN Zinc finger protein 646 OS=Homo sapiens OX=9606 GN=ZNF646 PE=1 SV=1	nd	nd	nd	nd
647	FENNIIVHPNDPLPGKLGLFSGAASPELKCA		+				ZBTB39-K439	0.688456	0.475017	-2.71276	-0.19823	0.220051	0.171691	0.391742	0.901874	0.126538	1.02841	-0.104772	1.1496e+06	9.03361e+06	5.73265e+06	1.89851e+07	4.63991e+06	2.02428e+06	328215	1.66319e+06	436364	442899	1.23607e+06	746999	348800	596593	2.42654e+06	526550	1.08922e+06	498745	0.316504	0.221177	0.0677704	0.818818	439	O15060	Zinc finger and BTB domain-containing protein 39	ZBTB39	sp|O15060|ZBT39_HUMAN Zinc finger and BTB domain-containing protein 39 OS=Homo sapiens OX=9606 GN=ZBTB39 PE=1 SV=1	nd	nd	nd	nd
648	ACHSTFPDLESTARAKPLTSTSESHSGTLSC						ZBTB39-K132	-1.46986	1.30981	0.763795	1.52409	0.353482	0.977138	1.33062	0.382766	1.19821	1.58098	-0.031679	245312	4.2492e+06	664900	172878	983771	705984	3.62369e+06	2.63363e+06	2.50311e+06	659576	892018	360818	831426	2.30386e+06	1.60576e+06	1.06053e+06	2.59579e+06	1.84388e+06	0.0677621	0.2312	0.143924	0.214797	132	O15060	Zinc finger and BTB domain-containing protein 39	ZBTB39	sp|O15060|ZBT39_HUMAN Zinc finger and BTB domain-containing protein 39 OS=Homo sapiens OX=9606 GN=ZBTB39 PE=1 SV=1	nd	nd	nd	nd
649	NSGPPENYDFPVVIVKQESDEESRPQNANYP		+	+	+	+	TRIM24-K741	-0.110096	1.55987	-1.08441	0.473777	0.0648978	1.06937	1.13426	0.558058	0.353429	0.911487	-0.0649246	9.41139e+06	2.04944e+07	6.30735e+06	1.5043e+07	8.19656e+06	1.03128e+07	536661	9.49689e+06	7.044e+06	3.05256e+06	6.02441e+06	5.22022e+06	6.10214e+06	1.75609e+07	1.84891e+07	1.05929e+07	4.8275e+06	4.43473e+06	0.361882	0.0945856	0.556449	0.331658	741	O15164	Transcription intermediary factor 1-alpha	TRIM24	sp|O15164|TIF1A_HUMAN Transcription intermediary factor 1-alpha OS=Homo sapiens OX=9606 GN=TRIM24 PE=1 SV=3	1736	-0.536595	-0.329353	-0.432974
650	STHKVPVVMLEPIRIKQENSGPPENYDFPVV		+	+	+		TRIM24-K723	-0.674346	-0.272763	-0.931279	-0.853316	0.343062	0.54441	0.887473	0.622452	1.52064	2.14309	-0.00324845	2.30677e+08	9.66446e+08	7.12732e+08	1.47206e+08	7.68999e+08	2.80541e+08	3.92478e+08	2.68565e+08	3.40472e+08	2.80166e+08	1.85289e+08	2.28715e+08	1.82045e+08	1.67666e+08	2.24877e+08	1.58141e+08	1.17605e+08	1.08485e+08	0.868269	0.563882	0.0539391	0.472958	723	O15164	Transcription intermediary factor 1-alpha	TRIM24	sp|O15164|TIF1A_HUMAN Transcription intermediary factor 1-alpha OS=Homo sapiens OX=9606 GN=TRIM24 PE=1 SV=3	1736	-0.536595	-0.329353	-0.432974
651	TGDQPGLHQDNSSNGKSEWLDPSQKSPLHVG		+	+	+		TRIM24-K801	-1.47987	-0.490195	-2.22925	-0.605807	0.954918	0.68677	1.64169	1.03796	0.697587	1.73554	-0.0676433	9.47437e+07	3.48258e+07	7.91582e+07	2.84593e+06	4.61547e+07	2.58326e+07	1.21291e+07	1.76935e+07	1.46928e+07	4.20339e+07	3.0988e+07	2.15356e+07	2.30439e+07	2.03982e+07	2.3876e+07	1.30633e+07	2.52215e+07	2.38492e+07	0.653948	0.0607582	0.0159249	0.592795	801	O15164	Transcription intermediary factor 1-alpha	TRIM24	sp|O15164|TIF1A_HUMAN Transcription intermediary factor 1-alpha OS=Homo sapiens OX=9606 GN=TRIM24 PE=1 SV=3	1736	-0.536595	-0.329353	-0.432974
652	AEFNEPDSEVANAGIKLENYFEELLKNLYPE		+		+		TRIM24-K992	-0.845726	1.21892	-1.32033	0.256273	0.345614	0.503921	0.849535	0.516617	0.0856525	0.602269	-0.0656918	1.19015e+07	3.28193e+07	7.98688e+06	2.00836e+06	1.98629e+07	7.45698e+06	8.52201e+06	7.59809e+06	4.98634e+06	5.1015e+06	6.7902e+06	3.73405e+07	6.71623e+06	5.37633e+07	5.41193e+07	3.54197e+06	2.68625e+07	2.8398e+07	0.639193	0.613887	0.03703	0.741523	992	O15164	Transcription intermediary factor 1-alpha	TRIM24	sp|O15164|TIF1A_HUMAN Transcription intermediary factor 1-alpha OS=Homo sapiens OX=9606 GN=TRIM24 PE=1 SV=3	1736	-0.536595	-0.329353	-0.432974
653	VVGRKRRKEDLLDQLKQEGQVGHYELVMPQA		+		+		NKRF-K674	2.40556	0.666499	2.19655	-0.433587	0.382896	0.371572	0.754469	0.910976	0.191695	1.10267	0.109589	2.61341e+06	3.03017e+06	7.05906e+06	5.79914e+07	3.23415e+06	6.07827e+06	1.96534e+07	6.04551e+06	3.25278e+07	2.15568e+07	5.25844e+06	6.60786e+06	2.80329e+07	1.15469e+07	1.34699e+07	5.69982e+06	1.32047e+07	5.84253e+06	0.0126079	0.996563	0.0664629	0.367584	674	O15226	NF-kappa-B-repressing factor	NKRF	sp|O15226|NKRF_HUMAN NF-kappa-B-repressing factor OS=Homo sapiens OX=9606 GN=NKRF PE=1 SV=2	1739	-0.0831486	-0.215895	-0.149522
654	ESPGGTMAPQQPEGAKPQAQAALAAPKKKTK						CD3EAP-K373	1.2747	-1.17871	1.63709	-1.63051	0.478857	1.31333	1.79219	0.713502	1.58884	2.30234	0.13615	584884	669224	424893	109695	2.10178e+06	1.85083e+06	2.73564e+06	616279	1.87042e+06	1.54993e+06	2.94654e+06	2.80693e+06	954688	816329	1.45522e+06	784990	1.08409e+06	489729	0.0258289	0.320658	0.0267631	0.259762	373	O15446	DNA-directed RNA polymerase I subunit RPA34	CD3EAP	sp|O15446|RPA34_HUMAN DNA-directed RNA polymerase I subunit RPA34 OS=Homo sapiens OX=9606 GN=CD3EAP PE=1 SV=1	1764	-0.13921	-0.131658	-0.135434
655	MEPEEGVTVESQPQVKVEPLEEAIPLPPTKK		+	+	+	+	CD3EAP-K314	0.266676	-0.491543	-0.932012	-1.61151	0.201771	2.2943	2.49607	0.733989	2.70914	3.44313	0.0283125	1.04408e+09	3.7128e+08	1.16469e+09	1.47763e+09	7.49982e+08	8.76269e+08	5.39864e+08	4.90795e+08	3.21615e+08	4.28512e+08	4.34813e+08	4.94051e+08	3.08768e+08	3.42939e+08	3.13744e+08	9.21048e+07	1.35079e+08	2.17024e+08	0.905358	0.413551	0.133851	0.490094	314	O15446	DNA-directed RNA polymerase I subunit RPA34	CD3EAP	sp|O15446|RPA34_HUMAN DNA-directed RNA polymerase I subunit RPA34 OS=Homo sapiens OX=9606 GN=CD3EAP PE=1 SV=1	1764	-0.13921	-0.131658	-0.135434
656	MEPGTEAMEPVEPEMKPLESPGGTMAPQQPE		+				CD3EAP-K355	-1.11011	-0.498481	0.427824	-2.96734	0.777083	0.55191	1.32899	0.340962	3.41902	3.75998	0.141465	3.22734e+06	1.97883e+06	5.05131e+06	455420	1.68812e+06	2.60832e+06	6.1714e+06	2.43153e+06	5.19546e+06	8.77614e+06	8.38759e+06	9.73017e+06	3.36121e+06	5.37068e+06	1.0305e+07	654975	473750	2.30998e+06	0.656563	0.0720733	0.776378	0.635855	355	O15446	DNA-directed RNA polymerase I subunit RPA34	CD3EAP	sp|O15446|RPA34_HUMAN DNA-directed RNA polymerase I subunit RPA34 OS=Homo sapiens OX=9606 GN=CD3EAP PE=1 SV=1	1764	-0.13921	-0.131658	-0.135434
657	KPKGKETFEPEDKTVKQEQINTEPLEDTVLS		+	+	+	+	CD3EAP-K270	0.427529	-0.0502505	1.40072	-1.04791	0.116986	0.032754	0.14974	0.796061	1.02997	1.82604	0.102027	2.21833e+07	1.44495e+07	1.50787e+08	1.77669e+08	5.14502e+06	6.92527e+07	1.68064e+08	2.3222e+08	9.45687e+07	3.98926e+07	1.853e+07	2.51021e+07	4.16587e+07	1.70593e+07	2.19475e+07	1.11543e+07	1.2357e+07	1.68868e+07	0.870797	0.827611	0.894409	0.141829	270	O15446	DNA-directed RNA polymerase I subunit RPA34	CD3EAP	sp|O15446|RPA34_HUMAN DNA-directed RNA polymerase I subunit RPA34 OS=Homo sapiens OX=9606 GN=CD3EAP PE=1 SV=1	1764	-0.13921	-0.131658	-0.135434
658	__MTTPNKGNKALKVKREPGENGTSLTDEEL		+	+	+		MAFG-K14	-0.690261	-0.237479	-0.950591	-0.669941	0.348022	0.290561	0.638583	0.532063	1.22424	1.7563	-0.0116938	9.5752e+07	1.97919e+07	6.97214e+07	7.72581e+06	6.62229e+07	4.08679e+07	3.96713e+07	4.51925e+07	1.09962e+07	2.64047e+07	3.62945e+07	2.31908e+07	3.29998e+07	2.24027e+07	1.74517e+07	1.73881e+07	1.65527e+07	2.00438e+07	0.732176	0.850077	0.368915	0.133017	14	O15525	Transcription factor MafG	MAFG	sp|O15525|MAFG_HUMAN Transcription factor MafG OS=Homo sapiens OX=9606 GN=MAFG PE=1 SV=1;tr|I3L2F8|I3L2F8_HUMAN Transcription factor MafG (Fragment) OS=Homo sapiens OX=9606 GN=MAFG PE=1 SV=1	nd	nd	nd	nd
660	ATKTKAPDDLVAPVVKKPHIYYGSLEEKERE		+				PRPF4-K26	-0.113935	0.0612913	-0.576098	-0.174621	0.0572186	0.0442067	0.101425	0.304327	0.147428	0.451755	-0.0167282	817024	2.98643e+06	5.35846e+06	2.47074e+06	2.19995e+06	3.79551e+06	2.51404e+06	1.49468e+06	2.13686e+06	1.40701e+06	664632	1.73472e+06	1.28513e+06	852544	1.83388e+06	778512	1.19928e+06	1.39464e+06	0.247608	0.891751	0.0979228	0.496012	26	O43172	U4/U6 small nuclear ribonucleoprotein Prp4	PRPF4	sp|O43172|PRP4_HUMAN U4/U6 small nuclear ribonucleoprotein Prp4 OS=Homo sapiens OX=9606 GN=PRPF4 PE=1 SV=2	1776	0.45617	0.743032	0.599601
661	___________MVEKKTSVRSQDPGQRRVLD						ZNHIT1-K5	0.39841	0.889119	-0.495526	-0.834179	0.184351	0.364076	0.548427	0.21235	0.185014	0.397363	0.0141105	3.09158e+06	4.31185e+06	1.89089e+06	281173	6.38338e+06	5.58587e+06	5.1736e+06	831679	587205	569704	833519	1.14968e+07	8.1797e+06	1.16064e+07	4.10535e+06	617887	1.25686e+06	5.36091e+06	0.235061	0.532489	0.360772	0.291272	5	O43257	Zinc finger HIT domain-containing protein 1	ZNHIT1	sp|O43257|ZNHI1_HUMAN Zinc finger HIT domain-containing protein 1 OS=Homo sapiens OX=9606 GN=ZNHIT1 PE=1 SV=1	nd	nd	nd	nd
662	LKPLEVNAIKKEAGTKEEPVTADVINPMALR		+	+	+		SART1-K147	-0.453293	-0.599759	-0.152447	-0.749901	0.308985	1.59485	1.90383	0.167987	1.92229	2.09027	0.0248939	5.27426e+06	3.03419e+06	6.75303e+06	897815	5.62044e+06	4.48226e+06	5.18121e+06	4.17317e+06	4.19679e+06	4.58347e+06	5.42927e+06	5.93316e+06	3.11465e+06	4.18354e+06	3.22394e+06	2.92021e+06	3.75045e+06	2.81148e+06	0.731871	0.852941	0.172525	0.723771	147	O43290	U4/U6.U5 tri-snRNP-associated protein 1	SART1	sp|O43290|SNUT1_HUMAN U4/U6.U5 tri-snRNP-associated protein 1 OS=Homo sapiens OX=9606 GN=SART1 PE=1 SV=1	1784	-0.226769	0.161797	-0.0324859
664	LRGRGRRRVSEVEEEKEPVPQPLPSDDTRVE		+				SART1-K454	0.174211	-0.901746	0.026859	0.135386	0.118556	0.970015	1.08857	0.0173542	0.466809	0.484163	-0.00452196	3.46262e+06	1.0759e+06	2.79254e+06	1.59023e+06	2.84281e+06	3.83893e+06	1.51549e+06	2.67769e+06	3.27564e+06	6.17585e+06	7.46165e+06	7.50993e+06	4.44866e+06	867083	6.00317e+06	8.18134e+06	8.24637e+06	6.80034e+06	0.911761	0.152485	0.691627	0.923772	454	O43290	U4/U6.U5 tri-snRNP-associated protein 1	SART1	sp|O43290|SNUT1_HUMAN U4/U6.U5 tri-snRNP-associated protein 1 OS=Homo sapiens OX=9606 GN=SART1 PE=1 SV=1	1784	-0.226769	0.161797	-0.0324859
665	LRAKLGLKPLEVNAIKKEAGTKEEPVTADVI		+	+	+		SART1-K141	0.847877	-0.23781	1.1236	-0.586573	0.321771	0.675116	0.996887	0.973427	0.753419	1.72685	0.0712574	2.70628e+07	2.29784e+08	1.24218e+08	3.75628e+07	2.11548e+08	4.36749e+08	2.84643e+08	2.00315e+08	3.45347e+08	1.55665e+08	1.69002e+08	2.14977e+08	1.52604e+08	1.59298e+08	1.45733e+08	1.04231e+08	1.81234e+08	7.38959e+07	0.408452	0.0907167	0.680791	0.480508	141	O43290	U4/U6.U5 tri-snRNP-associated protein 1	SART1	sp|O43290|SNUT1_HUMAN U4/U6.U5 tri-snRNP-associated protein 1 OS=Homo sapiens OX=9606 GN=SART1 PE=1 SV=1;tr|E9PQI8|E9PQI8_HUMAN U4/U6.U5 tri-snRNP-associated protein 1 OS=Homo sapiens OX=9606 GN=SART1 PE=1 SV=1	1784	-0.226769	0.161797	-0.0324859
666	HGRERSQAEPSERRVKREKRDDGYEAAASSK			+	+		SART1-K94	-1.24827	3.57044	-3.38705	3.11093	0.40221	0.660664	1.06287	0.574416	0.454824	1.02924	-0.270749	3.73204e+07	5.50285e+06	1.04831e+08	1.03652e+07	1.88878e+07	3.29025e+07	1.37359e+07	157546	220365	438456	4.7905e+06	260317	3.82507e+07	2.68271e+07	133791	148059	3.84421e+07	8.8339e+06	0.0958455	0.0338221	0.0464517	0.0321353	94	O43290	U4/U6.U5 tri-snRNP-associated protein 1	SART1	sp|O43290|SNUT1_HUMAN U4/U6.U5 tri-snRNP-associated protein 1 OS=Homo sapiens OX=9606 GN=SART1 PE=1 SV=1;tr|E9PQI8|E9PQI8_HUMAN U4/U6.U5 tri-snRNP-associated protein 1 OS=Homo sapiens OX=9606 GN=SART1 PE=1 SV=1	1784	-0.226769	0.161797	-0.0324859
667	LAAGYSENIEMVTGIKEEASHLGFSATDKLY		+				ZBTB43-K358	1.18118	1.0445	2.43295	0.203484	2.34083	2.2245	4.56533	1.09022	0.12461	1.21483	0.0928944	395237	262770	409103	902816	687509	829471	2.83784e+06	1.21603e+06	1.70849e+06	650463	577760	627331	1.1888e+06	1.12292e+06	1.51564e+06	1.10481e+06	229199	802612	0.705189	0.0604954	0.0187008	0.0138531	358	O43298	Zinc finger and BTB domain-containing protein 43	ZBTB43	sp|O43298|ZBT43_HUMAN Zinc finger and BTB domain-containing protein 43 OS=Homo sapiens OX=9606 GN=ZBTB43 PE=1 SV=1	nd	nd	nd	nd
668	YSKPSIMAHKRWIHVKPERLEQACEGMDVHA		+		+		ZBTB43-K247	-1.54298	1.36592	2.53664	1.51285	0.725221	0.39255	1.11777	1.60536	0.377978	1.98334	0.0426578	5.80721e+06	1.63518e+06	9.34466e+06	2.25342e+06	673558	2.83392e+06	4.53758e+07	3.20654e+07	1.99632e+07	1.12469e+06	1.0971e+06	3.95642e+06	1.19754e+07	2.72302e+06	1.22543e+06	2.58131e+06	960989	1.40887e+07	0.154872	0.147494	0.168788	0.100101	247	O43298	Zinc finger and BTB domain-containing protein 43	ZBTB43	sp|O43298|ZBT43_HUMAN Zinc finger and BTB domain-containing protein 43 OS=Homo sapiens OX=9606 GN=ZBTB43 PE=1 SV=1	nd	nd	nd	nd
669	___MANQVNGNAVQLKEEEEPMDTSSVTHTE		+	+	+		HNRNPR-K13	-0.533812	-0.703909	-1.10571	-1.6159	0.444302	0.890756	1.33506	0.927349	1.46446	2.39181	0.0212577	1.88717e+07	1.23531e+07	2.88867e+07	7.4122e+06	1.43375e+07	1.9771e+07	1.41434e+07	6.00964e+06	7.77915e+06	3.14664e+07	5.48971e+07	6.4648e+07	2.65687e+07	3.07543e+07	3.53839e+07	7.96654e+06	1.92506e+07	2.20521e+07	0.712352	0.125322	0.417509	0.320956	13	O43390	Heterogeneous nuclear ribonucleoprotein R	HNRNPR	sp|O43390|HNRPR_HUMAN Heterogeneous nuclear ribonucleoprotein R OS=Homo sapiens OX=9606 GN=HNRNPR PE=1 SV=1	1792	0.188558	-0.0153454	0.0866061
670	LTHRMPTLKANIRAVKREQFKQQLKEKPSED		+				PRPF3-K289	0.36329	-0.208059	1.55973	0.134057	0.155399	0.416177	0.571576	0.819437	0.137534	0.956971	0.0594029	983612	6.88715e+06	3.66541e+06	931422	7.46163e+06	6.44658e+06	1.00652e+07	5.35184e+06	1.85913e+07	1.36632e+07	1.59206e+07	1.25447e+07	9.36624e+06	1.50894e+07	1.20151e+07	1.09056e+07	2.23846e+07	1.29407e+07	0.828735	0.529932	0.324987	0.146137	289	O43395	U4/U6 small nuclear ribonucleoprotein Prp3	PRPF3	sp|O43395|PRPF3_HUMAN U4/U6 small nuclear ribonucleoprotein Prp3 OS=Homo sapiens OX=9606 GN=PRPF3 PE=1 SV=2	1793	-0.381723	0.0508133	-0.165455
671	KTGIHTSTRLALIAPKKELKEGDIPEIEWWD		+		+		PRPF3-K376	2.44334	-0.264152	2.3214	-0.968786	0.978409	0.306398	1.28481	0.985551	2.70194	3.68749	0.137091	1.04339e+06	562055	796786	1.83294e+06	5.43657e+06	5.79623e+06	4.64076e+06	1.80272e+06	5.56323e+06	899746	797002	1.00665e+06	724451	1.0936e+06	433040	461042	477222	443002	0.0238316	0.182288	0.0297158	0.0519435	376	O43395	U4/U6 small nuclear ribonucleoprotein Prp3	PRPF3	sp|O43395|PRPF3_HUMAN U4/U6 small nuclear ribonucleoprotein Prp3 OS=Homo sapiens OX=9606 GN=PRPF3 PE=1 SV=2	1793	-0.381723	0.0508133	-0.165455
673	SLPDDLPHSEAGMRVKTEPMDADDSNNCTGQ		+	+	+		MED7-K185	-0.389604	0.0913755	-1.52583	1.00509	0.276651	0.0579649	0.334616	1.45912	0.723063	2.18218	-0.105455	1.81659e+07	2.8357e+07	2.39885e+07	3.98312e+06	2.97607e+07	2.00803e+07	1.02523e+07	632473	1.36024e+07	6.29946e+06	1.23103e+07	1.14795e+07	7.45188e+06	1.75463e+07	7.05844e+06	1.76698e+07	3.17248e+07	1.09963e+07	0.267164	0.461754	0.731508	0.17311	185	O43513	Mediator of RNA polymerase II transcription subunit 7	MED7	sp|O43513|MED7_HUMAN Mediator of RNA polymerase II transcription subunit 7 OS=Homo sapiens OX=9606 GN=MED7 PE=1 SV=1	nd	nd	nd	nd
674	AEARAFEEDQVAGRLKEDVLEQRGRLQKLVA		+				RRP9-K113	-0.827167	-0.175416	-1.04414	-0.825957	0.713919	0.188985	0.902904	1.97911	0.886515	2.86562	-0.009091	2.47778e+06	2.77087e+06	3.5283e+06	163127	2.62291e+06	2.16095e+06	1.37154e+06	1.62915e+06	1.25555e+06	2.92275e+06	2.50742e+06	1.51692e+06	2.67926e+06	1.52231e+06	1.95016e+06	984877	1.96233e+06	971699	0.293411	0.792254	0.221322	0.764546	113	O43818	U3 small nucleolar RNA-interacting protein 2	RRP9	sp|O43818|U3IP2_HUMAN U3 small nucleolar RNA-interacting protein 2 OS=Homo sapiens OX=9606 GN=RRP9 PE=1 SV=1	1822	-0.133997	-0.254749	-0.194373
675	PLKMKPGRPRIKKDEKQNLLSVGDYRHRRTE		+				SMARCA5-K132	-2.46793	0.658045	-0.40969	0.65842	0.820471	0.408891	1.22936	0.183324	0.494521	0.677845	-0.0445046	6.90443e+06	856382	4.03857e+06	105609	1.7197e+06	307428	3.88345e+06	4.07062e+06	928330	443790	3.42194e+06	1.69461e+06	3.89547e+06	3.31559e+06	1.56283e+06	3.64366e+06	2.32407e+06	2.80845e+06	0.15583	0.794857	0.506844	0.332297	132	O60264	SWI/SNF-related matrix-associated actin-dependent regulator of chromatin subfamily A member 5	SMARCA5	sp|O60264|SMCA5_HUMAN SWI/SNF-related matrix-associated actin-dependent regulator of chromatin subfamily A member 5 OS=Homo sapiens OX=9606 GN=SMARCA5 PE=1 SV=1	1837	0.120034	-0.0216612	0.0491865
676	RTEQEEDEELLTESSKATNVCTRFEDSPSYV		+				SMARCA5-K160	-0.236113	-1.78445	-0.229099	-1.59703	0.119668	1.12049	1.24016	0.115501	0.987667	1.10317	0.0569972	1.64231e+06	415541	1.46049e+06	376451	1.68832e+06	922407	1.71948e+06	407823	874435	2.59678e+06	4.62329e+06	6.57377e+06	2.81395e+06	772956	417254	328784	3.29274e+06	938117	0.995369	0.5945	0.995773	0.765093	160	O60264	SWI/SNF-related matrix-associated actin-dependent regulator of chromatin subfamily A member 5	SMARCA5	sp|O60264|SMCA5_HUMAN SWI/SNF-related matrix-associated actin-dependent regulator of chromatin subfamily A member 5 OS=Homo sapiens OX=9606 GN=SMARCA5 PE=1 SV=1	1837	0.120034	-0.0216612	0.0491865
677	QIEHWKKIVKTQEELKELLNKMVNLKEKIKE		+	+	+		KDM1A-K442	0.223107	0.206888	0.887696	-0.811764	0.140033	0.0950849	0.235117	1.17618	0.371566	1.54775	0.0708108	1.50115e+06	3.74945e+06	3.88752e+06	1.36292e+06	4.84694e+06	4.45656e+06	6.72311e+06	5.82288e+06	4.36153e+06	9.2811e+06	1.0856e+06	7.85175e+06	8.21532e+06	2.29343e+06	1.05189e+07	4.81852e+06	5.11916e+06	441102	0.660045	0.968811	0.883597	0.526962	442	R4GMQ1	Lysine-specific histone demethylase 1A	KDM1A	tr|R4GMQ1|R4GMQ1_HUMAN Lysine-specific histone demethylase OS=Homo sapiens OX=9606 GN=KDM1A PE=1 SV=2;sp|O60341|KDM1A_HUMAN Lysine-specific histone demethylase 1A OS=Homo sapiens OX=9606 GN=KDM1A PE=1 SV=2	1846	-0.0260303	0.453894	0.213932
[truncated: 875 more rows]
[truncated: 7 more columns]

## Sheet: WCE_protein_data
Protein IDs	Majority protein IDs	Peptide counts (all)	Peptide counts (unique)	Protein names	Gene names	Fasta headers	Number of proteins	Peptides	Unique peptides	Sequence coverage [%]	Unique sequence coverage [%]	Mol. weight [kDa]	Sequence length	Sequence lengths	Q-value	Score	id	ZR_LFQ Int. S1 t0 r1	ZR_LFQ Int. S1 t0 r2	ZR_LFQ Int. S1 t0 r3	ZR_LFQ Int. S1 t12 r1	ZR_LFQ Int. S1 t12 r2	ZR_LFQ Int. S1 t12 r3	ZR_LFQ Int. S1 t24 r1	ZR_LFQ Int. S1 t24 r2	ZR_LFQ Int. S1 t24 r3	ZR_LFQ Int. S2 t0 r1	ZR_LFQ Int. S2 t0 r2	ZR_LFQ Int. S2 t0 r3	ZR_LFQ Int. S2 t12 r1	ZR_LFQ Int. S2 t12 r2	ZR_LFQ Int. S2 t12 r3	ZR_LFQ Int. S2 t24 r1	ZR_LFQ Int. S2 t24 r2	ZR_LFQ Int. S2 t24 r3	Log2 12h/0h SUMO1	Log2 12h/0h SUMO2	Log2 24h/0h SUMO1	Log2 24h/0h SUMO2	Virus protein	f-test SUMO1 0h v 12h	f-test SUMO2 0h v 12h	f-test SUMO1 0h v 24h	f-test SUMO2 0h v 24h	neg. log10, p-value SUMO1 0h v 12h	neg. log10, p-value SUMO2 0h v 12h	Sum -log10 p-value 12h	neg. log10, p-value SUMO1 0h v 24h	neg. log10, p-value SUMO2 0h v 24h
[truncated: 4,195 more rows]
[truncated: 2 more columns]

[truncated: 3 more sheets: GGK_Phospho_Sites, WCE_Phospho_Sites, Known SUMO sites]
